# Supplementary material for: Transcriptomic analysis of the mouse retina after acute and chronic normobaric and hypobaric hypoxia
Source: Sci Rep. 2021 Aug 17;11:16666. doi: 10.1038/s41598-021-96150-9 (PMC8371159; doi:10.1038/s41598-021-96150-9)
Supplement: Supplementary file 1 — Supplementary Data 1. [file 41598_2021_96150_MOESM1_ESM.xlsx]

## Sheet: 07-06h-ZH over Normoxia
Gene name	Identifier	Description	log2FC	FDR	pValue
0610010K14Rik	ENSMUSG00000020831	RIKEN cDNA 0610010K14 gene [Source:MGI Symbol;Acc:MGI:1915609]	-0.4415	0.0003126	5.209e-05
0610030E20Rik	ENSMUSG00000058706	RIKEN cDNA 0610030E20 gene [Source:MGI Symbol;Acc:MGI:1915614]	-0.1501	0.03161	0.01372
0610037L13Rik	ENSMUSG00000028608	RIKEN cDNA 0610037L13 gene [Source:MGI Symbol;Acc:MGI:1921348]	-0.3552	0.0001132	1.478e-05
1110004F10Rik	ENSMUSG00000030663	RIKEN cDNA 1110004F10 gene [Source:MGI Symbol;Acc:MGI:1929274]	0.3148	4.663e-06	2.978e-07
1110008F13Rik	ENSMUSG00000027637	RIKEN cDNA 1110008F13 gene [Source:MGI Symbol;Acc:MGI:1914638]	-0.3656	2.038e-05	1.816e-06
1110008L16Rik	ENSMUSG00000021023	RIKEN cDNA 1110008L16 gene [Source:MGI Symbol;Acc:MGI:1913382]	0.4936	0.01599	0.006035
1110012L19Rik	ENSMUSG00000045237	RIKEN cDNA 1110012L19 gene [Source:MGI Symbol;Acc:MGI:1915868]	-0.2424	0.03338	0.01462
1110017D15Rik	ENSMUSG00000028441	RIKEN cDNA 1110017D15 gene [Source:MGI Symbol;Acc:MGI:1920971]	0.6721	0.009947	0.003415
1110032A03Rik	ENSMUSG00000037971	RIKEN cDNA 1110032A03 gene [Source:MGI Symbol;Acc:MGI:1915971]	0.3695	0.0008678	0.0001818
1110034G24Rik	ENSMUSG00000044991	RIKEN cDNA 1110034G24 gene [Source:MGI Symbol;Acc:MGI:1920997]	-0.2863	0.007835	0.002554
1110038F14Rik	ENSMUSG00000063236	RIKEN cDNA 1110038F14 gene [Source:MGI Symbol;Acc:MGI:2152337]	-0.3992	0.0002959	4.834e-05
1110051M20Rik	ENSMUSG00000040591	RIKEN cDNA 1110051M20 gene [Source:MGI Symbol;Acc:MGI:1915079]	0.1361	0.02548	0.01059
1190002N15Rik	ENSMUSG00000045414	RIKEN cDNA 1190002N15 gene [Source:MGI Symbol;Acc:MGI:1916111]	0.167	0.01938	0.00763
1500009C09Rik	ENSMUSG00000068099	RIKEN cDNA 1500009C09 gene [Source:MGI Symbol;Acc:MGI:1923755]	-0.215	0.008503	0.00282
1500011B03Rik	ENSMUSG00000072694	RIKEN cDNA 1500011B03 gene [Source:MGI Symbol;Acc:MGI:1913486]	0.5898	4.134e-08	8.442e-10
1500011K16Rik	ENSMUSG00000051319	RIKEN cDNA 1500011K16 gene [Source:MGI Symbol;Acc:MGI:1915135]	-0.3425	0.001126	0.0002505
1500015O10Rik	ENSMUSG00000026051	RIKEN cDNA 1500015O10 gene [Source:MGI Symbol;Acc:MGI:1926146]	-1.293	0.004349	0.001257
1520401A03Rik	ENSMUSG00000043747	RIKEN cDNA 1520401A03 gene [Source:MGI Symbol;Acc:MGI:2443785]	1.416	4.214e-06	2.618e-07
1600002K03Rik	ENSMUSG00000035595	RIKEN cDNA 1600002K03 gene [Source:MGI Symbol;Acc:MGI:1917020]	-0.3714	0.005081	0.001513
1600014C10Rik	ENSMUSG00000054676	RIKEN cDNA 1600014C10 gene [Source:MGI Symbol;Acc:MGI:1919494]	-0.233	0.02077	0.008308
1600014C23Rik	ENSMUSG00000094690	RIKEN cDNA 1600014C23 gene [Source:MGI Symbol;Acc:MGI:1919490]	0.7339	0.0001372	1.885e-05
1700001J03Rik	ENSMUSG00000095040	RIKEN cDNA 1700001J03 gene [Source:MGI Symbol;Acc:MGI:1916532]	1.27	7.878e-05	9.397e-06
1700001K19Rik	ENSMUSG00000056508	RIKEN cDNA 1700001K19 gene [Source:MGI Symbol;Acc:MGI:1913573]	0.5206	0.02592	0.01081
1700007K09Rik	ENSMUSG00000030858	RIKEN cDNA 1700007K09 gene [Source:MGI Symbol;Acc:MGI:1916568]	0.8612	0.0008763	0.0001842
1700007K13Rik	ENSMUSG00000026831	RIKEN cDNA 1700007K13 gene [Source:MGI Symbol;Acc:MGI:1916577]	0.6482	0.01186	0.004238
1700019D03Rik	ENSMUSG00000043629	RIKEN cDNA 1700019D03 gene [Source:MGI Symbol;Acc:MGI:1914330]	-0.5307	0.001326	0.0003049
1700020D05Rik	ENSMUSG00000100937	RIKEN cDNA 1700020D05 gene [Source:MGI Symbol;Acc:MGI:1922805]	-1.224	7.139e-05	8.348e-06
1700025G04Rik	ENSMUSG00000032666	RIKEN cDNA 1700025G04 gene [Source:MGI Symbol;Acc:MGI:1916649]	0.2524	0.0003154	5.268e-05
1700028K03Rik	ENSMUSG00000089798	RIKEN cDNA 1700028K03 gene [Source:MGI Symbol;Acc:MGI:1923671]	0.8094	0.0006244	0.0001226
1700029J07Rik	ENSMUSG00000071103	RIKEN cDNA 1700029J07 gene [Source:MGI Symbol;Acc:MGI:1916729]	-0.5287	2.215e-06	1.17e-07
1700030J22Rik	ENSMUSG00000031847	RIKEN cDNA 1700030J22 gene [Source:MGI Symbol;Acc:MGI:1916778]	-1.293	1.448e-06	6.791e-08
1700037H04Rik	ENSMUSG00000027327	RIKEN cDNA 1700037H04 gene [Source:MGI Symbol;Acc:MGI:1914576]	-0.2444	0.04176	0.01905
1700088E04Rik	ENSMUSG00000033029	RIKEN cDNA 1700088E04 gene [Source:MGI Symbol;Acc:MGI:1920774]	0.3531	0.01975	0.00781
1700109H08Rik	ENSMUSG00000008307	RIKEN cDNA 1700109H08 gene [Source:MGI Symbol;Acc:MGI:1924286]	1.398	1.393e-09	1.131e-11
1810010H24Rik	ENSMUSG00000078607	RIKEN cDNA 1810010H24 gene [Source:MGI Symbol;Acc:MGI:1916316]	0.3059	0.02346	0.009603
1810022K09Rik	ENSMUSG00000078784	RIKEN cDNA 1810022K09 gene [Source:MGI Symbol;Acc:MGI:1916376]	-0.2345	0.02999	0.01288
1810024B03Rik	ENSMUSG00000044145	RIKEN cDNA 1810024B03 gene [Source:MGI Symbol;Acc:MGI:1925560]	0.4811	0.03375	0.01482
1810037I17Rik	ENSMUSG00000054091	RIKEN cDNA 1810037I17 gene [Source:MGI Symbol;Acc:MGI:1914954]	-0.2415	0.006634	0.002092
1810043G02Rik	ENSMUSG00000020284	RIKEN cDNA 1810043G02 gene [Source:MGI Symbol;Acc:MGI:1915134]	-0.1981	0.01982	0.007845
2010111I01Rik	ENSMUSG00000021458	RIKEN cDNA 2010111I01 gene [Source:MGI Symbol;Acc:MGI:1919311]	0.2938	0.003197	0.0008712
2010300C02Rik	ENSMUSG00000026090	RIKEN cDNA 2010300C02 gene [Source:MGI Symbol;Acc:MGI:1919347]	0.5866	0.002178	0.0005527
2310011J03Rik	ENSMUSG00000020133	RIKEN cDNA 2310011J03 gene [Source:MGI Symbol;Acc:MGI:1913624]	-0.3372	0.0008455	0.0001761
2310022B05Rik	ENSMUSG00000031983	RIKEN cDNA 2310022B05 gene [Source:MGI Symbol;Acc:MGI:1916801]	0.8381	2.875e-07	9.102e-09
2310030G06Rik	ENSMUSG00000032062	RIKEN cDNA 2310030G06 gene [Source:MGI Symbol;Acc:MGI:1914202]	-0.9865	0.01847	0.007192
2310033P09Rik	ENSMUSG00000020441	RIKEN cDNA 2310033P09 gene [Source:MGI Symbol;Acc:MGI:1915112]	-0.7134	2.893e-05	2.783e-06
2310043P16Rik	ENSMUSG00000108732	RIKEN cDNA 2310043P16 gene [Source:MGI Symbol;Acc:MGI:1917385]	0.6366	0.001928	0.0004775
2310057M21Rik	ENSMUSG00000040177	RIKEN cDNA 2310057M21 gene [Source:MGI Symbol;Acc:MGI:1915527]	0.2833	0.001645	0.0003959
2410002F23Rik	ENSMUSG00000045411	RIKEN cDNA 2410002F23 gene [Source:MGI Symbol;Acc:MGI:1914226]	0.2784	0.0004794	8.88e-05
2510002D24Rik	ENSMUSG00000071632	RIKEN cDNA 2510002D24 gene [Source:MGI Symbol;Acc:MGI:1919557]	-0.4679	0.0001136	1.488e-05
2510009E07Rik	ENSMUSG00000043391	RIKEN cDNA 2510009E07 gene [Source:MGI Symbol;Acc:MGI:1919440]	0.2274	0.000202	3.037e-05
2510016D11Rik	ENSMUSG00000106825	RIKEN cDNA 2510016D11 gene [Source:MGI Symbol;Acc:MGI:1917539]	-0.4148	0.04998	0.02357
2610001J05Rik	ENSMUSG00000052419	RIKEN cDNA 2610001J05 gene [Source:MGI Symbol;Acc:MGI:1913770]	-0.2603	0.0007285	0.0001478
2610002M06Rik	ENSMUSG00000031242	RIKEN cDNA 2610002M06 gene [Source:MGI Symbol;Acc:MGI:1914278]	-0.3215	0.001169	0.0002631
2610017A05Rik	ENSMUSG00000107909	RIKEN cDNA 2610017A05 gene [Source:MGI Symbol;Acc:MGI:1919056]	-0.5497	0.01774	0.006855
2610021A01Rik	ENSMUSG00000091474	RIKEN cDNA 2610021A01 gene [Source:MGI Symbol;Acc:MGI:1922662]	-0.8118	2.608e-07	8.097e-09
2610028D06Rik	ENSMUSG00000110997	RIKEN cDNA 2610028D06 gene [Source:MGI Symbol;Acc:MGI:1923609]	0.5144	0.009391	0.003181
2610044O15Rik8	ENSMUSG00000071302	RIKEN cDNA 2610044O15 gene [Source:MGI Symbol;Acc:MGI:1919389]	-0.618	4.682e-05	4.952e-06
2610528A11Rik	ENSMUSG00000096001	RIKEN cDNA 2610528A11 gene [Source:MGI Symbol;Acc:MGI:1917295]	1.998	1.074e-09	7.998e-12
2700049A03Rik	ENSMUSG00000034601	RIKEN cDNA 2700049A03 gene [Source:MGI Symbol;Acc:MGI:1924217]	-0.2032	0.02333	0.009535
2700062C07Rik	ENSMUSG00000024273	RIKEN cDNA 2700062C07 gene [Source:MGI Symbol;Acc:MGI:1915296]	0.2968	0.005119	0.001527
2700081O15Rik	ENSMUSG00000053080	RIKEN cDNA 2700081O15 gene [Source:MGI Symbol;Acc:MGI:1919667]	-0.4138	0.000214	3.271e-05
2810006K23Rik	ENSMUSG00000047635	RIKEN cDNA 2810006K23 gene [Source:MGI Symbol;Acc:MGI:1919900]	-0.6692	0.0002155	3.298e-05
2810021J22Rik	ENSMUSG00000020491	RIKEN cDNA 2810021J22 gene [Source:MGI Symbol;Acc:MGI:1917194]	0.5181	7.374e-05	8.667e-06
2810403A07Rik	ENSMUSG00000028060	RIKEN cDNA 2810403A07 gene [Source:MGI Symbol;Acc:MGI:1921450]	0.1882	0.001679	0.0004065
2810405F15Rik	ENSMUSG00000103562	RIKEN cDNA 2810405F15 gene [Source:MGI Symbol;Acc:MGI:1917224]	-0.7977	0.008771	0.002931
2810428J06Rik	ENSMUSG00000105981	RIKEN cDNA 2810428J06 gene [Source:MGI Symbol;Acc:MGI:1914308]	0.6913	0.007428	0.002389
2900018N21Rik	ENSMUSG00000104244	RIKEN cDNA 2900018N21 gene [Source:MGI Symbol;Acc:MGI:1920114]	-0.7598	0.001711	0.0004149
2900026A02Rik	ENSMUSG00000051339	RIKEN cDNA 2900026A02 gene [Source:MGI Symbol;Acc:MGI:1920194]	0.3177	0.000897	0.0001896
3110001I22Rik	ENSMUSG00000079737	RIKEN cDNA 3110001I22 gene [Source:MGI Symbol;Acc:MGI:1913848]	-0.5672	0.0009624	0.0002072
3110070M22Rik	ENSMUSG00000074635	RIKEN cDNA 3110070M22 gene [Source:MGI Symbol;Acc:MGI:1914554]	0.4359	0.03407	0.01499
3110082I17Rik	ENSMUSG00000053553	RIKEN cDNA 3110082I17 gene [Source:MGI Symbol;Acc:MGI:1920462]	0.8979	8.227e-06	5.954e-07
3830406C13Rik	ENSMUSG00000033111	RIKEN cDNA 3830406C13 gene [Source:MGI Symbol;Acc:MGI:1917937]	-0.3899	0.001417	0.000332
4632432E15Rik	ENSMUSG00000102705	RIKEN cDNA 4632432E15 gene [Source:MGI Symbol;Acc:MGI:1921296]	-0.6557	0.002916	0.0007793
4732416N19Rik	ENSMUSG00000107402	RIKEN cDNA 4732416N19 gene [Source:MGI Symbol;Acc:MGI:2444634]	-0.7293	0.008932	0.002998
4833439L19Rik	ENSMUSG00000025871	RIKEN cDNA 4833439L19 gene [Source:MGI Symbol;Acc:MGI:1921162]	-0.3203	1.453e-06	6.826e-08
4921534A09Rik	ENSMUSG00000110910	RIKEN cDNA 4921534A09 gene [Source:MGI Symbol;Acc:MGI:2444504]	-0.4653	0.04013	0.01819
4930404N11Rik	ENSMUSG00000020234	RIKEN cDNA 4930404N11 gene [Source:MGI Symbol;Acc:MGI:1921072]	0.7078	0.001357	0.0003147
4930430F08Rik	ENSMUSG00000046567	RIKEN cDNA 4930430F08 gene [Source:MGI Symbol;Acc:MGI:1921197]	-0.546	3.591e-05	3.612e-06
4930432K21Rik	ENSMUSG00000008129	RIKEN cDNA 4930432K21 gene [Source:MGI Symbol;Acc:MGI:1921916]	0.7763	0.0001606	2.275e-05
4930451G09Rik	ENSMUSG00000022543	RIKEN cDNA 4930451G09 gene [Source:MGI Symbol;Acc:MGI:1921934]	0.3794	0.01385	0.005094
4930513N20Rik	ENSMUSG00000109225	RIKEN cDNA 4930513N20 gene [Source:MGI Symbol;Acc:MGI:1922358]	-0.913	0.001173	0.0002641
4930518I15Rik	ENSMUSG00000074629	RIKEN cDNA 4930518I15 gene [Source:MGI Symbol;Acc:MGI:1921954]	-0.7915	0.0004683	8.6e-05
4930548H24Rik	ENSMUSG00000029138	RIKEN cDNA 4930548H24 gene [Source:MGI Symbol;Acc:MGI:1914906]	0.8967	0.0002906	4.732e-05
4930579G24Rik	ENSMUSG00000027811	RIKEN cDNA 4930579G24 gene [Source:MGI Symbol;Acc:MGI:1923189]	-0.5494	0.002884	0.0007697
4930590J08Rik	ENSMUSG00000034063	RIKEN cDNA 4930590J08 gene [Source:MGI Symbol;Acc:MGI:2685917]	0.4815	0.01695	0.006486
4931406C07Rik	ENSMUSG00000031938	RIKEN cDNA 4931406C07 gene [Source:MGI Symbol;Acc:MGI:1918234]	0.5469	3.996e-05	4.103e-06
4931406P16Rik	ENSMUSG00000066571	RIKEN cDNA 4931406P16 gene [Source:MGI Symbol;Acc:MGI:1924311]	0.2845	7.822e-05	9.307e-06
4931423N10Rik	ENSMUSG00000026774	RIKEN cDNA 4931423N10 gene [Source:MGI Symbol;Acc:MGI:1918231]	0.6082	0.03798	0.01705
4933407L21Rik	ENSMUSG00000026224	RIKEN cDNA 4933407L21 gene [Source:MGI Symbol;Acc:MGI:1918391]	0.5988	0.04229	0.01934
4933408B17Rik	ENSMUSG00000049357	RIKEN cDNA 4933408B17 gene [Source:MGI Symbol;Acc:MGI:3045347]	0.5913	0.00135	0.0003128
4933430I17Rik	ENSMUSG00000058046	RIKEN cDNA 4933430I17 gene [Source:MGI Symbol;Acc:MGI:3045314]	0.9151	0.001307	0.0002997
4933431K14Rik	ENSMUSG00000103715	RIKEN cDNA 4933431K14 gene [Source:MGI Symbol;Acc:MGI:1918545]	-0.7256	0.0002843	4.604e-05
4933440N22Rik	ENSMUSG00000042087	RIKEN cDNA 4933440N22 gene [Source:MGI Symbol;Acc:MGI:1921721]	0.8328	0.009899	0.00339
5031439G07Rik	ENSMUSG00000036046	RIKEN cDNA 5031439G07 gene [Source:MGI Symbol;Acc:MGI:2444899]	0.1401	0.005768	0.001773
5430419D17Rik	ENSMUSG00000006204	RIKEN cDNA 5430419D17 gene [Source:MGI Symbol;Acc:MGI:1918645]	0.738	0.01279	0.004627
5730409E04Rik	ENSMUSG00000073755	RIKEN cDNA 5730409E04Rik gene [Source:MGI Symbol;Acc:MGI:3609248]	0.2618	0.002824	0.0007498
5730455P16Rik	ENSMUSG00000057181	RIKEN cDNA 5730455P16 gene [Source:MGI Symbol;Acc:MGI:1917841]	0.2995	0.0002611	4.151e-05
5730480H06Rik	ENSMUSG00000029089	RIKEN cDNA 5730480H06 gene [Source:MGI Symbol;Acc:MGI:1917842]	0.2866	0.00559	0.001703
6030458C11Rik	ENSMUSG00000022195	RIKEN cDNA 6030458C11 gene [Source:MGI Symbol;Acc:MGI:1925127]	0.1656	0.024	0.009856
6430511E19Rik	ENSMUSG00000102555	RIKEN cDNA 6430511E19 gene [Source:MGI Symbol;Acc:MGI:2443259]	-0.5352	0.002434	0.0006296
6430531B16Rik	ENSMUSG00000073795	RIKEN cDNA 6430531B16 gene [Source:MGI Symbol;Acc:MGI:2685939]	0.6871	0.009451	0.003205
6430548M08Rik	ENSMUSG00000031824	RIKEN cDNA 6430548M08 gene [Source:MGI Symbol;Acc:MGI:2443793]	0.3168	5.858e-06	3.971e-07
6720489N17Rik	ENSMUSG00000072066	RIKEN cDNA 6720489N17 gene [Source:MGI Symbol;Acc:MGI:2443901]	-0.5593	0.01118	0.003938
6820408C15Rik	ENSMUSG00000032680	RIKEN cDNA 6820408C15 gene [Source:MGI Symbol;Acc:MGI:3045333]	1.717	6.853e-09	8.98e-11
8430408G22Rik	ENSMUSG00000048489	RIKEN cDNA 8430408G22 gene [Source:MGI Symbol;Acc:MGI:1918730]	2.687	3.939e-09	4.441e-11
9030624J02Rik	ENSMUSG00000030982	RIKEN cDNA 9030624J02 gene [Source:MGI Symbol;Acc:MGI:1918767]	0.2092	0.002545	0.0006618
9130008F23Rik	ENSMUSG00000054951	RIKEN cDNA 9130008F23 gene [Source:MGI Symbol;Acc:MGI:1918833]	-0.581	0.03547	0.01571
9130023H24Rik	ENSMUSG00000062944	RIKEN cDNA 9130023H24 gene [Source:MGI Symbol;Acc:MGI:2442738]	-0.2864	0.01096	0.003846
9430034N14Rik	ENSMUSG00000102964	RIKEN cDNA 9430034N14 gene [Source:MGI Symbol;Acc:MGI:2444791]	1.019	0.0001471	2.052e-05
9430064I24Rik	ENSMUSG00000108402	RIKEN cDNA 9430064I24 gene [Source:MGI Symbol;Acc:MGI:3704302]	0.4689	0.02983	0.0128
9530085L11Rik	ENSMUSG00000107742	RIKEN cDNA 9530085L11 gene [Source:MGI Symbol;Acc:MGI:2443889]	-0.7684	8.297e-07	3.427e-08
9930120I10Rik	ENSMUSG00000108120	RIKEN cDNA 9930120I10 gene [Source:MGI Symbol;Acc:MGI:1924996]	-1.368	3.577e-06	2.137e-07
A230050P20Rik	ENSMUSG00000038884	RIKEN cDNA A230050P20 gene [Source:MGI Symbol;Acc:MGI:2441788]	0.1674	0.0199	0.007886
A2m	ENSMUSG00000030111	alpha-2-macroglobulin [Source:MGI Symbol;Acc:MGI:2449119]	1.231	0.0001654	2.362e-05
A3galt2	ENSMUSG00000028794	alpha 1,3-galactosyltransferase 2 (isoglobotriaosylceramide synthase) [Source:MGI Symbol;Acc:MGI:2685279]	0.5453	0.01371	0.005027
A430033K04Rik	ENSMUSG00000056014	RIKEN cDNA A430033K04 gene [Source:MGI Symbol;Acc:MGI:3583896]	0.1593	0.0337	0.0148
A430103D13Rik	ENSMUSG00000112096	RIKEN cDNA A430103D13 gene [Source:MGI Symbol;Acc:MGI:1925025]	0.8035	0.0005747	0.0001111
A430105I19Rik	ENSMUSG00000045838	RIKEN cDNA A430105I19 gene [Source:MGI Symbol;Acc:MGI:2685199]	0.3426	0.01225	0.004399
A4galt	ENSMUSG00000047878	alpha 1,4-galactosyltransferase [Source:MGI Symbol;Acc:MGI:3512453]	0.4356	0.0415	0.0189
A830005F24Rik	ENSMUSG00000053181	RIKEN cDNA A830005F24 gene [Source:MGI Symbol;Acc:MGI:3045249]	-0.7069	0.01291	0.004677
A830010M20Rik	ENSMUSG00000111375	RIKEN cDNA A830010M20 gene [Source:MGI Symbol;Acc:MGI:2445097]	0.14	0.008937	0.003002
A930002H24Rik	ENSMUSG00000045506	RIKEN cDNA A930002H24 gene [Source:MGI Symbol;Acc:MGI:2443151]	0.7074	0.006183	0.001922
A930004J17Rik	ENSMUSG00000102602	RIKEN cDNA A930004J17 gene [Source:MGI Symbol;Acc:MGI:2442442]	-0.366	0.002756	0.0007286
A930005G22Rik	ENSMUSG00000106887	RIKEN cDNA A930005G22 gene [Source:MGI Symbol;Acc:MGI:3528178]	-0.6863	0.0002566	4.065e-05
A930005N03Rik	ENSMUSG00000103001	RIKEN cDNA A930005N03 gene [Source:MGI Symbol;Acc:MGI:1924441]	-0.6754	0.0008573	0.0001791
A930018P22Rik	ENSMUSG00000032671	RIKEN cDNA A930018P22 gene [Source:MGI Symbol;Acc:MGI:1915493]	0.7469	0.001422	0.0003334
A930027P06Rik	ENSMUSG00000113688	RIKEN cDNA A930027P06 gene [Source:MGI Symbol;Acc:MGI:3026956]	0.6577	0.01138	0.004037
A930030B08Rik	ENSMUSG00000108985	RIKEN cDNA A930030B08 gene [Source:MGI Symbol;Acc:MGI:1924443]	-0.4334	0.02771	0.01172
A930036K24Rik	ENSMUSG00000102375	RIKEN cDNA A930036K24 gene [Source:MGI Symbol;Acc:MGI:1925079]	-0.6123	2.76e-06	1.544e-07
AA474408	ENSMUSG00000073867	expressed sequence AA474408 [Source:MGI Symbol;Acc:MGI:3034216]	-0.7387	0.003098	0.000837
AA914427	ENSMUSG00000103149	EST AA914427 [Source:MGI Symbol;Acc:MGI:1858439]	-0.5365	0.01508	0.005636
AA986860	ENSMUSG00000042510	expressed sequence AA986860 [Source:MGI Symbol;Acc:MGI:2138143]	0.5529	0.0008329	0.0001733
Aacs	ENSMUSG00000029482	acetoacetyl-CoA synthetase [Source:MGI Symbol;Acc:MGI:1926144]	-0.3357	0.0003725	6.481e-05
Aaed1	ENSMUSG00000021482	AhpC/TSA antioxidant enzyme domain containing 1 [Source:MGI Symbol;Acc:MGI:1913379]	0.1784	0.04601	0.0214
Aamp	ENSMUSG00000006299	angio-associated migratory protein [Source:MGI Symbol;Acc:MGI:107809]	-0.1962	0.003713	0.001042
Aanat	ENSMUSG00000020804	arylalkylamine N-acetyltransferase [Source:MGI Symbol;Acc:MGI:1328365]	0.7778	0.001716	0.0004164
Aars	ENSMUSG00000031960	alanyl-tRNA synthetase [Source:MGI Symbol;Acc:MGI:2384560]	0.178	0.001409	0.0003298
Aars2	ENSMUSG00000023938	alanyl-tRNA synthetase 2, mitochondrial [Source:MGI Symbol;Acc:MGI:2681839]	-0.3843	0.0001353	1.855e-05
Aarsd1	ENSMUSG00000075528	alanyl-tRNA synthetase domain containing 1 [Source:MGI Symbol;Acc:MGI:1916934]	-0.298	0.0005274	9.983e-05
Aasdh	ENSMUSG00000055923	aminoadipate-semialdehyde dehydrogenase [Source:MGI Symbol;Acc:MGI:2442517]	-0.5508	0.0001592	2.253e-05
Aasdhppt	ENSMUSG00000025894	aminoadipate-semialdehyde dehydrogenase-phosphopantetheinyl transferase [Source:MGI Symbol;Acc:MGI:1914868]	-0.5599	9.657e-06	7.195e-07
Aass	ENSMUSG00000029695	aminoadipate-semialdehyde synthase [Source:MGI Symbol;Acc:MGI:1353573]	-0.4658	0.02185	0.008829
Aatf	ENSMUSG00000018697	apoptosis antagonizing transcription factor [Source:MGI Symbol;Acc:MGI:1929608]	0.2612	0.02268	0.009222
Abca1	ENSMUSG00000015243	ATP-binding cassette, sub-family A (ABC1), member 1 [Source:MGI Symbol;Acc:MGI:99607]	0.6873	6.87e-07	2.65e-08
Abca3	ENSMUSG00000024130	ATP-binding cassette, sub-family A (ABC1), member 3 [Source:MGI Symbol;Acc:MGI:1351617]	0.2593	0.000634	0.0001248
Abca4	ENSMUSG00000028125	ATP-binding cassette, sub-family A (ABC1), member 4 [Source:MGI Symbol;Acc:MGI:109424]	-0.2856	4.008e-06	2.466e-07
Abca5	ENSMUSG00000018800	ATP-binding cassette, sub-family A (ABC1), member 5 [Source:MGI Symbol;Acc:MGI:2386607]	-0.131	0.03402	0.01496
Abca7	ENSMUSG00000035722	ATP-binding cassette, sub-family A (ABC1), member 7 [Source:MGI Symbol;Acc:MGI:1351646]	-0.7507	1.01e-09	7.325e-12
Abca8a	ENSMUSG00000041828	ATP-binding cassette, sub-family A (ABC1), member 8a [Source:MGI Symbol;Acc:MGI:2386846]	-0.3553	7.464e-05	8.793e-06
Abca8b	ENSMUSG00000020620	ATP-binding cassette, sub-family A (ABC1), member 8b [Source:MGI Symbol;Acc:MGI:1351668]	-1.195	2.1e-10	9.639e-13
Abcb6	ENSMUSG00000026198	ATP-binding cassette, sub-family B (MDR/TAP), member 6 [Source:MGI Symbol;Acc:MGI:1921354]	0.7402	1.632e-08	2.496e-10
Abcb7	ENSMUSG00000031333	ATP-binding cassette, sub-family B (MDR/TAP), member 7 [Source:MGI Symbol;Acc:MGI:109533]	-0.4783	7.352e-07	2.88e-08
Abcc1	ENSMUSG00000023088	ATP-binding cassette, sub-family C (CFTR/MRP), member 1 [Source:MGI Symbol;Acc:MGI:102676]	0.2918	0.0002069	3.124e-05
Abcc2	ENSMUSG00000025194	ATP-binding cassette, sub-family C (CFTR/MRP), member 2 [Source:MGI Symbol;Acc:MGI:1352447]	0.9443	0.001673	0.0004047
Abcc4	ENSMUSG00000032849	ATP-binding cassette, sub-family C (CFTR/MRP), member 4 [Source:MGI Symbol;Acc:MGI:2443111]	0.5988	0.01037	0.003592
Abcc5	ENSMUSG00000022822	ATP-binding cassette, sub-family C (CFTR/MRP), member 5 [Source:MGI Symbol;Acc:MGI:1351644]	-0.3628	8.747e-07	3.671e-08
Abcc8	ENSMUSG00000040136	ATP-binding cassette, sub-family C (CFTR/MRP), member 8 [Source:MGI Symbol;Acc:MGI:1352629]	0.2404	0.02243	0.009105
Abcc9	ENSMUSG00000030249	ATP-binding cassette, sub-family C (CFTR/MRP), member 9 [Source:MGI Symbol;Acc:MGI:1352630]	1.061	2.366e-06	1.275e-07
Abcd4	ENSMUSG00000021240	ATP-binding cassette, sub-family D (ALD), member 4 [Source:MGI Symbol;Acc:MGI:1349217]	-0.5633	0.0004471	8.139e-05
Abcf1	ENSMUSG00000038762	ATP-binding cassette, sub-family F (GCN20), member 1 [Source:MGI Symbol;Acc:MGI:1351658]	-0.2338	0.03659	0.01631
Abcf2	ENSMUSG00000028953	ATP-binding cassette, sub-family F (GCN20), member 2 [Source:MGI Symbol;Acc:MGI:1351657]	-0.2589	0.001131	0.0002522
Abcf3	ENSMUSG00000003234	ATP-binding cassette, sub-family F (GCN20), member 3 [Source:MGI Symbol;Acc:MGI:1351656]	-0.2601	0.000321	5.396e-05
Abcg4	ENSMUSG00000032131	ATP binding cassette subfamily G member 4 [Source:MGI Symbol;Acc:MGI:1890594]	-0.3995	5.678e-06	3.822e-07
Abhd10	ENSMUSG00000033157	abhydrolase domain containing 10 [Source:MGI Symbol;Acc:MGI:2442422]	0.4522	3.316e-05	3.28e-06
Abhd11	ENSMUSG00000040532	abhydrolase domain containing 11 [Source:MGI Symbol;Acc:MGI:1916008]	0.434	0.0006965	0.0001396
Abhd12	ENSMUSG00000032046	abhydrolase domain containing 12 [Source:MGI Symbol;Acc:MGI:1923442]	0.1248	0.01599	0.006035
Abhd13	ENSMUSG00000040396	abhydrolase domain containing 13 [Source:MGI Symbol;Acc:MGI:1916154]	0.1724	0.00663	0.00209
Abhd14a	ENSMUSG00000042210	abhydrolase domain containing 14A [Source:MGI Symbol;Acc:MGI:1915894]	0.9089	2.719e-10	1.338e-12
Abhd16a	ENSMUSG00000007036	abhydrolase domain containing 16A [Source:MGI Symbol;Acc:MGI:99476]	0.3682	2.962e-06	1.693e-07
Abhd17a	ENSMUSG00000003346	abhydrolase domain containing 17A [Source:MGI Symbol;Acc:MGI:106388]	0.2887	0.002115	0.000534
Abhd17b	ENSMUSG00000047368	abhydrolase domain containing 17B [Source:MGI Symbol;Acc:MGI:1917816]	-0.2796	0.0003479	5.94e-05
Abhd18	ENSMUSG00000037818	abhydrolase domain containing 18 [Source:MGI Symbol;Acc:MGI:1915468]	1.891	3.132e-13	2.291e-16
Abhd2	ENSMUSG00000039202	abhydrolase domain containing 2 [Source:MGI Symbol;Acc:MGI:1914344]	0.8646	5.867e-05	6.552e-06
Abhd3	ENSMUSG00000002475	abhydrolase domain containing 3 [Source:MGI Symbol;Acc:MGI:2147183]	-0.5683	5.858e-06	3.974e-07
Abhd6	ENSMUSG00000025277	abhydrolase domain containing 6 [Source:MGI Symbol;Acc:MGI:1913332]	-0.5093	5.238e-07	1.895e-08
Abl1	ENSMUSG00000026842	c-abl oncogene 1, non-receptor tyrosine kinase [Source:MGI Symbol;Acc:MGI:87859]	0.2583	0.0002871	4.658e-05
Abl2	ENSMUSG00000026596	v-abl Abelson murine leukemia viral oncogene 2 (arg, Abelson-related gene) [Source:MGI Symbol;Acc:MGI:87860]	0.275	0.0001215	1.611e-05
Ablim1	ENSMUSG00000025085	actin-binding LIM protein 1 [Source:MGI Symbol;Acc:MGI:1194500]	-0.212	0.0007439	0.0001515
Abr	ENSMUSG00000017631	active BCR-related gene [Source:MGI Symbol;Acc:MGI:107771]	0.305	0.0001676	2.401e-05
AC013548.1	ENSMUSG00000115302	predicted gene, 49394 [Source:MGI Symbol;Acc:MGI:6121625]	-0.1759	0.02173	0.008769
AC099934.5	ENSMUSG00000113786	predicted gene, 49384 [Source:MGI Symbol;Acc:MGI:6121607]	-0.6008	0.002296	0.0005891
AC107711.1	ENSMUSG00000115148	predicted gene, 49125 [Source:MGI Symbol;Acc:MGI:6118530]	-0.4854	0.02602	0.01086
AC108802.1	ENSMUSG00000112358	predicted gene, 33869 [Source:MGI Symbol;Acc:MGI:5593028]	-0.6971	0.001641	0.0003949
AC113059.2	ENSMUSG00000110791	predicted gene, 47508 [Source:MGI Symbol;Acc:MGI:6096495]	1.006	0.0004634	8.501e-05
AC116950.1	ENSMUSG00000115360	predicted gene, 48932 [Source:MGI Symbol;Acc:MGI:6118246]	-0.6133	0.04148	0.01889
AC121870.2	ENSMUSG00000111755	predicted gene, 47160 [Source:MGI Symbol;Acc:MGI:6095933]	0.8879	2.485e-07	7.647e-09
AC122811.1	ENSMUSG00000113966	predicted gene, 47980 [Source:MGI Symbol;Acc:MGI:6097267]	-0.5668	0.02737	0.01154
AC124414.1	ENSMUSG00000112254	predicted gene, 47690 [Source:MGI Symbol;Acc:MGI:6096796]	0.3929	0.04646	0.02165
AC126028.2	ENSMUSG00000115685	RIKEN cDNA D730044K07 gene [Source:MGI Symbol;Acc:MGI:1925101]	-0.5557	0.02667	0.01119
AC126804.1	ENSMUSG00000111128	predicted gene, 49338 [Source:MGI Symbol;Acc:MGI:6121528]	0.248	0.02078	0.008314
AC131687.1	ENSMUSG00000114584	predicted gene, 47694 [Source:MGI Symbol;Acc:MGI:6096803]	0.7789	6.739e-06	4.689e-07
AC132474.1	ENSMUSG00000110928	predicted gene, 48114 [Source:MGI Symbol;Acc:MGI:6097467]	-0.638	0.007912	0.002584
AC132852.1	ENSMUSG00000110735	predicted gene, 47173 [Source:MGI Symbol;Acc:MGI:6095954]	0.8574	0.0056	0.001708
AC137842.1	ENSMUSG00000114995	predicted gene, 49284 [Source:MGI Symbol;Acc:MGI:6118771]	-0.6286	2.041e-05	1.82e-06
AC139941.2	ENSMUSG00000113789	predicted gene, 47322 [Source:MGI Symbol;Acc:MGI:6096206]	0.8967	0.006649	0.002097
AC140267.1	ENSMUSG00000115798	novel protein	-0.4512	0.01912	0.007502
AC149090.1	ENSMUSG00000095041		0.2378	0.02853	0.01213
AC153526.2	ENSMUSG00000112317	predicted gene, 47580 [Source:MGI Symbol;Acc:MGI:6096616]	-0.6713	0.01495	0.005586
AC153912.2	ENSMUSG00000111496	predicted gene, 47483 [Source:MGI Symbol;Acc:MGI:6096458]	-0.5713	0.02868	0.01221
AC153969.1	ENSMUSG00000111664	predicted gene, 48865 [Source:MGI Symbol;Acc:MGI:6098607]	1.102	0.0001372	1.886e-05
AC154227.1	ENSMUSG00000115389	predicted gene, 48936 [Source:MGI Symbol;Acc:MGI:6118253]	0.6639	0.03228	0.01407
AC154347.1	ENSMUSG00000113328	predicted gene, 47260 [Source:MGI Symbol;Acc:MGI:6096093]	-0.3631	0.02494	0.01031
AC155937.1	ENSMUSG00000114004	predicted gene, 48552 [Source:MGI Symbol;Acc:MGI:6098105]	0.3419	0.0001858	2.732e-05
AC157931.1	ENSMUSG00000114278	predicted gene, 49027 [Source:MGI Symbol;Acc:MGI:6118396]	0.7772	0.0112	0.003946
AC158777.2	ENSMUSG00000115463	predicted gene, 49356 [Source:MGI Symbol;Acc:MGI:6121562]	0.2893	0.001842	0.0004525
AC159193.2	ENSMUSG00000113196	RIKEN cDNA D230049E03 gene [Source:MGI Symbol;Acc:MGI:2443283]	1.11	0.0002107	3.2e-05
AC159193.3	ENSMUSG00000113852	predicted gene, 48062 [Source:MGI Symbol;Acc:MGI:6097387]	1.057	1.194e-05	9.387e-07
AC160405.1	ENSMUSG00000112300	predicted gene, 47976 [Source:MGI Symbol;Acc:MGI:6097260]	2.582	1.397e-09	1.147e-11
AC160637.1	ENSMUSG00000111394	predicted gene, 49759 [Source:MGI Symbol;Acc:MGI:6215263]	0.8523	4.654e-11	1.207e-13
AC160962.1	ENSMUSG00000114432	predicted gene, 49391 [Source:MGI Symbol;Acc:MGI:6121619]	1.658	0.0001328	1.803e-05
AC163623.1	ENSMUSG00000111842	predicted gene, 49318 [Source:MGI Symbol;Acc:MGI:6121495]	0.5778	1.005e-05	7.544e-07
AC163703.1	ENSMUSG00000111184	predicted gene, 49661 [Source:MGI Symbol;Acc:MGI:6215100]	0.4772	0.04316	0.01981
AC164437.1	ENSMUSG00000115316	predicted gene, 49096 [Source:MGI Symbol;Acc:MGI:6118488]	-0.9212	5.01e-06	3.259e-07
AC164565.1	ENSMUSG00000111547	predicted gene, 48069 [Source:MGI Symbol;Acc:MGI:6097398]	-0.8194	0.0004349	7.86e-05
AC166574.6	ENSMUSG00000115599	predicted gene, 49154 [Source:MGI Symbol;Acc:MGI:6118573]	-0.7327	0.0003992	7.049e-05
AC175538.2	ENSMUSG00000114470	predicted gene, 49395 [Source:MGI Symbol;Acc:MGI:6121627]	0.4456	0.006468	0.002029
Acaa1a	ENSMUSG00000036138	acetyl-Coenzyme A acyltransferase 1A [Source:MGI Symbol;Acc:MGI:2148491]	-0.7189	1.089e-09	8.184e-12
Acaca	ENSMUSG00000020532	acetyl-Coenzyme A carboxylase alpha [Source:MGI Symbol;Acc:MGI:108451]	-0.2705	0.0008451	0.0001759
Acad11	ENSMUSG00000090150	acyl-Coenzyme A dehydrogenase family, member 11 [Source:MGI Symbol;Acc:MGI:2143169]	-0.221	0.01683	0.006432
Acad8	ENSMUSG00000031969	acyl-Coenzyme A dehydrogenase family, member 8 [Source:MGI Symbol;Acc:MGI:1914198]	-0.2987	0.0006211	0.0001218
Acad9	ENSMUSG00000027710	acyl-Coenzyme A dehydrogenase family, member 9 [Source:MGI Symbol;Acc:MGI:1914272]	-0.1472	0.0223	0.009043
Acadsb	ENSMUSG00000030861	acyl-Coenzyme A dehydrogenase, short/branched chain [Source:MGI Symbol;Acc:MGI:1914135]	-0.4662	4.461e-06	2.795e-07
Acap3	ENSMUSG00000029033	ArfGAP with coiled-coil, ankyrin repeat and PH domains 3 [Source:MGI Symbol;Acc:MGI:2153589]	0.1626	0.02158	0.008691
Acat2	ENSMUSG00000023832	acetyl-Coenzyme A acetyltransferase 2 [Source:MGI Symbol;Acc:MGI:87871]	-0.3116	0.0009088	0.0001929
Acbd4	ENSMUSG00000056938	acyl-Coenzyme A binding domain containing 4 [Source:MGI Symbol;Acc:MGI:1914381]	-0.2111	0.003453	0.000955
Acbd6	ENSMUSG00000033701	acyl-Coenzyme A binding domain containing 6 [Source:MGI Symbol;Acc:MGI:1919732]	0.2746	0.0008168	0.0001692
Accsl	ENSMUSG00000075023	1-aminocyclopropane-1-carboxylate synthase (non-functional)-like [Source:MGI Symbol;Acc:MGI:3584519]	1.812	1.017e-07	2.564e-09
Acd	ENSMUSG00000038000	adrenocortical dysplasia [Source:MGI Symbol;Acc:MGI:87873]	-0.2284	0.01347	0.004919
Acer3	ENSMUSG00000030760	alkaline ceramidase 3 [Source:MGI Symbol;Acc:MGI:1913440]	0.4471	0.0001069	1.373e-05
Ache	ENSMUSG00000023328	acetylcholinesterase [Source:MGI Symbol;Acc:MGI:87876]	0.5257	4.79e-08	1.015e-09
Acin1	ENSMUSG00000022185	apoptotic chromatin condensation inducer 1 [Source:MGI Symbol;Acc:MGI:1891824]	-0.1651	0.002279	0.0005844
Ackr2	ENSMUSG00000044534	atypical chemokine receptor 2 [Source:MGI Symbol;Acc:MGI:1891697]	0.6706	0.01567	0.00589
Acly	ENSMUSG00000020917	ATP citrate lyase [Source:MGI Symbol;Acc:MGI:103251]	-0.1564	0.004982	0.00148
Aco2	ENSMUSG00000022477	aconitase 2, mitochondrial [Source:MGI Symbol;Acc:MGI:87880]	0.1619	0.003161	0.0008586
Acot2	ENSMUSG00000021226	acyl-CoA thioesterase 2 [Source:MGI Symbol;Acc:MGI:2159605]	0.6073	0.009102	0.003067
Acot4	ENSMUSG00000052392	acyl-CoA thioesterase 4 [Source:MGI Symbol;Acc:MGI:2159621]	0.6158	0.007891	0.002576
Acot7	ENSMUSG00000028937	acyl-CoA thioesterase 7 [Source:MGI Symbol;Acc:MGI:1917275]	0.1831	0.004393	0.001272
Acot8	ENSMUSG00000017307	acyl-CoA thioesterase 8 [Source:MGI Symbol;Acc:MGI:2158201]	0.2661	0.03434	0.01514
Acox3	ENSMUSG00000029098	acyl-Coenzyme A oxidase 3, pristanoyl [Source:MGI Symbol;Acc:MGI:1933156]	-0.5268	3.632e-06	2.177e-07
Acp1	ENSMUSG00000044573	acid phosphatase 1, soluble [Source:MGI Symbol;Acc:MGI:87881]	0.3385	0.003621	0.001013
Acp6	ENSMUSG00000028093	acid phosphatase 6, lysophosphatidic [Source:MGI Symbol;Acc:MGI:1931010]	-0.482	5.537e-05	6.09e-06
Acrbp	ENSMUSG00000072770	proacrosin binding protein [Source:MGI Symbol;Acc:MGI:1859515]	-0.2923	0.03333	0.01459
Acsl3	ENSMUSG00000032883	acyl-CoA synthetase long-chain family member 3 [Source:MGI Symbol;Acc:MGI:1921455]	0.3254	0.002053	0.0005154
Acsl4	ENSMUSG00000031278	acyl-CoA synthetase long-chain family member 4 [Source:MGI Symbol;Acc:MGI:1354713]	-0.2525	0.005945	0.001836
Acss3	ENSMUSG00000035948	acyl-CoA synthetase short-chain family member 3 [Source:MGI Symbol;Acc:MGI:2685720]	-0.7152	0.002573	0.0006707
Acta1	ENSMUSG00000031972	actin, alpha 1, skeletal muscle [Source:MGI Symbol;Acc:MGI:87902]	0.5274	0.02871	0.01223
Acta2	ENSMUSG00000035783	actin, alpha 2, smooth muscle, aorta [Source:MGI Symbol;Acc:MGI:87909]	-2.073	0.006976	0.002217
Actr1a	ENSMUSG00000025228	ARP1 actin-related protein 1A, centractin alpha [Source:MGI Symbol;Acc:MGI:1858964]	-0.2503	3.657e-05	3.703e-06
Actr8	ENSMUSG00000015971	ARP8 actin-related protein 8 [Source:MGI Symbol;Acc:MGI:1860775]	0.2017	0.003976	0.001132
Acvr1b	ENSMUSG00000000532	activin A receptor, type 1B [Source:MGI Symbol;Acc:MGI:1338944]	0.3177	4.574e-06	2.912e-07
Acvr2a	ENSMUSG00000052155	activin receptor IIA [Source:MGI Symbol;Acc:MGI:102806]	0.1615	0.02334	0.00954
Acvrl1	ENSMUSG00000000530	activin A receptor, type II-like 1 [Source:MGI Symbol;Acc:MGI:1338946]	1.335	7.565e-09	1.022e-10
Acy1	ENSMUSG00000023262	aminoacylase 1 [Source:MGI Symbol;Acc:MGI:87913]	-0.3869	0.001799	0.0004396
Acyp2	ENSMUSG00000060923	acylphosphatase 2, muscle type [Source:MGI Symbol;Acc:MGI:1922822]	-0.3941	0.008557	0.002842
Adal	ENSMUSG00000027259	adenosine deaminase-like [Source:MGI Symbol;Acc:MGI:1923144]	-0.2642	0.001582	0.0003783
Adam10	ENSMUSG00000054693	a disintegrin and metallopeptidase domain 10 [Source:MGI Symbol;Acc:MGI:109548]	-0.3134	6.438e-05	7.336e-06
Adam12	ENSMUSG00000054555	a disintegrin and metallopeptidase domain 12 (meltrin alpha) [Source:MGI Symbol;Acc:MGI:105378]	0.5118	0.0119	0.004255
Adam21	ENSMUSG00000008438	a disintegrin and metallopeptidase domain 21 [Source:MGI Symbol;Acc:MGI:1861229]	1.279	5.317e-05	5.758e-06
Adam32	ENSMUSG00000037437	a disintegrin and metallopeptidase domain 32 [Source:MGI Symbol;Acc:MGI:2653822]	0.6322	0.003192	0.000869
Adam8	ENSMUSG00000025473	a disintegrin and metallopeptidase domain 8 [Source:MGI Symbol;Acc:MGI:107825]	-0.3906	0.03352	0.0147
Adam9	ENSMUSG00000031555	a disintegrin and metallopeptidase domain 9 (meltrin gamma) [Source:MGI Symbol;Acc:MGI:105376]	-0.1869	0.003828	0.001081
Adamts1	ENSMUSG00000022893	a disintegrin-like and metallopeptidase (reprolysin type) with thrombospondin type 1 motif, 1 [Source:MGI Symbol;Acc:MGI:109249]	1.178	0.000133	1.808e-05
Adamts3	ENSMUSG00000043635	a disintegrin-like and metallopeptidase (reprolysin type) with thrombospondin type 1 motif, 3 [Source:MGI Symbol;Acc:MGI:3045353]	0.1392	0.04194	0.01914
Adamts5	ENSMUSG00000022894	a disintegrin-like and metallopeptidase (reprolysin type) with thrombospondin type 1 motif, 5 (aggrecanase-2) [Source:MGI Symbol;Acc:MGI:1346321]	-0.3362	0.001129	0.0002519
Adamts6	ENSMUSG00000046169	a disintegrin-like and metallopeptidase (reprolysin type) with thrombospondin type 1 motif, 6 [Source:MGI Symbol;Acc:MGI:1347348]	-0.921	0.0007182	0.0001452
Adamts7	ENSMUSG00000032363	a disintegrin-like and metallopeptidase (reprolysin type) with thrombospondin type 1 motif, 7 [Source:MGI Symbol;Acc:MGI:1347346]	-0.5532	0.01626	0.006164
Adamts9	ENSMUSG00000030022	a disintegrin-like and metallopeptidase (reprolysin type) with thrombospondin type 1 motif, 9 [Source:MGI Symbol;Acc:MGI:1916320]	1.38	4.796e-06	3.082e-07
Adamtsl1	ENSMUSG00000066113	ADAMTS-like 1 [Source:MGI Symbol;Acc:MGI:1924989]	0.2438	0.00848	0.002809
Adamtsl2	ENSMUSG00000036040	ADAMTS-like 2 [Source:MGI Symbol;Acc:MGI:1925044]	-0.5303	0.000534	0.0001013
Adap1	ENSMUSG00000056413	ArfGAP with dual PH domains 1 [Source:MGI Symbol;Acc:MGI:2442201]	0.193	0.02701	0.01136
Adap2	ENSMUSG00000020709	ArfGAP with dual PH domains 2 [Source:MGI Symbol;Acc:MGI:2663075]	0.825	0.01035	0.003586
Adarb2	ENSMUSG00000052551	adenosine deaminase, RNA-specific, B2 [Source:MGI Symbol;Acc:MGI:2151118]	0.24	0.02081	0.008333
Adat1	ENSMUSG00000031949	adenosine deaminase, tRNA-specific 1 [Source:MGI Symbol;Acc:MGI:1353631]	-0.7206	0.0002448	3.855e-05
Adat3	ENSMUSG00000035370	adenosine deaminase, tRNA-specific 3 [Source:MGI Symbol;Acc:MGI:1924344]	-0.7287	0.0005868	0.0001138
Adat3	ENSMUSG00000113640	adenosine deaminase, tRNA-specific 3 [Source:MGI Symbol;Acc:MGI:1924344]	-0.3757	0.0003673	6.349e-05
Adck5	ENSMUSG00000022550	aarF domain containing kinase 5 [Source:MGI Symbol;Acc:MGI:2679274]	0.5148	6.46e-05	7.365e-06
Adcy1	ENSMUSG00000020431	adenylate cyclase 1 [Source:MGI Symbol;Acc:MGI:99677]	0.1946	0.008626	0.002868
Adcy10	ENSMUSG00000026567	adenylate cyclase 10 [Source:MGI Symbol;Acc:MGI:2660854]	0.5498	0.02327	0.009505
Adcy6	ENSMUSG00000022994	adenylate cyclase 6 [Source:MGI Symbol;Acc:MGI:87917]	-0.1579	0.01161	0.004134
Adcyap1	ENSMUSG00000024256	adenylate cyclase activating polypeptide 1 [Source:MGI Symbol;Acc:MGI:105094]	-0.7416	0.0002181	3.346e-05
Adcyap1r1	ENSMUSG00000029778	adenylate cyclase activating polypeptide 1 receptor 1 [Source:MGI Symbol;Acc:MGI:108449]	0.2937	0.01476	0.0055
Add3	ENSMUSG00000025026	adducin 3 (gamma) [Source:MGI Symbol;Acc:MGI:1351615]	0.1346	0.02114	0.008484
Adgra2	ENSMUSG00000031486	adhesion G protein-coupled receptor A2 [Source:MGI Symbol;Acc:MGI:1925810]	-0.4309	7.069e-05	8.248e-06
Adgrb1	ENSMUSG00000034730	adhesion G protein-coupled receptor B1 [Source:MGI Symbol;Acc:MGI:1933736]	0.3012	0.0002337	3.64e-05
Adgrb2	ENSMUSG00000028782	adhesion G protein-coupled receptor B2 [Source:MGI Symbol;Acc:MGI:2451244]	0.2521	0.0008315	0.0001729
Adgrf1	ENSMUSG00000041293	adhesion G protein-coupled receptor F1 [Source:MGI Symbol;Acc:MGI:1924846]	0.6506	0.03369	0.01479
Adgrf5	ENSMUSG00000056492	adhesion G protein-coupled receptor F5 [Source:MGI Symbol;Acc:MGI:2182928]	0.6061	0.0001658	2.368e-05
Adgrl3	ENSMUSG00000037605	adhesion G protein-coupled receptor L3 [Source:MGI Symbol;Acc:MGI:2441950]	0.2499	0.0007461	0.0001522
Adgrl4	ENSMUSG00000039167	adhesion G protein-coupled receptor L4 [Source:MGI Symbol;Acc:MGI:2655562]	1.071	2.479e-07	7.585e-09
Adh5	ENSMUSG00000028138	alcohol dehydrogenase 5 (class III), chi polypeptide [Source:MGI Symbol;Acc:MGI:87929]	0.2584	0.0004261	7.649e-05
Adhfe1	ENSMUSG00000025911	alcohol dehydrogenase, iron containing, 1 [Source:MGI Symbol;Acc:MGI:1923437]	0.6608	0.0004239	7.602e-05
Adipor1	ENSMUSG00000026457	adiponectin receptor 1 [Source:MGI Symbol;Acc:MGI:1919924]	-0.1005	0.03464	0.01528
Adipor2	ENSMUSG00000030168	adiponectin receptor 2 [Source:MGI Symbol;Acc:MGI:93830]	-0.2306	0.002879	0.0007677
Adk	ENSMUSG00000039197	adenosine kinase [Source:MGI Symbol;Acc:MGI:87930]	0.1855	0.04915	0.0231
Adm	ENSMUSG00000030790	adrenomedullin [Source:MGI Symbol;Acc:MGI:108058]	2.475	5.924e-08	1.309e-09
Adnp2	ENSMUSG00000053950	ADNP homeobox 2 [Source:MGI Symbol;Acc:MGI:2448562]	-0.1829	0.01624	0.006156
Adora2a	ENSMUSG00000020178	adenosine A2a receptor [Source:MGI Symbol;Acc:MGI:99402]	0.6464	0.006092	0.001891
Adora2b	ENSMUSG00000018500	adenosine A2b receptor [Source:MGI Symbol;Acc:MGI:99403]	0.6038	0.0223	0.009038
Adprh	ENSMUSG00000002844	ADP-ribosylarginine hydrolase [Source:MGI Symbol;Acc:MGI:1098234]	0.1447	0.03938	0.01779
Adprhl2	ENSMUSG00000042558	ADP-ribosylhydrolase like 2 [Source:MGI Symbol;Acc:MGI:2140364]	0.2407	0.001294	0.000296
Adprm	ENSMUSG00000020910	ADP-ribose/CDP-alcohol diphosphatase, manganese dependent [Source:MGI Symbol;Acc:MGI:1913608]	-0.3074	0.009748	0.003327
Adra2a	ENSMUSG00000033717	adrenergic receptor, alpha 2a [Source:MGI Symbol;Acc:MGI:87934]	0.5522	5.275e-06	3.473e-07
Adrb1	ENSMUSG00000035283	adrenergic receptor, beta 1 [Source:MGI Symbol;Acc:MGI:87937]	0.5882	1.2e-05	9.441e-07
Adrb2	ENSMUSG00000045730	adrenergic receptor, beta 2 [Source:MGI Symbol;Acc:MGI:87938]	-0.5174	0.04507	0.02086
Adrm1	ENSMUSG00000039041	adhesion regulating molecule 1 [Source:MGI Symbol;Acc:MGI:1929289]	0.2687	0.002564	0.0006678
Adsl	ENSMUSG00000022407	adenylosuccinate lyase [Source:MGI Symbol;Acc:MGI:103202]	-0.1877	0.0355	0.01573
Adssl1	ENSMUSG00000011148	adenylosuccinate synthetase like 1 [Source:MGI Symbol;Acc:MGI:87947]	0.3692	0.0002258	3.493e-05
Afap1l1	ENSMUSG00000033032	actin filament associated protein 1-like 1 [Source:MGI Symbol;Acc:MGI:2147199]	0.6802	3.537e-06	2.111e-07
Afap1l2	ENSMUSG00000025083	actin filament associated protein 1-like 2 [Source:MGI Symbol;Acc:MGI:2147658]	-0.7043	0.018	0.006982
Afdn	ENSMUSG00000068036	afadin, adherens junction formation factor [Source:MGI Symbol;Acc:MGI:1314653]	0.2433	0.0001862	2.742e-05
Aff4	ENSMUSG00000049470	AF4/FMR2 family, member 4 [Source:MGI Symbol;Acc:MGI:2136171]	0.1537	0.01225	0.0044
Afg1l	ENSMUSG00000038302	AFG1 like ATPase [Source:MGI Symbol;Acc:MGI:2148801]	0.3381	0.007515	0.002427
Afg3l1	ENSMUSG00000031967	AFG3-like AAA ATPase 1 [Source:MGI Symbol;Acc:MGI:1928277]	-0.2835	0.0004061	7.223e-05
Afg3l2	ENSMUSG00000024527	AFG3-like AAA ATPase 2 [Source:MGI Symbol;Acc:MGI:1916847]	0.4255	7.253e-07	2.832e-08
Afmid	ENSMUSG00000017718	arylformamidase [Source:MGI Symbol;Acc:MGI:2448704]	0.5715	0.0004982	9.293e-05
Agap1	ENSMUSG00000055013	ArfGAP with GTPase domain, ankyrin repeat and PH domain 1 [Source:MGI Symbol;Acc:MGI:2653690]	0.1674	0.001931	0.0004784
Agap3	ENSMUSG00000023353	ArfGAP with GTPase domain, ankyrin repeat and PH domain 3 [Source:MGI Symbol;Acc:MGI:2183446]	0.389	0.0001168	1.536e-05
Agbl3	ENSMUSG00000038836	ATP/GTP binding protein-like 3 [Source:MGI Symbol;Acc:MGI:1923473]	-0.2565	0.02304	0.009396
Agbl4	ENSMUSG00000061298	ATP/GTP binding protein-like 4 [Source:MGI Symbol;Acc:MGI:1918244]	0.4655	0.04158	0.01895
Agbl5	ENSMUSG00000029165	ATP/GTP binding protein-like 5 [Source:MGI Symbol;Acc:MGI:2441745]	0.6724	2.562e-08	4.447e-10
Ager	ENSMUSG00000015452	advanced glycosylation end product-specific receptor [Source:MGI Symbol;Acc:MGI:893592]	1.112	1.522e-06	7.241e-08
Agl	ENSMUSG00000033400	amylo-1,6-glucosidase, 4-alpha-glucanotransferase [Source:MGI Symbol;Acc:MGI:1924809]	0.6148	3.776e-08	7.405e-10
Agpat1	ENSMUSG00000034254	1-acylglycerol-3-phosphate O-acyltransferase 1 (lysophosphatidic acid acyltransferase, alpha) [Source:MGI Symbol;Acc:MGI:1932075]	-0.4015	2.41e-05	2.224e-06
Agpat3	ENSMUSG00000001211	1-acylglycerol-3-phosphate O-acyltransferase 3 [Source:MGI Symbol;Acc:MGI:1336186]	0.1005	0.04562	0.02117
Agpat4	ENSMUSG00000023827	1-acylglycerol-3-phosphate O-acyltransferase 4 (lysophosphatidic acid acyltransferase, delta) [Source:MGI Symbol;Acc:MGI:1915512]	-0.3734	0.0341	0.015
Agpat5	ENSMUSG00000031467	1-acylglycerol-3-phosphate O-acyltransferase 5 (lysophosphatidic acid acyltransferase, epsilon) [Source:MGI Symbol;Acc:MGI:1196345]	0.6521	3.371e-08	6.324e-10
Agr2	ENSMUSG00000020581	anterior gradient 2 [Source:MGI Symbol;Acc:MGI:1344405]	-0.619	0.005022	0.001494
Agrn	ENSMUSG00000041936	agrin [Source:MGI Symbol;Acc:MGI:87961]	0.1357	0.02728	0.01149
Agrp	ENSMUSG00000005705	agouti related neuropeptide [Source:MGI Symbol;Acc:MGI:892013]	0.764	0.005988	0.001853
Agt	ENSMUSG00000031980	angiotensinogen (serpin peptidase inhibitor, clade A, member 8) [Source:MGI Symbol;Acc:MGI:87963]	0.5179	0.001619	0.0003884
Agtpbp1	ENSMUSG00000021557	ATP/GTP binding protein 1 [Source:MGI Symbol;Acc:MGI:2159437]	-0.2057	0.0006079	0.0001186
Ahctf1	ENSMUSG00000026491	AT hook containing transcription factor 1 [Source:MGI Symbol;Acc:MGI:1915033]	-0.1479	0.02983	0.01279
Ahcy	ENSMUSG00000027597	S-adenosylhomocysteine hydrolase [Source:MGI Symbol;Acc:MGI:87968]	-0.3248	0.01935	0.007615
Ahcyl1	ENSMUSG00000027893	S-adenosylhomocysteine hydrolase-like 1 [Source:MGI Symbol;Acc:MGI:2385184]	0.363	1.689e-06	8.236e-08
Ahdc1	ENSMUSG00000037692	AT hook, DNA binding motif, containing 1 [Source:MGI Symbol;Acc:MGI:2444218]	-0.2594	0.003548	0.0009887
Ahr	ENSMUSG00000019256	aryl-hydrocarbon receptor [Source:MGI Symbol;Acc:MGI:105043]	0.5625	2.437e-07	7.439e-09
Ahrr	ENSMUSG00000021575	aryl-hydrocarbon receptor repressor [Source:MGI Symbol;Acc:MGI:1333776]	-0.5988	0.0002107	3.201e-05
Ahsa1	ENSMUSG00000021037	AHA1, activator of heat shock protein ATPase 1 [Source:MGI Symbol;Acc:MGI:2387603]	-0.4409	0.0001126	1.466e-05
Ahsa2	ENSMUSG00000020288	AHA1, activator of heat shock protein ATPase 2 [Source:MGI Symbol;Acc:MGI:1916133]	-1	1.855e-08	2.948e-10
AI597479	ENSMUSG00000010290	expressed sequence AI597479 [Source:MGI Symbol;Acc:MGI:2138299]	0.1389	0.0353	0.01563
AI606181	ENSMUSG00000074873	expressed sequence AI606181 [Source:MGI Symbol;Acc:MGI:2147586]	1.143	1.13e-06	4.962e-08
AI661453	ENSMUSG00000034382	expressed sequence AI661453 [Source:MGI Symbol;Acc:MGI:2146908]	0.8172	0.008352	0.002762
AI837181	ENSMUSG00000047423	expressed sequence AI837181 [Source:MGI Symbol;Acc:MGI:2147598]	0.2469	0.005837	0.001797
AI846148	ENSMUSG00000024970	expressed sequence AI846148 [Source:MGI Symbol;Acc:MGI:2147611]	0.2075	0.0279	0.01183
AI854703	ENSMUSG00000053297	expressed sequence AI854703 [Source:MGI Symbol;Acc:MGI:2141510]	0.2256	0.03829	0.01722
Aif1l	ENSMUSG00000001864	allograft inflammatory factor 1-like [Source:MGI Symbol;Acc:MGI:1919598]	-0.7306	3.347e-06	1.974e-07
Aig1	ENSMUSG00000019806	androgen-induced 1 [Source:MGI Symbol;Acc:MGI:1913503]	0.2212	0.001437	0.0003372
Aimp2	ENSMUSG00000029610	aminoacyl tRNA synthetase complex-interacting multifunctional protein 2 [Source:MGI Symbol;Acc:MGI:2385237]	0.4377	0.0006172	0.0001208
Aipl1	ENSMUSG00000040554	aryl hydrocarbon receptor-interacting protein-like 1 [Source:MGI Symbol;Acc:MGI:2148800]	-0.2891	6.263e-05	7.099e-06
Ajap1	ENSMUSG00000039546	adherens junction associated protein 1 [Source:MGI Symbol;Acc:MGI:2685419]	0.3746	0.005822	0.001792
Ajuba	ENSMUSG00000022178	ajuba LIM protein [Source:MGI Symbol;Acc:MGI:1341886]	-0.5931	0.002211	0.0005633
Ak2	ENSMUSG00000028792	adenylate kinase 2 [Source:MGI Symbol;Acc:MGI:87978]	-0.2647	0.01296	0.004694
Ak4	ENSMUSG00000028527	adenylate kinase 4 [Source:MGI Symbol;Acc:MGI:87979]	2.119	3.564e-14	7.111e-18
Ak5	ENSMUSG00000039058	adenylate kinase 5 [Source:MGI Symbol;Acc:MGI:2677491]	0.4305	0.005694	0.001743
Ak7	ENSMUSG00000041323	adenylate kinase 7 [Source:MGI Symbol;Acc:MGI:1926051]	1.017	0.0005919	0.000115
Akap1	ENSMUSG00000018428	A kinase (PRKA) anchor protein 1 [Source:MGI Symbol;Acc:MGI:104729]	-0.2104	0.002442	0.0006323
Akap10	ENSMUSG00000047804	A kinase (PRKA) anchor protein 10 [Source:MGI Symbol;Acc:MGI:1890218]	-0.1898	0.00687	0.002176
Akap11	ENSMUSG00000022016	A kinase (PRKA) anchor protein 11 [Source:MGI Symbol;Acc:MGI:2684060]	-0.1386	0.03932	0.01775
Akap13	ENSMUSG00000066406	A kinase (PRKA) anchor protein 13 [Source:MGI Symbol;Acc:MGI:2676556]	-0.2113	0.006336	0.001977
Akap17b	ENSMUSG00000059708	A kinase (PRKA) anchor protein 17B [Source:MGI Symbol;Acc:MGI:2443758]	-0.4086	0.0001557	2.19e-05
Akap2	ENSMUSG00000038729	A kinase (PRKA) anchor protein 2 [Source:MGI Symbol;Acc:MGI:1306795]	0.6764	1.3e-05	1.047e-06
Akap5	ENSMUSG00000021057	A kinase (PRKA) anchor protein 5 [Source:MGI Symbol;Acc:MGI:2685104]	0.9924	4.317e-05	4.485e-06
Akap6	ENSMUSG00000061603	A kinase (PRKA) anchor protein 6 [Source:MGI Symbol;Acc:MGI:3050566]	0.2979	0.000634	0.0001248
Akap8l	ENSMUSG00000002625	A kinase (PRKA) anchor protein 8-like [Source:MGI Symbol;Acc:MGI:1860606]	-0.3025	1.152e-05	9.005e-07
Akirin1	ENSMUSG00000023075	akirin 1 [Source:MGI Symbol;Acc:MGI:1915300]	-0.3142	0.004089	0.00117
Akirin2	ENSMUSG00000028291	akirin 2 [Source:MGI Symbol;Acc:MGI:1889364]	-0.4826	1.384e-05	1.127e-06
Akr1a1	ENSMUSG00000028692	aldo-keto reductase family 1, member A1 (aldehyde reductase) [Source:MGI Symbol;Acc:MGI:1929955]	0.2979	1.719e-05	1.472e-06
Akr1e1	ENSMUSG00000045410	aldo-keto reductase family 1, member E1 [Source:MGI Symbol;Acc:MGI:1914758]	-0.6316	4.926e-06	3.191e-07
Akr7a5	ENSMUSG00000028743	aldo-keto reductase family 7, member A5 (aflatoxin aldehyde reductase) [Source:MGI Symbol;Acc:MGI:107796]	-0.2801	0.01884	0.007368
Akt1	ENSMUSG00000001729	thymoma viral proto-oncogene 1 [Source:MGI Symbol;Acc:MGI:87986]	0.1842	0.001537	0.000365
Akt1s1	ENSMUSG00000011096	AKT1 substrate 1 (proline-rich) [Source:MGI Symbol;Acc:MGI:1914855]	0.2317	0.006454	0.002023
Aktip	ENSMUSG00000031667	thymoma viral proto-oncogene 1 interacting protein [Source:MGI Symbol;Acc:MGI:3693832]	-0.395	2.53e-06	1.387e-07
AL450321.1	ENSMUSG00000113366	predicted gene, 47259 [Source:MGI Symbol;Acc:MGI:6096091]	-0.5197	0.02519	0.01045
AL670603.1	ENSMUSG00000111410	predicted gene, 49337 [Source:MGI Symbol;Acc:MGI:6121526]	-0.2252	0.002006	0.0005022
AL731706.1	ENSMUSG00000115423	novel protein	-0.5841	0.0001104	1.435e-05
AL732309.1	ENSMUSG00000115018	NADPH dependent diflavin oxidoreductase 1 [Source:MGI Symbol;Acc:MGI:1926047]	0.582	8.49e-06	6.172e-07
AL732309.2	ENSMUSG00000115074	NADPH dependent diflavin oxidoreductase 1 [Source:MGI Symbol;Acc:MGI:1926047]	0.6071	1.343e-07	3.637e-09
Alas2	ENSMUSG00000025270	aminolevulinic acid synthase 2, erythroid [Source:MGI Symbol;Acc:MGI:87990]	1.862	0.01771	0.006843
Aldh18a1	ENSMUSG00000025007	aldehyde dehydrogenase 18 family, member A1 [Source:MGI Symbol;Acc:MGI:1888908]	-0.259	0.03975	0.01799
Aldh1a7	ENSMUSG00000024747	aldehyde dehydrogenase family 1, subfamily A7 [Source:MGI Symbol;Acc:MGI:1347050]	-0.7351	0.006355	0.001985
Aldh1l1	ENSMUSG00000030088	aldehyde dehydrogenase 1 family, member L1 [Source:MGI Symbol;Acc:MGI:1340024]	0.4754	9.874e-05	1.248e-05
Aldh3a1	ENSMUSG00000019102	aldehyde dehydrogenase family 3, subfamily A1 [Source:MGI Symbol;Acc:MGI:1353451]	-2.766	0.004085	0.001169
Aldh4a1	ENSMUSG00000028737	aldehyde dehydrogenase 4 family, member A1 [Source:MGI Symbol;Acc:MGI:2443883]	-0.3438	0.0001129	1.473e-05
Aldh6a1	ENSMUSG00000021238	aldehyde dehydrogenase family 6, subfamily A1 [Source:MGI Symbol;Acc:MGI:1915077]	0.1959	0.01851	0.007209
Aldh7a1	ENSMUSG00000053644	aldehyde dehydrogenase family 7, member A1 [Source:MGI Symbol;Acc:MGI:108186]	-0.5069	3.547e-07	1.168e-08
Aldh9a1	ENSMUSG00000026687	aldehyde dehydrogenase 9, subfamily A1 [Source:MGI Symbol;Acc:MGI:1861622]	0.4656	2.608e-06	1.436e-07
Aldoa	ENSMUSG00000030695	aldolase A, fructose-bisphosphate [Source:MGI Symbol;Acc:MGI:87994]	1.369	6.055e-08	1.353e-09
Aldoa	ENSMUSG00000114515	aldolase A, fructose-bisphosphate [Source:MGI Symbol;Acc:MGI:87994]	0.7036	5.327e-09	6.662e-11
Aldob	ENSMUSG00000028307	aldolase B, fructose-bisphosphate [Source:MGI Symbol;Acc:MGI:87995]	0.9002	0.0002221	3.424e-05
Aldoc	ENSMUSG00000017390	aldolase C, fructose-bisphosphate [Source:MGI Symbol;Acc:MGI:101863]	0.3502	5.839e-05	6.51e-06
Alg1	ENSMUSG00000039427	asparagine-linked glycosylation 1 (beta-1,4-mannosyltransferase) [Source:MGI Symbol;Acc:MGI:2384774]	0.2191	0.009089	0.003061
Alg10b	ENSMUSG00000075470	asparagine-linked glycosylation 10B (alpha-1,2-glucosyltransferase) [Source:MGI Symbol;Acc:MGI:2146159]	0.3647	6.713e-06	4.662e-07
Alg11	ENSMUSG00000063362	asparagine-linked glycosylation 11 (alpha-1,2-mannosyltransferase) [Source:MGI Symbol;Acc:MGI:2142632]	0.2684	0.000176	2.556e-05
Alg12	ENSMUSG00000035845	asparagine-linked glycosylation 12 (alpha-1,6-mannosyltransferase) [Source:MGI Symbol;Acc:MGI:2385025]	0.211	0.03122	0.01352
Alg13	ENSMUSG00000041718	asparagine-linked glycosylation 13 [Source:MGI Symbol;Acc:MGI:1914824]	-0.3296	0.02858	0.01216
Alg2	ENSMUSG00000039740	asparagine-linked glycosylation 2 (alpha-1,3-mannosyltransferase) [Source:MGI Symbol;Acc:MGI:1914731]	0.1816	0.001387	0.0003238
Alg3	ENSMUSG00000033809	asparagine-linked glycosylation 3 (alpha-1,3-mannosyltransferase) [Source:MGI Symbol;Acc:MGI:1098592]	-0.4074	0.004649	0.001363
Alg5	ENSMUSG00000036632	asparagine-linked glycosylation 5 (dolichyl-phosphate beta-glucosyltransferase) [Source:MGI Symbol;Acc:MGI:1913498]	0.3062	0.01076	0.003757
Alkbh1	ENSMUSG00000079036	alkB homolog 1, histone H2A dioxygenase [Source:MGI Symbol;Acc:MGI:2384034]	0.6216	2.659e-06	1.473e-07
Alkbh3	ENSMUSG00000040174	alkB homolog 3, alpha-ketoglutarate-dependent dioxygenase [Source:MGI Symbol;Acc:MGI:1916363]	0.7974	2.865e-09	2.859e-11
Alkbh5	ENSMUSG00000042650	alkB homolog 5, RNA demethylase [Source:MGI Symbol;Acc:MGI:2144489]	0.7722	2.041e-10	9.183e-13
Alkbh7	ENSMUSG00000002661	alkB homolog 7 [Source:MGI Symbol;Acc:MGI:1913650]	-0.3172	0.007638	0.002476
Alms1	ENSMUSG00000063810	ALMS1, centrosome and basal body associated [Source:MGI Symbol;Acc:MGI:1934606]	-0.4504	2.175e-07	6.453e-09
Alox5ap	ENSMUSG00000060063	arachidonate 5-lipoxygenase activating protein [Source:MGI Symbol;Acc:MGI:107505]	0.8857	1.147e-05	8.96e-07
Aloxe3	ENSMUSG00000020892	arachidonate lipoxygenase 3 [Source:MGI Symbol;Acc:MGI:1345140]	0.9026	3.277e-05	3.237e-06
Alpk3	ENSMUSG00000038763	alpha-kinase 3 [Source:MGI Symbol;Acc:MGI:2151224]	1.574	6.739e-06	4.695e-07
Alpl	ENSMUSG00000028766	alkaline phosphatase, liver/bone/kidney [Source:MGI Symbol;Acc:MGI:87983]	-0.2566	0.0003809	6.653e-05
Als2	ENSMUSG00000026024	amyotrophic lateral sclerosis 2 (juvenile) [Source:MGI Symbol;Acc:MGI:1921268]	-0.45	1.461e-05	1.203e-06
Alyref	ENSMUSG00000025134	Aly/REF export factor [Source:MGI Symbol;Acc:MGI:1341044]	0.226	0.007117	0.002271
Amd1	ENSMUSG00000075232	S-adenosylmethionine decarboxylase 1 [Source:MGI Symbol;Acc:MGI:88004]	-0.4426	0.0001299	1.752e-05
Amdhd2	ENSMUSG00000036820	amidohydrolase domain containing 2 [Source:MGI Symbol;Acc:MGI:2443978]	0.3518	0.0006695	0.0001333
Amer1	ENSMUSG00000050332	APC membrane recruitment 1 [Source:MGI Symbol;Acc:MGI:1919595]	-0.4967	6.792e-05	7.858e-06
Amer2	ENSMUSG00000021986	APC membrane recruitment 2 [Source:MGI Symbol;Acc:MGI:1919375]	-0.2461	0.000369	6.388e-05
Amfr	ENSMUSG00000031751	autocrine motility factor receptor [Source:MGI Symbol;Acc:MGI:1345634]	0.2412	0.0005072	9.52e-05
Amigo1	ENSMUSG00000050947	adhesion molecule with Ig like domain 1 [Source:MGI Symbol;Acc:MGI:2653612]	-0.2971	7.601e-05	8.999e-06
Amigo2	ENSMUSG00000048218	adhesion molecule with Ig like domain 2 [Source:MGI Symbol;Acc:MGI:2145995]	-0.1925	0.0009908	0.0002148
Amigo3	ENSMUSG00000032593	adhesion molecule with Ig like domain 3 [Source:MGI Symbol;Acc:MGI:2444854]	1.11	9.528e-05	1.193e-05
Ammecr1	ENSMUSG00000042225	Alport syndrome, mental retardation, midface hypoplasia and elliptocytosis chromosomal region gene 1 [Source:MGI Symbol;Acc:MGI:1860206]	0.3416	0.0007077	0.0001425
Amn	ENSMUSG00000021278	amnionless [Source:MGI Symbol;Acc:MGI:1934943]	0.5438	0.02017	0.00802
Amn1	ENSMUSG00000068250	antagonist of mitotic exit network 1 [Source:MGI Symbol;Acc:MGI:2442933]	-0.3849	0.0001934	2.883e-05
Amot	ENSMUSG00000041688	angiomotin [Source:MGI Symbol;Acc:MGI:108440]	-0.3855	0.01402	0.005177
Amz1	ENSMUSG00000050022	archaelysin family metallopeptidase 1 [Source:MGI Symbol;Acc:MGI:2442258]	0.7237	0.002721	0.000718
Amz2	ENSMUSG00000020610	archaelysin family metallopeptidase 2 [Source:MGI Symbol;Acc:MGI:104837]	-0.4152	2.86e-06	1.627e-07
Anapc13	ENSMUSG00000035048	anaphase promoting complex subunit 13 [Source:MGI Symbol;Acc:MGI:1916260]	0.1853	0.02649	0.01109
Anapc16	ENSMUSG00000020107	anaphase promoting complex subunit 16 [Source:MGI Symbol;Acc:MGI:1289325]	0.1502	0.009872	0.003377
Anapc2	ENSMUSG00000026965	anaphase promoting complex subunit 2 [Source:MGI Symbol;Acc:MGI:2139135]	0.1981	0.001093	0.0002417
Anapc5	ENSMUSG00000029472	anaphase-promoting complex subunit 5 [Source:MGI Symbol;Acc:MGI:1929722]	-0.2905	9.076e-06	6.677e-07
Angptl4	ENSMUSG00000002289	angiopoietin-like 4 [Source:MGI Symbol;Acc:MGI:1888999]	1.791	3.29e-07	1.075e-08
Ank1	ENSMUSG00000031543	ankyrin 1, erythroid [Source:MGI Symbol;Acc:MGI:88024]	0.2042	0.00352	0.0009794
Ank2	ENSMUSG00000032826	ankyrin 2, brain [Source:MGI Symbol;Acc:MGI:88025]	-0.1135	0.0315	0.01367
Ankdd1a	ENSMUSG00000066510	ankyrin repeat and death domain containing 1A [Source:MGI Symbol;Acc:MGI:2686319]	0.5811	0.008769	0.002929
Ankfn1	ENSMUSG00000047773	ankyrin-repeat and fibronectin type III domain containing 1 [Source:MGI Symbol;Acc:MGI:2686021]	0.7097	0.01366	0.005002
Ankhd1	ENSMUSG00000024483	ankyrin repeat and KH domain containing 1 [Source:MGI Symbol;Acc:MGI:1921733]	-0.1746	0.003367	0.000927
Ankib1	ENSMUSG00000040351	ankyrin repeat and IBR domain containing 1 [Source:MGI Symbol;Acc:MGI:1918047]	0.2104	0.01147	0.004077
Ankk1	ENSMUSG00000032257	ankyrin repeat and kinase domain containing 1 [Source:MGI Symbol;Acc:MGI:3045301]	0.7424	0.01187	0.00424
Ankle1	ENSMUSG00000046295	ankyrin repeat and LEM domain containing 1 [Source:MGI Symbol;Acc:MGI:1918775]	0.561	0.01053	0.003661
Ankmy1	ENSMUSG00000034212	ankyrin repeat and MYND domain containing 1 [Source:MGI Symbol;Acc:MGI:3045261]	0.7195	0.002158	0.0005464
Ankra2	ENSMUSG00000021661	ankyrin repeat, family A (RFXANK-like), 2 [Source:MGI Symbol;Acc:MGI:1915808]	0.3067	2.398e-05	2.209e-06
Ankrd10	ENSMUSG00000031508	ankyrin repeat domain 10 [Source:MGI Symbol;Acc:MGI:1921840]	-0.156	0.01303	0.004725
Ankrd12	ENSMUSG00000034647	ankyrin repeat domain 12 [Source:MGI Symbol;Acc:MGI:1914357]	-0.2184	0.005305	0.001591
Ankrd23	ENSMUSG00000067653	ankyrin repeat domain 23 [Source:MGI Symbol;Acc:MGI:1925571]	0.5313	3.838e-05	3.93e-06
Ankrd26	ENSMUSG00000007827	ankyrin repeat domain 26 [Source:MGI Symbol;Acc:MGI:1917887]	-0.6777	1.754e-07	4.933e-09
Ankrd27	ENSMUSG00000034867	ankyrin repeat domain 27 (VPS9 domain) [Source:MGI Symbol;Acc:MGI:2444103]	0.1874	0.01178	0.004205
Ankrd28	ENSMUSG00000014496	ankyrin repeat domain 28 [Source:MGI Symbol;Acc:MGI:2145661]	0.3292	0.0001932	2.877e-05
Ankrd29	ENSMUSG00000057766	ankyrin repeat domain 29 [Source:MGI Symbol;Acc:MGI:2687055]	-0.3681	0.01809	0.007026
Ankrd33b	ENSMUSG00000022237	ankyrin repeat domain 33B [Source:MGI Symbol;Acc:MGI:1917904]	0.9898	1.18e-08	1.717e-10
Ankrd34a	ENSMUSG00000049097	ankyrin repeat domain 34A [Source:MGI Symbol;Acc:MGI:3617846]	-0.2482	0.01723	0.006618
Ankrd34c	ENSMUSG00000047606	ankyrin repeat domain 34C [Source:MGI Symbol;Acc:MGI:2685617]	-0.7307	4.837e-05	5.145e-06
Ankrd37	ENSMUSG00000050914	ankyrin repeat domain 37 [Source:MGI Symbol;Acc:MGI:3603344]	1.187	1.977e-10	8.549e-13
Ankrd39	ENSMUSG00000079610	ankyrin repeat domain 39 [Source:MGI Symbol;Acc:MGI:1914816]	0.3844	0.0003238	5.461e-05
Ankrd50	ENSMUSG00000044864	ankyrin repeat domain 50 [Source:MGI Symbol;Acc:MGI:2139777]	-0.2402	0.001081	0.0002384
Ankrd54	ENSMUSG00000033055	ankyrin repeat domain 54 [Source:MGI Symbol;Acc:MGI:2444209]	-0.2978	0.003367	0.0009271
Ankrd61	ENSMUSG00000029607	ankyrin repeat domain 61 [Source:MGI Symbol;Acc:MGI:1913979]	0.9508	0.0004349	7.858e-05
Ankrd66	ENSMUSG00000096140	ankyrin repeat domain 66 [Source:MGI Symbol;Acc:MGI:1925106]	1.291	1.289e-05	1.036e-06
Ankrd9	ENSMUSG00000037904	ankyrin repeat domain 9 [Source:MGI Symbol;Acc:MGI:1921501]	0.6484	0.001409	0.0003299
Anks1b	ENSMUSG00000058589	ankyrin repeat and sterile alpha motif domain containing 1B [Source:MGI Symbol;Acc:MGI:1924781]	0.1689	0.008486	0.002811
Ankzf1	ENSMUSG00000026199	ankyrin repeat and zinc finger domain containing 1 [Source:MGI Symbol;Acc:MGI:1098746]	0.7816	2.674e-09	2.65e-11
Anln	ENSMUSG00000036777	anillin, actin binding protein [Source:MGI Symbol;Acc:MGI:1920174]	1.465	3.252e-06	1.895e-07
Ano1	ENSMUSG00000031075	anoctamin 1, calcium activated chloride channel [Source:MGI Symbol;Acc:MGI:2142149]	0.6326	0.0009216	0.0001966
Ano10	ENSMUSG00000037949	anoctamin 10 [Source:MGI Symbol;Acc:MGI:2143103]	0.2532	0.03042	0.0131
Ano7	ENSMUSG00000034107	anoctamin 7 [Source:MGI Symbol;Acc:MGI:3052714]	1.465	8.165e-07	3.345e-08
Ano8	ENSMUSG00000034863	anoctamin 8 [Source:MGI Symbol;Acc:MGI:2687327]	-0.254	0.003258	0.0008902
Anp32a	ENSMUSG00000032249	acidic (leucine-rich) nuclear phosphoprotein 32 family, member A [Source:MGI Symbol;Acc:MGI:108447]	0.2489	0.0004499	8.203e-05
Anp32e	ENSMUSG00000015749	acidic (leucine-rich) nuclear phosphoprotein 32 family, member E [Source:MGI Symbol;Acc:MGI:1913721]	0.1127	0.02604	0.01088
Antxr1	ENSMUSG00000033420	anthrax toxin receptor 1 [Source:MGI Symbol;Acc:MGI:1916788]	-0.3478	0.02438	0.01005
Antxrl	ENSMUSG00000047441	anthrax toxin receptor-like [Source:MGI Symbol;Acc:MGI:1925726]	0.778	0.00644	0.002018
Anxa1	ENSMUSG00000024659	annexin A1 [Source:MGI Symbol;Acc:MGI:96819]	-1.199	0.008299	0.002743
Anxa2	ENSMUSG00000032231	annexin A2 [Source:MGI Symbol;Acc:MGI:88246]	0.3816	0.02273	0.009245
Anxa3	ENSMUSG00000029484	annexin A3 [Source:MGI Symbol;Acc:MGI:1201378]	0.8483	0.0003842	6.724e-05
Aoc2	ENSMUSG00000078651	amine oxidase, copper containing 2 (retina-specific) [Source:MGI Symbol;Acc:MGI:2668431]	0.4416	0.0008798	0.0001852
Aoc3	ENSMUSG00000019326	amine oxidase, copper containing 3 [Source:MGI Symbol;Acc:MGI:1306797]	0.8889	5.744e-05	6.38e-06
Ap1b1	ENSMUSG00000009090	adaptor protein complex AP-1, beta 1 subunit [Source:MGI Symbol;Acc:MGI:1096368]	0.2705	1.479e-05	1.225e-06
Ap1m1	ENSMUSG00000003033	adaptor-related protein complex AP-1, mu subunit 1 [Source:MGI Symbol;Acc:MGI:102776]	-0.1975	0.009615	0.003271
Ap2a1	ENSMUSG00000060279	adaptor-related protein complex 2, alpha 1 subunit [Source:MGI Symbol;Acc:MGI:101921]	0.2177	0.00091	0.0001934
Ap2a2	ENSMUSG00000002957	adaptor-related protein complex 2, alpha 2 subunit [Source:MGI Symbol;Acc:MGI:101920]	0.3439	5.595e-06	3.748e-07
Ap3b1	ENSMUSG00000021686	adaptor-related protein complex 3, beta 1 subunit [Source:MGI Symbol;Acc:MGI:1333879]	-0.1528	0.02219	0.00899
Ap3b2	ENSMUSG00000062444	adaptor-related protein complex 3, beta 2 subunit [Source:MGI Symbol;Acc:MGI:1100869]	-0.2841	2.546e-05	2.364e-06
Ap3m2	ENSMUSG00000031539	adaptor-related protein complex 3, mu 2 subunit [Source:MGI Symbol;Acc:MGI:1929214]	-0.1208	0.03287	0.01437
Ap3s1	ENSMUSG00000024480	adaptor-related protein complex 3, sigma 1 subunit [Source:MGI Symbol;Acc:MGI:1337062]	-0.2476	0.007468	0.002407
Ap4m1	ENSMUSG00000019518	adaptor-related protein complex AP-4, mu 1 [Source:MGI Symbol;Acc:MGI:1337063]	-0.2453	0.0139	0.00512
Ap5z1	ENSMUSG00000039623	adaptor-related protein complex 5, zeta 1 subunit [Source:MGI Symbol;Acc:MGI:1924908]	0.2701	0.0243	0.01001
Apaf1	ENSMUSG00000019979	apoptotic peptidase activating factor 1 [Source:MGI Symbol;Acc:MGI:1306796]	-0.3893	0.005941	0.001834
Apbb1	ENSMUSG00000037032	amyloid beta (A4) precursor protein-binding, family B, member 1 [Source:MGI Symbol;Acc:MGI:107765]	-0.2515	0.0004784	8.85e-05
Apbb2	ENSMUSG00000029207	amyloid beta (A4) precursor protein-binding, family B, member 2 [Source:MGI Symbol;Acc:MGI:108405]	0.1982	0.004385	0.00127
Apc	ENSMUSG00000005871	adenomatosis polyposis coli [Source:MGI Symbol;Acc:MGI:88039]	-0.1831	0.004784	0.001411
Apeh	ENSMUSG00000032590	acylpeptide hydrolase [Source:MGI Symbol;Acc:MGI:88041]	-0.2281	0.0005449	0.0001041
Apex1	ENSMUSG00000035960	apurinic/apyrimidinic endonuclease 1 [Source:MGI Symbol;Acc:MGI:88042]	0.5683	3.033e-05	2.944e-06
Apex2	ENSMUSG00000025269	apurinic/apyrimidinic endonuclease 2 [Source:MGI Symbol;Acc:MGI:1924872]	-1.19	4.504e-07	1.561e-08
Aph1a	ENSMUSG00000015750	aph1 homolog A, gamma secretase subunit [Source:MGI Symbol;Acc:MGI:2385110]	0.2339	0.01624	0.006152
Aph1b	ENSMUSG00000032375	aph1 homolog B, gamma secretase subunit [Source:MGI Symbol;Acc:MGI:3522097]	0.2496	0.007035	0.002241
Apip	ENSMUSG00000010911	APAF1 interacting protein [Source:MGI Symbol;Acc:MGI:1926788]	-0.366	0.00242	0.0006254
Aplf	ENSMUSG00000030051	aprataxin and PNKP like factor [Source:MGI Symbol;Acc:MGI:1919353]	-0.7147	0.005816	0.00179
Apln	ENSMUSG00000037010	apelin [Source:MGI Symbol;Acc:MGI:1353624]	3.054	3.765e-11	9.016e-14
Aplp2	ENSMUSG00000031996	amyloid beta (A4) precursor-like protein 2 [Source:MGI Symbol;Acc:MGI:88047]	0.09346	0.02364	0.009687
Apobec1	ENSMUSG00000040613	apolipoprotein B mRNA editing enzyme, catalytic polypeptide 1 [Source:MGI Symbol;Acc:MGI:103298]	0.5036	0.01715	0.006574
Apod	ENSMUSG00000022548	apolipoprotein D [Source:MGI Symbol;Acc:MGI:88056]	0.6707	0.02183	0.008818
Apol6	ENSMUSG00000033576	apolipoprotein L 6 [Source:MGI Symbol;Acc:MGI:1919189]	0.7878	0.0009754	0.0002108
Apold1	ENSMUSG00000090698	apolipoprotein L domain containing 1 [Source:MGI Symbol;Acc:MGI:2685921]	1.44	1.064e-05	8.153e-07
Apool	ENSMUSG00000025525	apolipoprotein O-like [Source:MGI Symbol;Acc:MGI:1915367]	-0.412	0.005509	0.001673
Apopt1	ENSMUSG00000037787	apoptogenic, mitochondrial 1 [Source:MGI Symbol;Acc:MGI:1915270]	0.4334	0.0001868	2.756e-05
Aptx	ENSMUSG00000028411	aprataxin [Source:MGI Symbol;Acc:MGI:1913658]	-0.291	0.001068	0.0002349
Aqp1	ENSMUSG00000004655	aquaporin 1 [Source:MGI Symbol;Acc:MGI:103201]	-0.7883	9.849e-09	1.376e-10
Aqp4	ENSMUSG00000024411	aquaporin 4 [Source:MGI Symbol;Acc:MGI:107387]	-0.4379	8.436e-07	3.513e-08
Aqp5	ENSMUSG00000044217	aquaporin 5 [Source:MGI Symbol;Acc:MGI:106215]	-1.037	0.001208	0.0002732
Aqr	ENSMUSG00000040383	aquarius [Source:MGI Symbol;Acc:MGI:1276102]	-0.1458	0.04482	0.02073
Araf	ENSMUSG00000001127	Araf proto-oncogene, serine/threonine kinase [Source:MGI Symbol;Acc:MGI:88065]	-0.1505	0.002777	0.0007356
Arap1	ENSMUSG00000032812	ArfGAP with RhoGAP domain, ankyrin repeat and PH domain 1 [Source:MGI Symbol;Acc:MGI:1916960]	-0.3203	0.0006369	0.0001256
Arap2	ENSMUSG00000037999	ArfGAP with RhoGAP domain, ankyrin repeat and PH domain 2 [Source:MGI Symbol;Acc:MGI:2684416]	-0.4681	0.003188	0.0008674
Arap3	ENSMUSG00000024451	ArfGAP with RhoGAP domain, ankyrin repeat and PH domain 3 [Source:MGI Symbol;Acc:MGI:2147274]	0.4258	0.03128	0.01355
Arc	ENSMUSG00000022602	activity regulated cytoskeletal-associated protein [Source:MGI Symbol;Acc:MGI:88067]	-0.671	0.004575	0.001337
Arf1	ENSMUSG00000048076	ADP-ribosylation factor 1 [Source:MGI Symbol;Acc:MGI:99431]	0.1564	0.003789	0.001068
Arf2	ENSMUSG00000062421	ADP-ribosylation factor 2 [Source:MGI Symbol;Acc:MGI:99595]	-0.2257	0.001945	0.0004823
Arf3	ENSMUSG00000051853	ADP-ribosylation factor 3 [Source:MGI Symbol;Acc:MGI:99432]	0.1946	0.001986	0.0004958
Arf5	ENSMUSG00000020440	ADP-ribosylation factor 5 [Source:MGI Symbol;Acc:MGI:99434]	0.1701	0.01928	0.007578
Arfgap2	ENSMUSG00000027255	ADP-ribosylation factor GTPase activating protein 2 [Source:MGI Symbol;Acc:MGI:1924288]	-0.3788	9.962e-06	7.468e-07
Arfgap3	ENSMUSG00000054277	ADP-ribosylation factor GTPase activating protein 3 [Source:MGI Symbol;Acc:MGI:1913501]	0.3	0.004796	0.001416
Arfgef1	ENSMUSG00000067851	ADP-ribosylation factor guanine nucleotide-exchange factor 1(brefeldin A-inhibited) [Source:MGI Symbol;Acc:MGI:2442988]	0.157	0.006256	0.001949
Arfgef2	ENSMUSG00000074582	ADP-ribosylation factor guanine nucleotide-exchange factor 2 (brefeldin A-inhibited) [Source:MGI Symbol;Acc:MGI:2139354]	0.3011	3.695e-05	3.755e-06
Arfip2	ENSMUSG00000030881	ADP-ribosylation factor interacting protein 2 [Source:MGI Symbol;Acc:MGI:1924182]	0.167	0.009439	0.003201
Arfrp1	ENSMUSG00000038671	ADP-ribosylation factor related protein 1 [Source:MGI Symbol;Acc:MGI:1923938]	-0.2551	0.0005525	0.000106
Arg2	ENSMUSG00000021125	arginase type II [Source:MGI Symbol;Acc:MGI:1330806]	-1.006	1.137e-07	2.943e-09
Arglu1	ENSMUSG00000040459	arginine and glutamate rich 1 [Source:MGI Symbol;Acc:MGI:2442985]	0.1193	0.0357	0.01583
Arhgap12	ENSMUSG00000041225	Rho GTPase activating protein 12 [Source:MGI Symbol;Acc:MGI:1922665]	-0.2108	0.004442	0.001289
Arhgap15	ENSMUSG00000049744	Rho GTPase activating protein 15 [Source:MGI Symbol;Acc:MGI:1923367]	0.3555	0.01708	0.006543
Arhgap19	ENSMUSG00000025154	Rho GTPase activating protein 19 [Source:MGI Symbol;Acc:MGI:1918335]	-0.6501	0.0003007	4.939e-05
Arhgap20	ENSMUSG00000053199	Rho GTPase activating protein 20 [Source:MGI Symbol;Acc:MGI:2445175]	0.1789	0.0172	0.006594
Arhgap23	ENSMUSG00000049807	Rho GTPase activating protein 23 [Source:MGI Symbol;Acc:MGI:3697726]	-0.1513	0.03608	0.01604
Arhgap26	ENSMUSG00000036452	Rho GTPase activating protein 26 [Source:MGI Symbol;Acc:MGI:1918552]	-0.1449	0.01929	0.007584
Arhgap27	ENSMUSG00000034255	Rho GTPase activating protein 27 [Source:MGI Symbol;Acc:MGI:1916903]	0.5156	8.327e-05	1.004e-05
Arhgap28	ENSMUSG00000024043	Rho GTPase activating protein 28 [Source:MGI Symbol;Acc:MGI:2147003]	-0.5904	0.0004354	7.874e-05
Arhgap39	ENSMUSG00000033697	Rho GTPase activating protein 39 [Source:MGI Symbol;Acc:MGI:107858]	-0.1871	0.01809	0.007027
Arhgap44	ENSMUSG00000033389	Rho GTPase activating protein 44 [Source:MGI Symbol;Acc:MGI:2144423]	0.1861	0.003327	0.0009124
Arhgap6	ENSMUSG00000031355	Rho GTPase activating protein 6 [Source:MGI Symbol;Acc:MGI:1196332]	-0.492	0.003635	0.001018
Arhgdia	ENSMUSG00000025132	Rho GDP dissociation inhibitor (GDI) alpha [Source:MGI Symbol;Acc:MGI:2178103]	0.239	0.001015	0.0002212
Arhgef1	ENSMUSG00000040940	Rho guanine nucleotide exchange factor (GEF) 1 [Source:MGI Symbol;Acc:MGI:1353510]	-0.2545	0.0007657	0.0001569
Arhgef10l	ENSMUSG00000040964	Rho guanine nucleotide exchange factor (GEF) 10-like [Source:MGI Symbol;Acc:MGI:1920004]	0.5161	7.709e-07	3.046e-08
Arhgef12	ENSMUSG00000059495	Rho guanine nucleotide exchange factor (GEF) 12 [Source:MGI Symbol;Acc:MGI:1916882]	-0.2759	2.29e-05	2.098e-06
Arhgef16	ENSMUSG00000029032	Rho guanine nucleotide exchange factor (GEF) 16 [Source:MGI Symbol;Acc:MGI:2446219]	-0.7023	0.001553	0.0003698
Arhgef18	ENSMUSG00000004568	rho/rac guanine nucleotide exchange factor (GEF) 18 [Source:MGI Symbol;Acc:MGI:2142567]	-0.2671	0.002878	0.0007664
Arhgef19	ENSMUSG00000028919	Rho guanine nucleotide exchange factor (GEF) 19 [Source:MGI Symbol;Acc:MGI:1925912]	-0.6031	0.000127	1.697e-05
Arhgef2	ENSMUSG00000028059	rho/rac guanine nucleotide exchange factor (GEF) 2 [Source:MGI Symbol;Acc:MGI:103264]	-0.2434	0.00198	0.0004941
Arhgef28	ENSMUSG00000021662	Rho guanine nucleotide exchange factor (GEF) 28 [Source:MGI Symbol;Acc:MGI:1346016]	0.3113	0.03057	0.01318
Arhgef33	ENSMUSG00000054901	Rho guanine nucleotide exchange factor (GEF) 33 [Source:MGI Symbol;Acc:MGI:2685787]	0.5646	0.001711	0.0004148
Arhgef37	ENSMUSG00000045094	Rho guanine nucleotide exchange factor (GEF) 37 [Source:MGI Symbol;Acc:MGI:3045339]	0.3859	0.02788	0.01182
Arhgef6	ENSMUSG00000031133	Rac/Cdc42 guanine nucleotide exchange factor (GEF) 6 [Source:MGI Symbol;Acc:MGI:1920591]	0.3873	0.00914	0.003083
Arhgef7	ENSMUSG00000031511	Rho guanine nucleotide exchange factor (GEF7) [Source:MGI Symbol;Acc:MGI:1860493]	0.2106	0.004507	0.001312
Arid1a	ENSMUSG00000007880	AT rich interactive domain 1A (SWI-like) [Source:MGI Symbol;Acc:MGI:1935147]	-0.179	0.02089	0.008373
Arid2	ENSMUSG00000033237	AT rich interactive domain 2 (ARID, RFX-like) [Source:MGI Symbol;Acc:MGI:1924294]	0.2693	5.36e-05	5.825e-06
Arid3b	ENSMUSG00000004661	AT rich interactive domain 3B (BRIGHT-like) [Source:MGI Symbol;Acc:MGI:1930768]	-0.4035	9.443e-05	1.18e-05
Arid4a	ENSMUSG00000048118	AT rich interactive domain 4A (RBP1-like) [Source:MGI Symbol;Acc:MGI:2444354]	-0.2124	0.00791	0.002583
Arid5b	ENSMUSG00000019947	AT rich interactive domain 5B (MRF1-like) [Source:MGI Symbol;Acc:MGI:2175912]	-0.2006	0.008014	0.002629
Arih2	ENSMUSG00000064145	ariadne RBR E3 ubiquitin protein ligase 2 [Source:MGI Symbol;Acc:MGI:1344361]	0.2752	9.85e-05	1.244e-05
Arl1	ENSMUSG00000060904	ADP-ribosylation factor-like 1 [Source:MGI Symbol;Acc:MGI:99436]	0.1489	0.0326	0.01423
Arl16	ENSMUSG00000057594	ADP-ribosylation factor-like 16 [Source:MGI Symbol;Acc:MGI:1917567]	0.1838	0.0413	0.01878
Arl2bp	ENSMUSG00000031776	ADP-ribosylation factor-like 2 binding protein [Source:MGI Symbol;Acc:MGI:1349429]	0.2392	0.0005298	0.0001004
Arl3	ENSMUSG00000025035	ADP-ribosylation factor-like 3 [Source:MGI Symbol;Acc:MGI:1929699]	0.1381	0.01131	0.004001
Arl4a	ENSMUSG00000047446	ADP-ribosylation factor-like 4A [Source:MGI Symbol;Acc:MGI:99437]	0.2825	0.00324	0.000885
Arl5b	ENSMUSG00000017418	ADP-ribosylation factor-like 5B [Source:MGI Symbol;Acc:MGI:1923119]	0.6048	9.002e-05	1.114e-05
Arl6	ENSMUSG00000022722	ADP-ribosylation factor-like 6 [Source:MGI Symbol;Acc:MGI:1927136]	-0.3541	0.0009264	0.0001977
Arl8a	ENSMUSG00000026426	ADP-ribosylation factor-like 8A [Source:MGI Symbol;Acc:MGI:1915974]	0.1629	0.01381	0.005074
Armc1	ENSMUSG00000027599	armadillo repeat containing 1 [Source:MGI Symbol;Acc:MGI:1921502]	-0.1946	0.02994	0.01285
Armc6	ENSMUSG00000002343	armadillo repeat containing 6 [Source:MGI Symbol;Acc:MGI:1924063]	-0.2511	0.0394	0.0178
Armc9	ENSMUSG00000062590	armadillo repeat containing 9 [Source:MGI Symbol;Acc:MGI:1926045]	-0.1712	0.007365	0.002365
Armcx3	ENSMUSG00000049047	armadillo repeat containing, X-linked 3 [Source:MGI Symbol;Acc:MGI:1918953]	-0.4773	6.68e-05	7.691e-06
Armcx5	ENSMUSG00000072969	armadillo repeat containing, X-linked 5 [Source:MGI Symbol;Acc:MGI:2148026]	0.9294	9.589e-08	2.392e-09
Arnt	ENSMUSG00000015522	aryl hydrocarbon receptor nuclear translocator [Source:MGI Symbol;Acc:MGI:88071]	-0.2855	8.865e-05	1.091e-05
Arnt2	ENSMUSG00000015709	aryl hydrocarbon receptor nuclear translocator 2 [Source:MGI Symbol;Acc:MGI:107188]	0.2512	0.001736	0.0004217
Arntl	ENSMUSG00000055116	aryl hydrocarbon receptor nuclear translocator-like [Source:MGI Symbol;Acc:MGI:1096381]	0.2106	0.000634	0.0001248
Arpc2	ENSMUSG00000006304	actin related protein 2/3 complex, subunit 2 [Source:MGI Symbol;Acc:MGI:1923959]	0.1875	0.0009141	0.0001945
Arpc3	ENSMUSG00000029465	actin related protein 2/3 complex, subunit 3 [Source:MGI Symbol;Acc:MGI:1928375]	-0.1731	0.02348	0.009615
Arrb1	ENSMUSG00000018909	arrestin, beta 1 [Source:MGI Symbol;Acc:MGI:99473]	0.252	0.0002219	3.418e-05
Arrb2	ENSMUSG00000060216	arrestin, beta 2 [Source:MGI Symbol;Acc:MGI:99474]	-0.5966	1.41e-06	6.552e-08
Arrdc2	ENSMUSG00000002910	arrestin domain containing 2 [Source:MGI Symbol;Acc:MGI:1918057]	1.124	3.08e-05	3.003e-06
Arrdc3	ENSMUSG00000074794	arrestin domain containing 3 [Source:MGI Symbol;Acc:MGI:2145242]	1.58	9.464e-10	6.421e-12
Arsg	ENSMUSG00000020604	arylsulfatase G [Source:MGI Symbol;Acc:MGI:1921258]	1.38	1.91e-09	1.748e-11
Arsi	ENSMUSG00000036412	arylsulfatase i [Source:MGI Symbol;Acc:MGI:2670959]	-1.966	0.0009509	0.0002041
Arsk	ENSMUSG00000021592	arylsulfatase K [Source:MGI Symbol;Acc:MGI:1924291]	-0.4933	0.008854	0.002965
Arv1	ENSMUSG00000031982	ARV1 homolog, fatty acid homeostasis modulator [Source:MGI Symbol;Acc:MGI:1916115]	-0.7266	0.0003811	6.662e-05
Arvcf	ENSMUSG00000000325	armadillo repeat gene deleted in velocardiofacial syndrome [Source:MGI Symbol;Acc:MGI:109620]	-0.415	0.003799	0.001072
Asah1	ENSMUSG00000031591	N-acylsphingosine amidohydrolase 1 [Source:MGI Symbol;Acc:MGI:1277124]	-0.3515	6.462e-06	4.445e-07
Asap1	ENSMUSG00000022377	ArfGAP with SH3 domain, ankyrin repeat and PH domain1 [Source:MGI Symbol;Acc:MGI:1342335]	0.1454	0.01333	0.004856
Asb1	ENSMUSG00000026311	ankyrin repeat and SOCS box-containing 1 [Source:MGI Symbol;Acc:MGI:1929735]	0.2598	0.007809	0.002543
Asb16	ENSMUSG00000034768	ankyrin repeat and SOCS box-containing 16 [Source:MGI Symbol;Acc:MGI:2654437]	1.373	4.4e-06	2.751e-07
Asb5	ENSMUSG00000031519	ankyrin repeat and SOCs box-containing 5 [Source:MGI Symbol;Acc:MGI:1923544]	1.785	3.767e-08	7.317e-10
Asb8	ENSMUSG00000048175	ankyrin repeat and SOCS box-containing 8 [Source:MGI Symbol;Acc:MGI:1925791]	0.3333	0.001329	0.0003059
Ascc1	ENSMUSG00000044475	activating signal cointegrator 1 complex subunit 1 [Source:MGI Symbol;Acc:MGI:1916340]	0.1775	0.006903	0.00219
Ascc2	ENSMUSG00000020412	activating signal cointegrator 1 complex subunit 2 [Source:MGI Symbol;Acc:MGI:1922702]	-0.3859	0.0001033	1.32e-05
Ascc3	ENSMUSG00000038774	activating signal cointegrator 1 complex subunit 3 [Source:MGI Symbol;Acc:MGI:1925237]	-0.3566	0.001049	0.0002297
Asf1b	ENSMUSG00000005470	anti-silencing function 1B histone chaperone [Source:MGI Symbol;Acc:MGI:1914179]	0.3419	0.02393	0.009819
Asgr1	ENSMUSG00000020884	asialoglycoprotein receptor 1 [Source:MGI Symbol;Acc:MGI:88081]	0.804	0.001443	0.0003391
Ash1l	ENSMUSG00000028053	ash1 (absent, small, or homeotic)-like (Drosophila) [Source:MGI Symbol;Acc:MGI:2183158]	0.09803	0.03978	0.018
Ash2l	ENSMUSG00000031575	ash2 (absent, small, or homeotic)-like (Drosophila) [Source:MGI Symbol;Acc:MGI:1344416]	-0.2814	0.0003066	5.076e-05
Asic2	ENSMUSG00000020704	acid-sensing (proton-gated) ion channel 2 [Source:MGI Symbol;Acc:MGI:1100867]	0.2138	0.0241	0.00991
Aspdh	ENSMUSG00000038704	aspartate dehydrogenase domain containing [Source:MGI Symbol;Acc:MGI:1915602]	0.4777	0.03116	0.01348
Asph	ENSMUSG00000028207	aspartate-beta-hydroxylase [Source:MGI Symbol;Acc:MGI:1914186]	0.5269	5.993e-07	2.225e-08
Asphd2	ENSMUSG00000029348	aspartate beta-hydroxylase domain containing 2 [Source:MGI Symbol;Acc:MGI:1920148]	0.5431	2.608e-06	1.435e-07
Aspm	ENSMUSG00000033952	asp (abnormal spindle)-like, microcephaly associated (Drosophila) [Source:MGI Symbol;Acc:MGI:1334448]	0.6344	0.00542	0.001636
Aspn	ENSMUSG00000021388	asporin [Source:MGI Symbol;Acc:MGI:1913945]	-0.9154	0.0002526	3.994e-05
Asrgl1	ENSMUSG00000024654	asparaginase like 1 [Source:MGI Symbol;Acc:MGI:1913764]	0.4457	1.467e-06	6.907e-08
Aste1	ENSMUSG00000032567	asteroid homolog 1 (Drosophila) [Source:MGI Symbol;Acc:MGI:1913845]	-0.5358	0.0002814	4.545e-05
Astn2	ENSMUSG00000028373	astrotactin 2 [Source:MGI Symbol;Acc:MGI:1889277]	0.3735	0.001458	0.0003433
Asxl1	ENSMUSG00000042548	additional sex combs like 1 [Source:MGI Symbol;Acc:MGI:2684063]	0.3256	0.000291	4.742e-05
Asxl2	ENSMUSG00000037486	additional sex combs like 2 (Drosophila) [Source:MGI Symbol;Acc:MGI:1922552]	0.2122	0.004885	0.001446
Asxl3	ENSMUSG00000045215	additional sex combs like 3 (Drosophila) [Source:MGI Symbol;Acc:MGI:2685175]	0.3261	0.04216	0.01927
Atad2	ENSMUSG00000022360	ATPase family, AAA domain containing 2 [Source:MGI Symbol;Acc:MGI:1917722]	-0.399	0.0178	0.006888
Atad2b	ENSMUSG00000052812	ATPase family, AAA domain containing 2B [Source:MGI Symbol;Acc:MGI:2444798]	-0.4819	1.932e-07	5.514e-09
Atad5	ENSMUSG00000017550	ATPase family, AAA domain containing 5 [Source:MGI Symbol;Acc:MGI:2442925]	0.2985	0.0168	0.006416
Atat1	ENSMUSG00000024426	alpha tubulin acetyltransferase 1 [Source:MGI Symbol;Acc:MGI:1913869]	-0.6273	7.429e-06	5.272e-07
Atcay	ENSMUSG00000034958	ataxia, cerebellar, Cayman type [Source:MGI Symbol;Acc:MGI:2448730]	0.1294	0.01375	0.005048
Atf1	ENSMUSG00000023027	activating transcription factor 1 [Source:MGI Symbol;Acc:MGI:1298366]	-0.3837	0.0008534	0.0001781
Atf4	ENSMUSG00000042406	activating transcription factor 4 [Source:MGI Symbol;Acc:MGI:88096]	-0.1967	0.009637	0.003281
Atf6	ENSMUSG00000026663	activating transcription factor 6 [Source:MGI Symbol;Acc:MGI:1926157]	-0.2417	7.552e-05	8.931e-06
Atf6b	ENSMUSG00000015461	activating transcription factor 6 beta [Source:MGI Symbol;Acc:MGI:105121]	-0.5236	3.718e-07	1.246e-08
Atf7ip	ENSMUSG00000030213	activating transcription factor 7 interacting protein [Source:MGI Symbol;Acc:MGI:1858965]	-0.1295	0.01092	0.003829
Atg101	ENSMUSG00000037204	autophagy related 101 [Source:MGI Symbol;Acc:MGI:1915368]	-0.4876	0.001006	0.000219
Atg12	ENSMUSG00000032905	autophagy related 12 [Source:MGI Symbol;Acc:MGI:1914776]	-0.3338	0.001126	0.0002507
Atg16l2	ENSMUSG00000047767	autophagy related 16-like 2 (S. cerevisiae) [Source:MGI Symbol;Acc:MGI:1920933]	-0.9742	6.817e-07	2.625e-08
Atg2a	ENSMUSG00000024773	autophagy related 2A [Source:MGI Symbol;Acc:MGI:1916291]	-0.2148	0.00914	0.003082
Atg2b	ENSMUSG00000041341	autophagy related 2B [Source:MGI Symbol;Acc:MGI:1923809]	0.3869	2.151e-06	1.116e-07
Atg4d	ENSMUSG00000002820	autophagy related 4D, cysteine peptidase [Source:MGI Symbol;Acc:MGI:2444308]	-0.1722	0.03067	0.01322
Atg9a	ENSMUSG00000033124	autophagy related 9A [Source:MGI Symbol;Acc:MGI:2138446]	0.2667	0.0006077	0.0001185
Atg9b	ENSMUSG00000038295	autophagy related 9B [Source:MGI Symbol;Acc:MGI:2685420]	1.631	1.976e-08	3.194e-10
Atm	ENSMUSG00000034218	ataxia telangiectasia mutated [Source:MGI Symbol;Acc:MGI:107202]	-0.2559	0.01722	0.006609
Atn1	ENSMUSG00000004263	atrophin 1 [Source:MGI Symbol;Acc:MGI:104725]	0.1474	0.02854	0.01213
Atp10d	ENSMUSG00000046808	ATPase, class V, type 10D [Source:MGI Symbol;Acc:MGI:2450125]	0.3075	0.04375	0.02012
Atp11b	ENSMUSG00000037400	ATPase, class VI, type 11B [Source:MGI Symbol;Acc:MGI:1923545]	-0.2918	0.0007447	0.0001518
Atp11c	ENSMUSG00000062949	ATPase, class VI, type 11C [Source:MGI Symbol;Acc:MGI:1859661]	-0.2605	0.009947	0.003415
Atp13a3	ENSMUSG00000022533	ATPase type 13A3 [Source:MGI Symbol;Acc:MGI:2685387]	0.2179	0.001305	0.000299
Atp1a1	ENSMUSG00000033161	ATPase, Na+/K+ transporting, alpha 1 polypeptide [Source:MGI Symbol;Acc:MGI:88105]	0.1499	0.01401	0.005172
Atp1a3	ENSMUSG00000040907	ATPase, Na+/K+ transporting, alpha 3 polypeptide [Source:MGI Symbol;Acc:MGI:88107]	0.1087	0.04333	0.01991
Atp1b1	ENSMUSG00000026576	ATPase, Na+/K+ transporting, beta 1 polypeptide [Source:MGI Symbol;Acc:MGI:88108]	0.123	0.01297	0.004699
Atp1b2	ENSMUSG00000041329	ATPase, Na+/K+ transporting, beta 2 polypeptide [Source:MGI Symbol;Acc:MGI:88109]	-0.2059	0.0001473	2.057e-05
Atp2a1	ENSMUSG00000030730	ATPase, Ca++ transporting, cardiac muscle, fast twitch 1 [Source:MGI Symbol;Acc:MGI:105058]	1.207	5.393e-05	5.897e-06
Atp2a3	ENSMUSG00000020788	ATPase, Ca++ transporting, ubiquitous [Source:MGI Symbol;Acc:MGI:1194503]	-0.4177	0.02636	0.01103
Atp2b2	ENSMUSG00000030302	ATPase, Ca++ transporting, plasma membrane 2 [Source:MGI Symbol;Acc:MGI:105368]	0.1172	0.03079	0.0133
Atp2c1	ENSMUSG00000032570	ATPase, Ca++-sequestering [Source:MGI Symbol;Acc:MGI:1889008]	-0.6478	1.833e-09	1.646e-11
Atp4b	ENSMUSG00000031449	ATPase, H+/K+ exchanging, beta polypeptide [Source:MGI Symbol;Acc:MGI:88114]	1.168	1.493e-05	1.24e-06
Atp5a1	ENSMUSG00000025428	ATP synthase, H+ transporting, mitochondrial F1 complex, alpha subunit 1 [Source:MGI Symbol;Acc:MGI:88115]	0.1173	0.03434	0.01513
Atp5b	ENSMUSG00000025393	ATP synthase, H+ transporting mitochondrial F1 complex, beta subunit [Source:MGI Symbol;Acc:MGI:107801]	-0.1092	0.02583	0.01077
Atp5c1	ENSMUSG00000025781	ATP synthase, H+ transporting, mitochondrial F1 complex, gamma polypeptide 1 [Source:MGI Symbol;Acc:MGI:1261437]	0.1108	0.04201	0.01918
Atp5e	ENSMUSG00000016252	ATP synthase, H+ transporting, mitochondrial F1 complex, epsilon subunit [Source:MGI Symbol;Acc:MGI:1855697]	-0.2797	0.004547	0.001326
Atp5g2	ENSMUSG00000062683	ATP synthase, H+ transporting, mitochondrial F0 complex, subunit C2 (subunit 9) [Source:MGI Symbol;Acc:MGI:1915192]	0.2803	0.01337	0.004874
Atp5h	ENSMUSG00000034566	ATP synthase, H+ transporting, mitochondrial F0 complex, subunit D [Source:MGI Symbol;Acc:MGI:1918929]	-0.1383	0.01945	0.007662
Atp5l	ENSMUSG00000038717	ATP synthase, H+ transporting, mitochondrial F0 complex, subunit G [Source:MGI Symbol;Acc:MGI:1351597]	-0.4012	0.001526	0.0003616
Atp5o	ENSMUSG00000022956	ATP synthase, H+ transporting, mitochondrial F1 complex, O subunit [Source:MGI Symbol;Acc:MGI:106341]	0.1425	0.01177	0.004196
Atp5s	ENSMUSG00000054894	ATP synthase, H+ transporting, mitochondrial F0 complex, subunit S [Source:MGI Symbol;Acc:MGI:1915305]	-0.4658	0.000185	2.714e-05
Atp6v0a1	ENSMUSG00000019302	ATPase, H+ transporting, lysosomal V0 subunit A1 [Source:MGI Symbol;Acc:MGI:103286]	0.2378	0.0001869	2.761e-05
Atp6v1g1	ENSMUSG00000039105	ATPase, H+ transporting, lysosomal V1 subunit G1 [Source:MGI Symbol;Acc:MGI:1913540]	0.2161	0.001361	0.000316
Atp6v1g2	ENSMUSG00000024403	ATPase, H+ transporting, lysosomal V1 subunit G2 [Source:MGI Symbol;Acc:MGI:1913487]	0.1404	0.01136	0.004026
Atp7b	ENSMUSG00000006567	ATPase, Cu++ transporting, beta polypeptide [Source:MGI Symbol;Acc:MGI:103297]	0.3462	0.0003397	5.77e-05
Atp8a1	ENSMUSG00000037685	ATPase, aminophospholipid transporter (APLT), class I, type 8A, member 1 [Source:MGI Symbol;Acc:MGI:1330848]	-0.1845	0.005849	0.001802
Atp8a2	ENSMUSG00000021983	ATPase, aminophospholipid transporter-like, class I, type 8A, member 2 [Source:MGI Symbol;Acc:MGI:1354710]	0.3525	9.341e-07	3.976e-08
Atp8b2	ENSMUSG00000060671	ATPase, class I, type 8B, member 2 [Source:MGI Symbol;Acc:MGI:1859660]	0.1542	0.02238	0.009084
Atp9a	ENSMUSG00000027546	ATPase, class II, type 9A [Source:MGI Symbol;Acc:MGI:1330826]	0.1679	0.003275	0.0008961
Atp9b	ENSMUSG00000024566	ATPase, class II, type 9B [Source:MGI Symbol;Acc:MGI:1354757]	0.3338	5.068e-06	3.31e-07
Atpaf2	ENSMUSG00000042709	ATP synthase mitochondrial F1 complex assembly factor 2 [Source:MGI Symbol;Acc:MGI:2180561]	0.4135	0.0002118	3.225e-05
Atr	ENSMUSG00000032409	ataxia telangiectasia and Rad3 related [Source:MGI Symbol;Acc:MGI:108028]	0.2074	0.01187	0.004242
Atraid	ENSMUSG00000013622	all-trans retinoic acid induced differentiation factor [Source:MGI Symbol;Acc:MGI:1918918]	0.2782	0.001139	0.0002547
Atrip	ENSMUSG00000025646	ATR interacting protein [Source:MGI Symbol;Acc:MGI:1925349]	-0.237	0.003362	0.0009248
Atrn	ENSMUSG00000027312	attractin [Source:MGI Symbol;Acc:MGI:1341628]	0.175	0.0008211	0.0001702
Atrnl1	ENSMUSG00000054843	attractin like 1 [Source:MGI Symbol;Acc:MGI:2147749]	0.1427	0.04152	0.01891
Atxn1l	ENSMUSG00000069895	ataxin 1-like [Source:MGI Symbol;Acc:MGI:3694797]	0.5727	1.18e-08	1.726e-10
Atxn2	ENSMUSG00000042605	ataxin 2 [Source:MGI Symbol;Acc:MGI:1277223]	-0.4023	2.808e-05	2.686e-06
Atxn2l	ENSMUSG00000032637	ataxin 2-like [Source:MGI Symbol;Acc:MGI:2446242]	-0.3394	0.0001135	1.485e-05
Atxn7	ENSMUSG00000021738	ataxin 7 [Source:MGI Symbol;Acc:MGI:2179277]	0.2296	0.0005412	0.0001032
Atxn7l1	ENSMUSG00000020564	ataxin 7-like 1 [Source:MGI Symbol;Acc:MGI:3584458]	-0.2481	0.02561	0.01066
Atxn7l2	ENSMUSG00000048997	ataxin 7-like 2 [Source:MGI Symbol;Acc:MGI:1919772]	0.2562	0.0114	0.004044
AU019823	ENSMUSG00000059820	expressed sequence AU019823 [Source:MGI Symbol;Acc:MGI:2143205]	0.3728	0.0002117	3.223e-05
AU021092	ENSMUSG00000051669	expressed sequence AU021092 [Source:MGI Symbol;Acc:MGI:2146559]	-0.6452	0.008902	0.002984
AU041133	ENSMUSG00000078435	expressed sequence AU041133 [Source:MGI Symbol;Acc:MGI:2143755]	-0.2927	0.02911	0.01243
Aup1	ENSMUSG00000068328	ancient ubiquitous protein 1 [Source:MGI Symbol;Acc:MGI:107789]	-0.1811	0.01194	0.004272
Auts2	ENSMUSG00000029673	autism susceptibility candidate 2 [Source:MGI Symbol;Acc:MGI:1919847]	0.2285	0.002181	0.000554
AW011738	ENSMUSG00000078349	expressed sequence AW011738 [Source:MGI Symbol;Acc:MGI:2140540]	-0.9168	0.0001173	1.543e-05
AW209491	ENSMUSG00000039182	expressed sequence AW209491 [Source:MGI Symbol;Acc:MGI:2145422]	0.3268	0.0005247	9.922e-05
AW549877	ENSMUSG00000041935	expressed sequence AW549877 [Source:MGI Symbol;Acc:MGI:2146232]	-0.2218	0.001871	0.0004613
Azi2	ENSMUSG00000039285	5-azacytidine induced gene 2 [Source:MGI Symbol;Acc:MGI:1351332]	-0.1913	0.01212	0.004346
Azin2	ENSMUSG00000028789	antizyme inhibitor 2 [Source:MGI Symbol;Acc:MGI:2442093]	0.248	0.008116	0.002673
B130021K23Rik	ENSMUSG00000108042	RIKEN cDNA B130021K23 gene [Source:MGI Symbol;Acc:MGI:2442518]	-0.9342	0.002708	0.0007133
B230118H07Rik	ENSMUSG00000027165	RIKEN cDNA B230118H07 gene [Source:MGI Symbol;Acc:MGI:1915420]	-0.3143	0.007626	0.002469
B230217C12Rik	ENSMUSG00000050538	RIKEN cDNA B230217C12 gene [Source:MGI Symbol;Acc:MGI:1915377]	-0.2197	0.01815	0.007054
B230307C23Rik	ENSMUSG00000080717	RIKEN cDNA B230307C23 gene [Source:MGI Symbol;Acc:MGI:3643396]	-0.5434	0.01479	0.005516
B3galt1	ENSMUSG00000034780	UDP-Gal:betaGlcNAc beta 1,3-galactosyltransferase, polypeptide 1 [Source:MGI Symbol;Acc:MGI:1349403]	-0.2255	0.0172	0.006597
B3gnt3	ENSMUSG00000031803	UDP-GlcNAc:betaGal beta-1,3-N-acetylglucosaminyltransferase 3 [Source:MGI Symbol;Acc:MGI:2152535]	0.5671	0.01625	0.006163
B3gnt9	ENSMUSG00000069920	UDP-GlcNAc:betaGal beta-1,3-N-acetylglucosaminyltransferase 9 [Source:MGI Symbol;Acc:MGI:2142841]	0.4887	0.001666	0.0004021
B4galnt4	ENSMUSG00000055629	beta-1,4-N-acetyl-galactosaminyl transferase 4 [Source:MGI Symbol;Acc:MGI:2652891]	0.4251	5.612e-05	6.2e-06
B4galt2	ENSMUSG00000028541	UDP-Gal:betaGlcNAc beta 1,4- galactosyltransferase, polypeptide 2 [Source:MGI Symbol;Acc:MGI:1858493]	-0.3806	3.019e-06	1.733e-07
B4galt3	ENSMUSG00000052423	UDP-Gal:betaGlcNAc beta 1,4-galactosyltransferase, polypeptide 3 [Source:MGI Symbol;Acc:MGI:1928767]	-0.3329	0.0003696	6.407e-05
B4galt6	ENSMUSG00000056124	UDP-Gal:betaGlcNAc beta 1,4-galactosyltransferase, polypeptide 6 [Source:MGI Symbol;Acc:MGI:1928380]	0.2584	0.001472	0.0003469
B4gat1	ENSMUSG00000047379	beta-1,4-glucuronyltransferase 1 [Source:MGI Symbol;Acc:MGI:1919680]	-0.1525	0.01393	0.005133
B9d1	ENSMUSG00000001039	B9 protein domain 1 [Source:MGI Symbol;Acc:MGI:1351471]	-0.5747	0.0003189	5.348e-05
Baalc	ENSMUSG00000022296	brain and acute leukemia, cytoplasmic [Source:MGI Symbol;Acc:MGI:1928704]	0.4275	0.00544	0.001645
Baat	ENSMUSG00000039653	bile acid-Coenzyme A: amino acid N-acyltransferase [Source:MGI Symbol;Acc:MGI:106642]	1.073	2.779e-05	2.643e-06
Bace1	ENSMUSG00000032086	beta-site APP cleaving enzyme 1 [Source:MGI Symbol;Acc:MGI:1346542]	-0.4546	6.043e-06	4.116e-07
Bach1	ENSMUSG00000025612	BTB and CNC homology 1, basic leucine zipper transcription factor 1 [Source:MGI Symbol;Acc:MGI:894680]	0.295	0.0001773	2.578e-05
Bach2	ENSMUSG00000040270	BTB and CNC homology, basic leucine zipper transcription factor 2 [Source:MGI Symbol;Acc:MGI:894679]	-0.5246	0.00198	0.0004939
Bag1	ENSMUSG00000028416	BCL2-associated athanogene 1 [Source:MGI Symbol;Acc:MGI:108047]	-0.3517	1.21e-05	9.566e-07
Bag2	ENSMUSG00000042215	BCL2-associated athanogene 2 [Source:MGI Symbol;Acc:MGI:1891254]	0.309	0.03866	0.01741
Bag3	ENSMUSG00000030847	BCL2-associated athanogene 3 [Source:MGI Symbol;Acc:MGI:1352493]	0.3454	0.03468	0.0153
Bag5	ENSMUSG00000049792	BCL2-associated athanogene 5 [Source:MGI Symbol;Acc:MGI:1917619]	0.1728	0.01754	0.00676
Bahd1	ENSMUSG00000040007	bromo adjacent homology domain containing 1 [Source:MGI Symbol;Acc:MGI:2139371]	-0.3577	0.0003436	5.851e-05
Baiap2	ENSMUSG00000025372	brain-specific angiogenesis inhibitor 1-associated protein 2 [Source:MGI Symbol;Acc:MGI:2137336]	0.2513	0.02265	0.00921
Baiap2l1	ENSMUSG00000038859	BAI1-associated protein 2-like 1 [Source:MGI Symbol;Acc:MGI:1914148]	0.6651	0.001893	0.0004674
Banf1	ENSMUSG00000024844	barrier to autointegration factor 1 [Source:MGI Symbol;Acc:MGI:1346330]	-0.2138	0.02974	0.01274
Banp	ENSMUSG00000025316	BTG3 associated nuclear protein [Source:MGI Symbol;Acc:MGI:1889023]	-0.8139	2.177e-06	1.138e-07
Bard1	ENSMUSG00000026196	BRCA1 associated RING domain 1 [Source:MGI Symbol;Acc:MGI:1328361]	-0.582	0.02333	0.009531
Basp1	ENSMUSG00000045763	brain abundant, membrane attached signal protein 1 [Source:MGI Symbol;Acc:MGI:1917600]	0.1456	0.0341	0.01501
Baz1b	ENSMUSG00000002748	bromodomain adjacent to zinc finger domain, 1B [Source:MGI Symbol;Acc:MGI:1353499]	-0.4027	2.498e-07	7.709e-09
Baz2a	ENSMUSG00000040054	bromodomain adjacent to zinc finger domain, 2A [Source:MGI Symbol;Acc:MGI:2151152]	0.1301	0.01421	0.005261
Baz2b	ENSMUSG00000026987	bromodomain adjacent to zinc finger domain, 2B [Source:MGI Symbol;Acc:MGI:2442782]	-0.2301	8.08e-05	9.68e-06
Bbc3	ENSMUSG00000002083	BCL2 binding component 3 [Source:MGI Symbol;Acc:MGI:2181667]	-0.4413	0.02354	0.00964
Bbof1	ENSMUSG00000057265	basal body orientation factor 1 [Source:MGI Symbol;Acc:MGI:1920123]	0.49	0.000207	3.129e-05
Bbs1	ENSMUSG00000006464	Bardet-Biedl syndrome 1 (human) [Source:MGI Symbol;Acc:MGI:1277215]	-0.1892	0.003237	0.0008835
Bbs7	ENSMUSG00000037325	Bardet-Biedl syndrome 7 (human) [Source:MGI Symbol;Acc:MGI:1918742]	-0.3573	2.096e-05	1.878e-06
Bbs9	ENSMUSG00000035919	Bardet-Biedl syndrome 9 (human) [Source:MGI Symbol;Acc:MGI:2442833]	0.1341	0.04429	0.02042
Bbx	ENSMUSG00000022641	bobby sox HMG box containing [Source:MGI Symbol;Acc:MGI:1917758]	0.2691	0.0007574	0.000155
BC003331	ENSMUSG00000006010	cDNA sequence BC003331 [Source:MGI Symbol;Acc:MGI:2385108]	0.2695	0.001096	0.0002425
BC004004	ENSMUSG00000052712	cDNA sequence BC004004 [Source:MGI Symbol;Acc:MGI:2136782]	0.3446	2.225e-05	2.027e-06
BC005624	ENSMUSG00000026851	cDNA sequence BC005624 [Source:MGI Symbol;Acc:MGI:2385132]	-0.1889	0.003236	0.0008832
BC017158	ENSMUSG00000030780	cDNA sequence BC017158 [Source:MGI Symbol;Acc:MGI:2384572]	-0.1601	0.03485	0.01539
BC017643	ENSMUSG00000039294	cDNA sequence BC017643 [Source:MGI Symbol;Acc:MGI:2384959]	-0.3006	0.00167	0.0004036
BC025920	ENSMUSG00000074862	cDNA sequence BC025920 [Source:MGI Symbol;Acc:MGI:2670983]	0.2973	0.0002973	4.86e-05
BC027072	ENSMUSG00000044375	cDNA sequence BC027072 [Source:MGI Symbol;Acc:MGI:2385061]	-0.3149	0.0003288	5.56e-05
BC030499	ENSMUSG00000037593	cDNA sequence BC030499 [Source:MGI Symbol;Acc:MGI:2652869]	-0.2124	0.002804	0.0007439
BC031181	ENSMUSG00000036299	cDNA sequence BC031181 [Source:MGI Symbol;Acc:MGI:3039614]	0.1194	0.04312	0.01978
BC034090	ENSMUSG00000033722	cDNA sequence BC034090 [Source:MGI Symbol;Acc:MGI:2672904]	-0.3354	0.000507	9.514e-05
BC037034	ENSMUSG00000036948	cDNA sequence BC037034 [Source:MGI Symbol;Acc:MGI:2385896]	-0.2765	0.0003007	4.94e-05
BC048403	ENSMUSG00000053684	cDNA sequence BC048403 [Source:MGI Symbol;Acc:MGI:2670984]	0.6619	0.0006513	0.0001287
BC051142	ENSMUSG00000057246	cDNA sequence BC051142 [Source:MGI Symbol;Acc:MGI:3039565]	0.3773	0.01353	0.004947
BC052040	ENSMUSG00000040282	cDNA sequence BC052040 [Source:MGI Symbol;Acc:MGI:3026886]	-0.3672	0.01192	0.004263
Bcap29	ENSMUSG00000020650	B cell receptor associated protein 29 [Source:MGI Symbol;Acc:MGI:101917]	0.291	0.01942	0.007648
Bcar1	ENSMUSG00000031955	breast cancer anti-estrogen resistance 1 [Source:MGI Symbol;Acc:MGI:108091]	1.013	4.241e-10	2.398e-12
Bcat1	ENSMUSG00000030268	branched chain aminotransferase 1, cytosolic [Source:MGI Symbol;Acc:MGI:104861]	0.2484	0.0001324	1.794e-05
Bccip	ENSMUSG00000030983	BRCA2 and CDKN1A interacting protein [Source:MGI Symbol;Acc:MGI:1913415]	-0.2982	0.0005331	0.0001011
Bche	ENSMUSG00000027792	butyrylcholinesterase [Source:MGI Symbol;Acc:MGI:894278]	-0.6767	0.01708	0.006542
Bckdha	ENSMUSG00000060376	branched chain ketoacid dehydrogenase E1, alpha polypeptide [Source:MGI Symbol;Acc:MGI:107701]	0.2476	0.02004	0.007959
Bckdhb	ENSMUSG00000032263	branched chain ketoacid dehydrogenase E1, beta polypeptide [Source:MGI Symbol;Acc:MGI:88137]	-0.6167	0.0001529	2.144e-05
Bckdk	ENSMUSG00000030802	branched chain ketoacid dehydrogenase kinase [Source:MGI Symbol;Acc:MGI:1276121]	-0.5314	7.979e-05	9.542e-06
Bcl2	ENSMUSG00000057329	B cell leukemia/lymphoma 2 [Source:MGI Symbol;Acc:MGI:88138]	-1.366	3.796e-10	2.096e-12
Bcl2l1	ENSMUSG00000007659	BCL2-like 1 [Source:MGI Symbol;Acc:MGI:88139]	0.3232	0.000777	0.0001595
Bcl2l10	ENSMUSG00000032191	Bcl2-like 10 [Source:MGI Symbol;Acc:MGI:1330841]	2.498	6.301e-08	1.425e-09
Bcl2l11	ENSMUSG00000027381	BCL2-like 11 (apoptosis facilitator) [Source:MGI Symbol;Acc:MGI:1197519]	0.4331	9.496e-05	1.188e-05
Bcl3	ENSMUSG00000053175	B cell leukemia/lymphoma 3 [Source:MGI Symbol;Acc:MGI:88140]	1.502	0.0003113	5.167e-05
Bcl6	ENSMUSG00000022508	B cell leukemia/lymphoma 6 [Source:MGI Symbol;Acc:MGI:107187]	0.2635	0.03204	0.01394
Bcl7a	ENSMUSG00000029438	B cell CLL/lymphoma 7A [Source:MGI Symbol;Acc:MGI:1924295]	-0.1754	0.007436	0.002394
Bcl9l	ENSMUSG00000063382	B cell CLL/lymphoma 9-like [Source:MGI Symbol;Acc:MGI:1933114]	-0.3261	0.003858	0.001092
Bclaf3	ENSMUSG00000044150	Bclaf1 and Thrap3 family member 3 [Source:MGI Symbol;Acc:MGI:2685992]	-0.2972	0.01056	0.003676
Bcor	ENSMUSG00000040363	BCL6 interacting corepressor [Source:MGI Symbol;Acc:MGI:1918708]	0.1739	0.01423	0.005271
Bcorl1	ENSMUSG00000036959	BCL6 co-repressor-like 1 [Source:MGI Symbol;Acc:MGI:2443910]	-0.6755	0.000218	3.344e-05
Bcs1l	ENSMUSG00000026172	BCS1-like (yeast) [Source:MGI Symbol;Acc:MGI:1914071]	-0.6127	1.902e-05	1.673e-06
Bdh1	ENSMUSG00000046598	3-hydroxybutyrate dehydrogenase, type 1 [Source:MGI Symbol;Acc:MGI:1919161]	0.2661	0.003489	0.0009684
Bdnf	ENSMUSG00000048482	brain derived neurotrophic factor [Source:MGI Symbol;Acc:MGI:88145]	-0.5119	0.005548	0.001688
Bdp1	ENSMUSG00000049658	B double prime 1, subunit of RNA polymerase III transcription initiation factor IIIB [Source:MGI Symbol;Acc:MGI:1347077]	-0.3353	0.004386	0.00127
Begain	ENSMUSG00000040867	brain-enriched guanylate kinase-associated [Source:MGI Symbol;Acc:MGI:3044626]	0.4002	6.062e-06	4.141e-07
Bend3	ENSMUSG00000038214	BEN domain containing 3 [Source:MGI Symbol;Acc:MGI:2677212]	0.8379	1.017e-05	7.672e-07
Bend5	ENSMUSG00000028545	BEN domain containing 5 [Source:MGI Symbol;Acc:MGI:1914871]	0.9726	1.714e-06	8.391e-08
Best2	ENSMUSG00000052819	bestrophin 2 [Source:MGI Symbol;Acc:MGI:2387588]	2.129	9.962e-06	7.456e-07
Bet1	ENSMUSG00000032757	Bet1 golgi vesicular membrane trafficking protein [Source:MGI Symbol;Acc:MGI:1343104]	-0.2712	0.005275	0.001581
Bet1l	ENSMUSG00000025484	Bet1 golgi vesicular membrane trafficking protein like [Source:MGI Symbol;Acc:MGI:1913128]	0.296	0.000919	0.0001958
Bfar	ENSMUSG00000022684	bifunctional apoptosis regulator [Source:MGI Symbol;Acc:MGI:1914368]	-0.1434	0.0329	0.01439
Bfsp1	ENSMUSG00000027420	beaded filament structural protein 1, in lens-CP94 [Source:MGI Symbol;Acc:MGI:101770]	-2.662	0.0048	0.001417
Bfsp2	ENSMUSG00000032556	beaded filament structural protein 2, phakinin [Source:MGI Symbol;Acc:MGI:1333828]	-2.596	0.006163	0.001915
Bhlha15	ENSMUSG00000052271	basic helix-loop-helix family, member a15 [Source:MGI Symbol;Acc:MGI:891976]	0.5698	0.01942	0.007652
Bhlhe22	ENSMUSG00000025128	basic helix-loop-helix family, member e22 [Source:MGI Symbol;Acc:MGI:1930001]	-0.3848	0.0002664	4.256e-05
Bhlhe23	ENSMUSG00000045493	basic helix-loop-helix family, member e23 [Source:MGI Symbol;Acc:MGI:2153710]	0.3943	0.002509	0.0006517
Bhlhe40	ENSMUSG00000030103	basic helix-loop-helix family, member e40 [Source:MGI Symbol;Acc:MGI:1097714]	0.6072	6.751e-09	8.756e-11
Bhlhe41	ENSMUSG00000030256	basic helix-loop-helix family, member e41 [Source:MGI Symbol;Acc:MGI:1930704]	0.4259	1.197e-06	5.352e-08
Bicc1	ENSMUSG00000014329	BicC family RNA binding protein 1 [Source:MGI Symbol;Acc:MGI:1933388]	0.5176	0.03345	0.01466
Bicd1	ENSMUSG00000003452	bicaudal D homolog 1 (Drosophila) [Source:MGI Symbol;Acc:MGI:1101760]	-0.2021	0.02447	0.01009
Bicd2	ENSMUSG00000037933	bicaudal D homolog 2 (Drosophila) [Source:MGI Symbol;Acc:MGI:1924145]	-0.4803	5.466e-06	3.636e-07
Bicdl1	ENSMUSG00000041609	BICD family like cargo adaptor 1 [Source:MGI Symbol;Acc:MGI:1922915]	0.5046	5.845e-06	3.958e-07
Bicral	ENSMUSG00000036568	BRD4 interacting chromatin remodeling complex associated protein like [Source:MGI Symbol;Acc:MGI:2673855]	0.1406	0.01494	0.005583
Birc3	ENSMUSG00000032000	baculoviral IAP repeat-containing 3 [Source:MGI Symbol;Acc:MGI:1197007]	0.5798	0.01084	0.003791
Birc5	ENSMUSG00000017716	baculoviral IAP repeat-containing 5 [Source:MGI Symbol;Acc:MGI:1203517]	0.7578	0.006266	0.001952
Bivm	ENSMUSG00000041684	basic, immunoglobulin-like variable motif containing [Source:MGI Symbol;Acc:MGI:2179809]	0.4508	1.48e-05	1.228e-06
Blcap	ENSMUSG00000067787	bladder cancer associated protein [Source:MGI Symbol;Acc:MGI:1858907]	-0.2784	0.0001143	1.499e-05
Blm	ENSMUSG00000030528	Bloom syndrome, RecQ like helicase [Source:MGI Symbol;Acc:MGI:1328362]	0.6778	6.75e-06	4.713e-07
Bloc1s1	ENSMUSG00000090247	biogenesis of lysosomal organelles complex-1, subunit 1 [Source:MGI Symbol;Acc:MGI:1195276]	0.3909	0.0008633	0.0001807
Bloc1s3	ENSMUSG00000057667	biogenesis of lysosomal organelles complex-1, subunit 3 [Source:MGI Symbol;Acc:MGI:2678952]	0.2664	0.0432	0.01984
Bloc1s5	ENSMUSG00000038982	biogenesis of lysosomal organelles complex-1, subunit 5, muted [Source:MGI Symbol;Acc:MGI:2178598]	-0.2701	0.019	0.007443
Bloc1s6	ENSMUSG00000005804	biogenesis of lysosomal organelles complex-1, subunit 6, pallidin [Source:MGI Symbol;Acc:MGI:1927580]	0.3779	0.0003622	6.23e-05
Blvra	ENSMUSG00000001999	biliverdin reductase A [Source:MGI Symbol;Acc:MGI:88170]	-0.3424	0.005382	0.001621
Blzf1	ENSMUSG00000026577	basic leucine zipper nuclear factor 1 [Source:MGI Symbol;Acc:MGI:1201607]	0.2426	0.01125	0.003975
Bmp15	ENSMUSG00000023279	bone morphogenetic protein 15 [Source:MGI Symbol;Acc:MGI:1316745]	-0.7299	0.009355	0.003167
Bmp3	ENSMUSG00000029335	bone morphogenetic protein 3 [Source:MGI Symbol;Acc:MGI:88179]	-0.3946	0.007545	0.002438
Bmp5	ENSMUSG00000032179	bone morphogenetic protein 5 [Source:MGI Symbol;Acc:MGI:88181]	0.3229	0.04803	0.02248
Bmpr1a	ENSMUSG00000021796	bone morphogenetic protein receptor, type 1A [Source:MGI Symbol;Acc:MGI:1338938]	0.5195	1.298e-07	3.462e-09
Bms1	ENSMUSG00000030138	BMS1, ribosome biogenesis factor [Source:MGI Symbol;Acc:MGI:2446132]	-0.1579	0.04717	0.02203
Bmt2	ENSMUSG00000042742	base methyltransferase of 25S rRNA 2 [Source:MGI Symbol;Acc:MGI:2141466]	0.5311	1.772e-05	1.533e-06
Bmyc	ENSMUSG00000049086	brain expressed myelocytomatosis oncogene [Source:MGI Symbol;Acc:MGI:88184]	0.3238	0.008853	0.002964
Bnip1	ENSMUSG00000024191	BCL2/adenovirus E1B interacting protein 1 [Source:MGI Symbol;Acc:MGI:109328]	0.2217	0.0231	0.009429
Bnip3	ENSMUSG00000078566	BCL2/adenovirus E1B interacting protein 3 [Source:MGI Symbol;Acc:MGI:109326]	1.807	2.727e-13	1.814e-16
Bnip3l	ENSMUSG00000022051	BCL2/adenovirus E1B interacting protein 3-like [Source:MGI Symbol;Acc:MGI:1332659]	0.9625	1.592e-11	3.493e-14
Bod1	ENSMUSG00000044502	biorientation of chromosomes in cell division 1 [Source:MGI Symbol;Acc:MGI:1916806]	0.131	0.01346	0.004912
Bod1l	ENSMUSG00000061755	biorientation of chromosomes in cell division 1-like [Source:MGI Symbol;Acc:MGI:2444804]	-0.2676	0.0009047	0.0001917
Bola2	ENSMUSG00000047721	bolA-like 2 (E. coli) [Source:MGI Symbol;Acc:MGI:1913412]	-0.3142	0.01264	0.00456
Bola3	ENSMUSG00000045160	bolA-like 3 (E. coli) [Source:MGI Symbol;Acc:MGI:1925903]	0.2423	0.007627	0.00247
Bop1	ENSMUSG00000022557	block of proliferation 1 [Source:MGI Symbol;Acc:MGI:1334460]	-0.2952	0.02431	0.01001
Borcs5	ENSMUSG00000042992	BLOC-1 related complex subunit 5 [Source:MGI Symbol;Acc:MGI:1915024]	0.7828	1.365e-09	1.098e-11
Borcs6	ENSMUSG00000045176	BLOC-1 related complex subunit 6 [Source:MGI Symbol;Acc:MGI:1919173]	0.2318	0.01472	0.005483
Borcs7	ENSMUSG00000062376	BLOC-1 related complex subunit 7 [Source:MGI Symbol;Acc:MGI:1913689]	0.4974	0.0003575	6.138e-05
Borcs8	ENSMUSG00000002345	BLOC-1 related complex subunit 8 [Source:MGI Symbol;Acc:MGI:1919618]	-0.6207	3.951e-06	2.415e-07
Bphl	ENSMUSG00000038286	biphenyl hydrolase-like (serine hydrolase, breast epithelial mucin-associated antigen) [Source:MGI Symbol;Acc:MGI:1915271]	0.5129	4.524e-05	4.736e-06
Bpnt1	ENSMUSG00000026617	bisphosphate 3'-nucleotidase 1 [Source:MGI Symbol;Acc:MGI:1338800]	-0.2248	0.0004573	8.369e-05
Bptf	ENSMUSG00000040481	bromodomain PHD finger transcription factor [Source:MGI Symbol;Acc:MGI:2444008]	-0.2461	0.0003451	5.885e-05
Brat1	ENSMUSG00000000148	BRCA1-associated ATM activator 1 [Source:MGI Symbol;Acc:MGI:1891679]	0.1875	0.04452	0.02056
Brca1	ENSMUSG00000017146	breast cancer 1, early onset [Source:MGI Symbol;Acc:MGI:104537]	-0.8604	1.388e-05	1.132e-06
Brcc3	ENSMUSG00000031201	BRCA1/BRCA2-containing complex, subunit 3 [Source:MGI Symbol;Acc:MGI:2389572]	0.2694	0.002307	0.0005925
Brd1	ENSMUSG00000022387	bromodomain containing 1 [Source:MGI Symbol;Acc:MGI:1924161]	0.2371	0.001364	0.0003172
Brd2	ENSMUSG00000024335	bromodomain containing 2 [Source:MGI Symbol;Acc:MGI:99495]	0.1536	0.004059	0.00116
Brd3	ENSMUSG00000026918	bromodomain containing 3 [Source:MGI Symbol;Acc:MGI:1914632]	-0.1755	0.009509	0.003227
Brd3os	ENSMUSG00000109946	bromodomain containing 3, opposite strand [Source:MGI Symbol;Acc:MGI:106557]	-0.408	0.0003396	5.767e-05
Brd9	ENSMUSG00000057649	bromodomain containing 9 [Source:MGI Symbol;Acc:MGI:2145317]	-0.3163	4.614e-05	4.861e-06
Bri3bp	ENSMUSG00000037905	Bri3 binding protein [Source:MGI Symbol;Acc:MGI:1924059]	-0.1477	0.02703	0.01138
Brms1	ENSMUSG00000080268	breast cancer metastasis-suppressor 1 [Source:MGI Symbol;Acc:MGI:2388804]	0.2964	0.002111	0.0005328
Brms1l	ENSMUSG00000012076	breast cancer metastasis-suppressor 1-like [Source:MGI Symbol;Acc:MGI:1196337]	-0.538	1.423e-06	6.644e-08
Brsk1	ENSMUSG00000035390	BR serine/threonine kinase 1 [Source:MGI Symbol;Acc:MGI:2685946]	0.1702	0.01151	0.004094
Brsk2	ENSMUSG00000053046	BR serine/threonine kinase 2 [Source:MGI Symbol;Acc:MGI:1923020]	0.484	1.261e-07	3.347e-09
Bscl2	ENSMUSG00000071657	Berardinelli-Seip congenital lipodystrophy 2 (seipin) [Source:MGI Symbol;Acc:MGI:1298392]	0.1572	0.03033	0.01304
Bsdc1	ENSMUSG00000040859	BSD domain containing 1 [Source:MGI Symbol;Acc:MGI:1913466]	-0.2621	0.007831	0.002552
Bsg	ENSMUSG00000023175	basigin [Source:MGI Symbol;Acc:MGI:88208]	0.5944	5.288e-09	6.578e-11
Btaf1	ENSMUSG00000040565	B-TFIID TATA-box binding protein associated factor 1 [Source:MGI Symbol;Acc:MGI:2147538]	-0.2401	0.02653	0.01112
Btbd10	ENSMUSG00000038187	BTB (POZ) domain containing 10 [Source:MGI Symbol;Acc:MGI:1916065]	-0.3356	0.0005511	0.0001056
Btbd11	ENSMUSG00000020042	BTB (POZ) domain containing 11 [Source:MGI Symbol;Acc:MGI:1921257]	0.3333	0.0002588	4.106e-05
Btbd7	ENSMUSG00000041702	BTB (POZ) domain containing 7 [Source:MGI Symbol;Acc:MGI:1917858]	0.1224	0.04678	0.02182
Btbd9	ENSMUSG00000062202	BTB (POZ) domain containing 9 [Source:MGI Symbol;Acc:MGI:1916625]	0.189	0.005988	0.001853
Btc	ENSMUSG00000082361	betacellulin, epidermal growth factor family member [Source:MGI Symbol;Acc:MGI:99439]	0.2736	0.009034	0.003039
Btd	ENSMUSG00000021900	biotinidase [Source:MGI Symbol;Acc:MGI:1347001]	-0.367	0.009253	0.003126
Btf3	ENSMUSG00000021660	basic transcription factor 3 [Source:MGI Symbol;Acc:MGI:1202875]	0.1853	0.01148	0.004082
Btf3l4	ENSMUSG00000028568	basic transcription factor 3-like 4 [Source:MGI Symbol;Acc:MGI:1915312]	0.4848	3.132e-05	3.071e-06
Btg2	ENSMUSG00000020423	B cell translocation gene 2, anti-proliferative [Source:MGI Symbol;Acc:MGI:108384]	-0.5479	0.0001154	1.516e-05
Btg3	ENSMUSG00000022863	B cell translocation gene 3 [Source:MGI Symbol;Acc:MGI:109532]	1.199	0.0003656	6.315e-05
Btla	ENSMUSG00000052013	B and T lymphocyte associated [Source:MGI Symbol;Acc:MGI:2658978]	0.6782	0.005409	0.001632
Btrc	ENSMUSG00000025217	beta-transducin repeat containing protein [Source:MGI Symbol;Acc:MGI:1338871]	-0.1926	0.001491	0.000352
Bub1b	ENSMUSG00000040084	BUB1B, mitotic checkpoint serine/threonine kinase [Source:MGI Symbol;Acc:MGI:1333889]	-0.7661	0.00167	0.0004037
Bud23	ENSMUSG00000005378	BUD23, rRNA methyltransferase and ribosome maturation factor [Source:MGI Symbol;Acc:MGI:1913388]	-0.3957	0.0003923	6.89e-05
Bves	ENSMUSG00000071317	blood vessel epicardial substance [Source:MGI Symbol;Acc:MGI:1346013]	-0.4832	0.001833	0.0004492
Bzw1	ENSMUSG00000051223	basic leucine zipper and W2 domains 1 [Source:MGI Symbol;Acc:MGI:1914132]	0.1865	0.005148	0.001537
C030015A19Rik	ENSMUSG00000108181	RIKEN cDNA C030015A19 gene [Source:MGI Symbol;Acc:MGI:1924668]	-0.7868	0.0004194	7.502e-05
C130050O18Rik	ENSMUSG00000044092	RIKEN cDNA C130050O18 gene [Source:MGI Symbol;Acc:MGI:2442694]	0.8553	0.0009093	0.0001932
C130074G19Rik	ENSMUSG00000039349	RIKEN cDNA C130074G19 gene [Source:MGI Symbol;Acc:MGI:2444831]	-0.567	0.009287	0.003141
C130093G08Rik	ENSMUSG00000106775	RIKEN cDNA C130093G08 gene [Source:MGI Symbol;Acc:MGI:2443208]	-0.7304	0.0002755	4.439e-05
C1d	ENSMUSG00000000581	C1D nuclear receptor co-repressor [Source:MGI Symbol;Acc:MGI:1927354]	0.1836	0.02185	0.008829
C1galt1c1	ENSMUSG00000048970	C1GALT1-specific chaperone 1 [Source:MGI Symbol;Acc:MGI:1913493]	-0.9601	1.237e-07	3.257e-09
C1qa	ENSMUSG00000036887	complement component 1, q subcomponent, alpha polypeptide [Source:MGI Symbol;Acc:MGI:88223]	0.6662	0.0003488	5.967e-05
C1qbp	ENSMUSG00000018446	complement component 1, q subcomponent binding protein [Source:MGI Symbol;Acc:MGI:1194505]	0.3396	0.0003704	6.425e-05
C1qc	ENSMUSG00000036896	complement component 1, q subcomponent, C chain [Source:MGI Symbol;Acc:MGI:88225]	0.436	0.01149	0.004085
C1ql3	ENSMUSG00000049630	C1q-like 3 [Source:MGI Symbol;Acc:MGI:2387350]	-0.3308	0.0001907	2.832e-05
C2cd2	ENSMUSG00000045975	C2 calcium-dependent domain containing 2 [Source:MGI Symbol;Acc:MGI:1891883]	-0.4945	0.000712	0.0001437
C2cd2l	ENSMUSG00000032120	C2 calcium-dependent domain containing 2-like [Source:MGI Symbol;Acc:MGI:1919014]	0.1644	0.03503	0.01549
C2cd3	ENSMUSG00000047248	C2 calcium-dependent domain containing 3 [Source:MGI Symbol;Acc:MGI:2142166]	-0.3268	0.003462	0.0009593
C2cd5	ENSMUSG00000030279	C2 calcium-dependent domain containing 5 [Source:MGI Symbol;Acc:MGI:1921991]	-0.2548	8.192e-05	9.852e-06
C3	ENSMUSG00000024164	complement component 3 [Source:MGI Symbol;Acc:MGI:88227]	0.7509	0.001633	0.0003925
C330007P06Rik	ENSMUSG00000006423	RIKEN cDNA C330007P06 gene [Source:MGI Symbol;Acc:MGI:1924894]	-0.4917	1.803e-06	8.99e-08
C330018D20Rik	ENSMUSG00000024592	RIKEN cDNA C330018D20 gene [Source:MGI Symbol;Acc:MGI:1924672]	-0.3057	0.03668	0.01638
C330027C09Rik	ENSMUSG00000033031	RIKEN cDNA C330027C09 gene [Source:MGI Symbol;Acc:MGI:2146335]	0.3558	0.04746	0.02219
C4bp	ENSMUSG00000026405	complement component 4 binding protein [Source:MGI Symbol;Acc:MGI:88229]	0.7942	0.007715	0.002504
C730034F03Rik	ENSMUSG00000079242	RIKEN cDNA C730034F03 gene [Source:MGI Symbol;Acc:MGI:2441921]	-0.4217	0.02778	0.01175
C77080	ENSMUSG00000050390	expressed sequence C77080 [Source:MGI Symbol;Acc:MGI:2140651]	-0.5203	0.0002106	3.192e-05
CAAA01118383.1	ENSMUSG00000063897	dehydrogenase/reductase (SDR family) X chromosome (Dhrsx), mRNA [Source:RefSeq mRNA;Acc:NM_001033326]	0.3814	0.0008921	0.0001882
Cab39	ENSMUSG00000036707	calcium binding protein 39 [Source:MGI Symbol;Acc:MGI:107438]	0.1494	0.003728	0.001047
Cab39l	ENSMUSG00000021981	calcium binding protein 39-like [Source:MGI Symbol;Acc:MGI:1914081]	-0.8372	1.209e-09	9.405e-12
Cabin1	ENSMUSG00000020196	calcineurin binding protein 1 [Source:MGI Symbol;Acc:MGI:1298375]	0.2125	0.003809	0.001075
Cables1	ENSMUSG00000040957	CDK5 and Abl enzyme substrate 1 [Source:MGI Symbol;Acc:MGI:1927065]	0.5844	0.004614	0.00135
Cabp1	ENSMUSG00000029544	calcium binding protein 1 [Source:MGI Symbol;Acc:MGI:1352750]	0.2273	0.0004529	8.266e-05
Cabp2	ENSMUSG00000024857	calcium binding protein 2 [Source:MGI Symbol;Acc:MGI:1352749]	-0.6503	5.73e-05	6.358e-06
Cabp4	ENSMUSG00000024842	calcium binding protein 4 [Source:MGI Symbol;Acc:MGI:1920910]	-0.5031	2.197e-07	6.55e-09
Cabp5	ENSMUSG00000005649	calcium binding protein 5 [Source:MGI Symbol;Acc:MGI:1352746]	-0.9047	1.972e-08	3.174e-10
Cabp7	ENSMUSG00000009075	calcium binding protein 7 [Source:MGI Symbol;Acc:MGI:2183437]	0.7135	0.001343	0.0003107
Cabyr	ENSMUSG00000024430	calcium-binding tyrosine-(Y)-phosphorylation regulated (fibrousheathin 2) [Source:MGI Symbol;Acc:MGI:1918382]	2.281	9.825e-10	7.022e-12
Cacfd1	ENSMUSG00000015488	calcium channel flower domain containing 1 [Source:MGI Symbol;Acc:MGI:1924317]	0.1359	0.04174	0.01904
Cacna1d	ENSMUSG00000015968	calcium channel, voltage-dependent, L type, alpha 1D subunit [Source:MGI Symbol;Acc:MGI:88293]	0.1907	0.005176	0.001547
Cacna1e	ENSMUSG00000004110	calcium channel, voltage-dependent, R type, alpha 1E subunit [Source:MGI Symbol;Acc:MGI:106217]	-0.3616	0.009734	0.003321
Cacna1f	ENSMUSG00000031142	calcium channel, voltage-dependent, alpha 1F subunit [Source:MGI Symbol;Acc:MGI:1859639]	-0.1249	0.02645	0.01108
Cacna1h	ENSMUSG00000024112	calcium channel, voltage-dependent, T type, alpha 1H subunit [Source:MGI Symbol;Acc:MGI:1928842]	0.2797	0.0005507	0.0001055
Cacna2d3	ENSMUSG00000021991	calcium channel, voltage-dependent, alpha2/delta subunit 3 [Source:MGI Symbol;Acc:MGI:1338890]	0.2099	0.005988	0.001853
Cacna2d4	ENSMUSG00000041460	calcium channel, voltage-dependent, alpha 2/delta subunit 4 [Source:MGI Symbol;Acc:MGI:2442632]	-0.312	1.676e-05	1.424e-06
Cacnb3	ENSMUSG00000003352	calcium channel, voltage-dependent, beta 3 subunit [Source:MGI Symbol;Acc:MGI:103307]	0.1891	0.00962	0.003275
Cacng2	ENSMUSG00000019146	calcium channel, voltage-dependent, gamma subunit 2 [Source:MGI Symbol;Acc:MGI:1316660]	0.2159	0.01406	0.005196
Cacng3	ENSMUSG00000066189	calcium channel, voltage-dependent, gamma subunit 3 [Source:MGI Symbol;Acc:MGI:1859165]	0.3281	0.0001952	2.915e-05
Cacng5	ENSMUSG00000040373	calcium channel, voltage-dependent, gamma subunit 5 [Source:MGI Symbol;Acc:MGI:2157946]	0.1732	0.03749	0.0168
Cacng7	ENSMUSG00000069806	calcium channel, voltage-dependent, gamma subunit 7 [Source:MGI Symbol;Acc:MGI:1932374]	0.2982	0.0002628	4.183e-05
Cacybp	ENSMUSG00000014226	calcyclin binding protein [Source:MGI Symbol;Acc:MGI:1270839]	-0.3645	0.001063	0.0002335
Cadm1	ENSMUSG00000032076	cell adhesion molecule 1 [Source:MGI Symbol;Acc:MGI:1889272]	0.711	5.841e-10	3.652e-12
Cadm2	ENSMUSG00000064115	cell adhesion molecule 2 [Source:MGI Symbol;Acc:MGI:2442722]	0.419	0.0001469	2.048e-05
Cadm4	ENSMUSG00000054793	cell adhesion molecule 4 [Source:MGI Symbol;Acc:MGI:2449088]	0.451	2.155e-06	1.122e-07
Calb2	ENSMUSG00000003657	calbindin 2 [Source:MGI Symbol;Acc:MGI:101914]	0.15	0.00502	0.001493
Calcoco1	ENSMUSG00000023055	calcium binding and coiled coil domain 1 [Source:MGI Symbol;Acc:MGI:1914738]	-0.2766	0.0004457	8.108e-05
Calml3	ENSMUSG00000063130	calmodulin-like 3 [Source:MGI Symbol;Acc:MGI:1917655]	-0.768	0.0204	0.008133
Caln1	ENSMUSG00000060371	calneuron 1 [Source:MGI Symbol;Acc:MGI:2155987]	0.2581	0.0007258	0.0001472
Calr	ENSMUSG00000003814	calreticulin [Source:MGI Symbol;Acc:MGI:88252]	-0.4501	5.499e-06	3.665e-07
Calr3	ENSMUSG00000019732	calreticulin 3 [Source:MGI Symbol;Acc:MGI:1920566]	0.4564	0.0283	0.01202
Caly	ENSMUSG00000025468	calcyon neuron-specific vesicular protein [Source:MGI Symbol;Acc:MGI:1915816]	0.3049	0.00151	0.000357
Camk1	ENSMUSG00000030272	calcium/calmodulin-dependent protein kinase I [Source:MGI Symbol;Acc:MGI:1098535]	-0.345	0.005587	0.001701
Camk1d	ENSMUSG00000039145	calcium/calmodulin-dependent protein kinase ID [Source:MGI Symbol;Acc:MGI:2442190]	1.091	7.334e-13	6.342e-16
Camk1g	ENSMUSG00000016179	calcium/calmodulin-dependent protein kinase I gamma [Source:MGI Symbol;Acc:MGI:2388073]	0.4638	0.0001339	1.824e-05
Camk2a	ENSMUSG00000024617	calcium/calmodulin-dependent protein kinase II alpha [Source:MGI Symbol;Acc:MGI:88256]	0.3826	4.445e-05	4.639e-06
Camk2b	ENSMUSG00000057897	calcium/calmodulin-dependent protein kinase II, beta [Source:MGI Symbol;Acc:MGI:88257]	0.2669	0.0001091	1.414e-05
Camk2g	ENSMUSG00000021820	calcium/calmodulin-dependent protein kinase II gamma [Source:MGI Symbol;Acc:MGI:88259]	-0.1289	0.01369	0.005012
Camk2n1	ENSMUSG00000046447	calcium/calmodulin-dependent protein kinase II inhibitor 1 [Source:MGI Symbol;Acc:MGI:1913509]	-0.1177	0.04376	0.02013
Camk2n2	ENSMUSG00000051146	calcium/calmodulin-dependent protein kinase II inhibitor 2 [Source:MGI Symbol;Acc:MGI:1920297]	0.2887	0.002101	0.00053
Camkk2	ENSMUSG00000029471	calcium/calmodulin-dependent protein kinase kinase 2, beta [Source:MGI Symbol;Acc:MGI:2444812]	-0.4958	4.016e-07	1.37e-08
Camta1	ENSMUSG00000014592	calmodulin binding transcription activator 1 [Source:MGI Symbol;Acc:MGI:2140230]	0.2211	0.0003154	5.27e-05
Cand2	ENSMUSG00000030319	cullin-associated and neddylation-dissociated 2 (putative) [Source:MGI Symbol;Acc:MGI:1914338]	0.2763	0.0215	0.008648
Cap1	ENSMUSG00000028656	CAP, adenylate cyclase-associated protein 1 (yeast) [Source:MGI Symbol;Acc:MGI:88262]	-0.1735	0.007159	0.002286
Cap2	ENSMUSG00000021373	CAP, adenylate cyclase-associated protein, 2 (yeast) [Source:MGI Symbol;Acc:MGI:1914502]	-0.2206	0.003299	0.0009039
Capn10	ENSMUSG00000026270	calpain 10 [Source:MGI Symbol;Acc:MGI:1344392]	-0.2459	0.02636	0.01103
Capn5	ENSMUSG00000035547	calpain 5 [Source:MGI Symbol;Acc:MGI:1100859]	0.2364	0.02025	0.008062
Capn6	ENSMUSG00000067276	calpain 6 [Source:MGI Symbol;Acc:MGI:1100850]	0.8698	0.02278	0.009273
Caprin2	ENSMUSG00000030309	caprin family member 2 [Source:MGI Symbol;Acc:MGI:2448541]	-0.3076	0.0003331	5.64e-05
Capzb	ENSMUSG00000028745	capping protein (actin filament) muscle Z-line, beta [Source:MGI Symbol;Acc:MGI:104652]	0.1302	0.02202	0.008913
Car12	ENSMUSG00000032373	carbonic anhydrase 12 [Source:MGI Symbol;Acc:MGI:1923709]	1.484	0.02554	0.01062
Car14	ENSMUSG00000038526	carbonic anhydrase 14 [Source:MGI Symbol;Acc:MGI:1344341]	1.494	2.909e-10	1.529e-12
Car15	ENSMUSG00000090236	carbonic anhydrase 15 [Source:MGI Symbol;Acc:MGI:1931324]	0.5798	0.005512	0.001674
Car3	ENSMUSG00000027559	carbonic anhydrase 3 [Source:MGI Symbol;Acc:MGI:88270]	-0.8431	0.001112	0.0002466
Car4	ENSMUSG00000000805	carbonic anhydrase 4 [Source:MGI Symbol;Acc:MGI:1096574]	-0.8856	0.006681	0.00211
Car5b	ENSMUSG00000031373	carbonic anhydrase 5b, mitochondrial [Source:MGI Symbol;Acc:MGI:1926249]	-0.3972	0.004598	0.001344
Car7	ENSMUSG00000031883	carbonic anhydrase 7 [Source:MGI Symbol;Acc:MGI:103100]	0.6509	6.367e-05	7.229e-06
Card6	ENSMUSG00000041849	caspase recruitment domain family, member 6 [Source:MGI Symbol;Acc:MGI:3032959]	0.6013	0.01371	0.005027
Carf	ENSMUSG00000026017	calcium response factor [Source:MGI Symbol;Acc:MGI:2182269]	0.3133	0.0109	0.003817
Carm1	ENSMUSG00000032185	coactivator-associated arginine methyltransferase 1 [Source:MGI Symbol;Acc:MGI:1913208]	0.152	0.01345	0.004909
Carmil2	ENSMUSG00000050357	capping protein regulator and myosin 1 linker 2 [Source:MGI Symbol;Acc:MGI:2685431]	0.2549	0.01243	0.004474
Cars	ENSMUSG00000010755	cysteinyl-tRNA synthetase [Source:MGI Symbol;Acc:MGI:1351477]	0.1904	0.02562	0.01066
Cars2	ENSMUSG00000056228	cysteinyl-tRNA synthetase 2 (mitochondrial)(putative) [Source:MGI Symbol;Acc:MGI:1919191]	-0.4383	0.005148	0.001537
Casc1	ENSMUSG00000043541	cancer susceptibility candidate 1 [Source:MGI Symbol;Acc:MGI:2444480]	0.8238	3.68e-05	3.735e-06
Cask	ENSMUSG00000031012	calcium/calmodulin-dependent serine protein kinase (MAGUK family) [Source:MGI Symbol;Acc:MGI:1309489]	0.2391	0.0004167	7.439e-05
Caskin2	ENSMUSG00000034471	CASK-interacting protein 2 [Source:MGI Symbol;Acc:MGI:2157062]	-0.5096	2.118e-05	1.906e-06
Casp6	ENSMUSG00000027997	caspase 6 [Source:MGI Symbol;Acc:MGI:1312921]	0.5025	0.001798	0.0004392
Casz1	ENSMUSG00000028977	castor zinc finger 1 [Source:MGI Symbol;Acc:MGI:1196251]	0.19	0.007926	0.002591
Cat	ENSMUSG00000027187	catalase [Source:MGI Symbol;Acc:MGI:88271]	0.1922	0.02222	0.009005
Catip	ENSMUSG00000073650	ciliogenesis associated TTC17 interacting protein [Source:MGI Symbol;Acc:MGI:2685062]	0.5373	0.03971	0.01796
Catsperg1	ENSMUSG00000049676	cation channel sperm associated auxiliary subunit gamma 1 [Source:MGI Symbol;Acc:MGI:2443617]	-0.4652	0.01683	0.006437
Cav1	ENSMUSG00000007655	caveolin 1, caveolae protein [Source:MGI Symbol;Acc:MGI:102709]	-0.3397	0.0009189	0.0001957
Cav2	ENSMUSG00000000058	caveolin 2 [Source:MGI Symbol;Acc:MGI:107571]	-0.3833	0.0002272	3.52e-05
Cavin4	ENSMUSG00000028348	caveolae associated 4 [Source:MGI Symbol;Acc:MGI:1915266]	0.5762	0.02409	0.009902
Cbarp	ENSMUSG00000035640	calcium channel, voltage-dependent, beta subunit associated regulatory protein [Source:MGI Symbol;Acc:MGI:1354170]	0.3235	0.0001048	1.341e-05
Cbfa2t2	ENSMUSG00000038533	core-binding factor, runt domain, alpha subunit 2, translocated to, 2 (human) [Source:MGI Symbol;Acc:MGI:1333833]	0.2132	0.00348	0.0009658
Cbfa2t3	ENSMUSG00000006362	core-binding factor, runt domain, alpha subunit 2, translocated to, 3 (human) [Source:MGI Symbol;Acc:MGI:1338013]	-0.4525	0.003649	0.001022
Cbfb	ENSMUSG00000031885	core binding factor beta [Source:MGI Symbol;Acc:MGI:99851]	-0.2621	0.02974	0.01274
Cbl	ENSMUSG00000034342	Casitas B-lineage lymphoma [Source:MGI Symbol;Acc:MGI:88279]	-0.3399	8.679e-06	6.328e-07
Cbln3	ENSMUSG00000040380	cerebellin 3 precursor protein [Source:MGI Symbol;Acc:MGI:1889286]	0.6255	0.01871	0.007299
Cbr1	ENSMUSG00000051483	carbonyl reductase 1 [Source:MGI Symbol;Acc:MGI:88284]	-0.2576	0.00208	0.0005231
Cbr4	ENSMUSG00000031641	carbonyl reductase 4 [Source:MGI Symbol;Acc:MGI:2384567]	0.2434	0.0408	0.01852
Cbx1	ENSMUSG00000018666	chromobox 1 [Source:MGI Symbol;Acc:MGI:105369]	-0.3209	0.0001273	1.705e-05
Cbx2	ENSMUSG00000025577	chromobox 2 [Source:MGI Symbol;Acc:MGI:88289]	-0.642	0.00449	0.001306
Cbx3	ENSMUSG00000029836	chromobox 3 [Source:MGI Symbol;Acc:MGI:108515]	0.221	0.002801	0.0007427
Cbx4	ENSMUSG00000039989	chromobox 4 [Source:MGI Symbol;Acc:MGI:1195985]	0.1791	0.004105	0.001176
Cbx6	ENSMUSG00000089715	chromobox 6 [Source:MGI Symbol;Acc:MGI:3512628]	-0.2838	3.307e-05	3.269e-06
Cbx7	ENSMUSG00000053411	chromobox 7 [Source:MGI Symbol;Acc:MGI:1196439]	0.1684	0.005865	0.001808
Cby1	ENSMUSG00000022428	chibby family member 1, beta catenin antagonist [Source:MGI Symbol;Acc:MGI:1920989]	-0.2105	0.03625	0.01612
Cc2d2a	ENSMUSG00000039765	coiled-coil and C2 domain containing 2A [Source:MGI Symbol;Acc:MGI:1924487]	-0.2878	4.524e-05	4.733e-06
Ccar1	ENSMUSG00000020074	cell division cycle and apoptosis regulator 1 [Source:MGI Symbol;Acc:MGI:1914750]	-0.2776	0.000109	1.411e-05
Ccdc112	ENSMUSG00000071855	coiled-coil domain containing 112 [Source:MGI Symbol;Acc:MGI:1918800]	0.5509	0.0005427	0.0001036
Ccdc115	ENSMUSG00000042111	coiled-coil domain containing 115 [Source:MGI Symbol;Acc:MGI:1916918]	1.216	1.651e-13	8.787e-17
Ccdc116	ENSMUSG00000022768	coiled-coil domain containing 116 [Source:MGI Symbol;Acc:MGI:1924122]	0.8003	0.000302	4.969e-05
Ccdc117	ENSMUSG00000020482	coiled-coil domain containing 117 [Source:MGI Symbol;Acc:MGI:2144383]	-0.5853	6.176e-07	2.325e-08
Ccdc120	ENSMUSG00000031150	coiled-coil domain containing 120 [Source:MGI Symbol;Acc:MGI:1859619]	-0.3186	0.0193	0.007592
Ccdc124	ENSMUSG00000007721	coiled-coil domain containing 124 [Source:MGI Symbol;Acc:MGI:1916403]	-0.2354	0.01011	0.003483
Ccdc126	ENSMUSG00000050786	coiled-coil domain containing 126 [Source:MGI Symbol;Acc:MGI:1889376]	0.2586	0.001161	0.0002607
Ccdc127	ENSMUSG00000021578	coiled-coil domain containing 127 [Source:MGI Symbol;Acc:MGI:1914683]	0.3371	6.426e-06	4.415e-07
Ccdc136	ENSMUSG00000029769	coiled-coil domain containing 136 [Source:MGI Symbol;Acc:MGI:1918128]	0.2931	8.983e-05	1.111e-05
Ccdc137	ENSMUSG00000049957	coiled-coil domain containing 137 [Source:MGI Symbol;Acc:MGI:1914541]	-0.2027	0.03634	0.01618
Ccdc14	ENSMUSG00000022833	coiled-coil domain containing 14 [Source:MGI Symbol;Acc:MGI:2443448]	0.2723	0.01631	0.006193
Ccdc148	ENSMUSG00000036641	coiled-coil domain containing 148 [Source:MGI Symbol;Acc:MGI:3039583]	-0.4023	0.04858	0.02278
Ccdc15	ENSMUSG00000034303	coiled-coil domain containing 15 [Source:MGI Symbol;Acc:MGI:2444488]	-0.3242	0.0378	0.01695
Ccdc157	ENSMUSG00000051427	coiled-coil domain containing 157 [Source:MGI Symbol;Acc:MGI:3041210]	-0.2045	0.003658	0.001025
Ccdc158	ENSMUSG00000050050	coiled-coil domain containing 158 [Source:MGI Symbol;Acc:MGI:2444555]	-0.3749	0.0466	0.02171
Ccdc162	ENSMUSG00000075225	coiled-coil domain containing 162 [Source:MGI Symbol;Acc:MGI:1923223]	0.6098	0.02288	0.009317
Ccdc167	ENSMUSG00000024018	coiled-coil domain containing 167 [Source:MGI Symbol;Acc:MGI:1915847]	-0.2315	0.01056	0.003674
Ccdc169	ENSMUSG00000048655	coiled-coil domain containing 169 [Source:MGI Symbol;Acc:MGI:2444356]	0.7571	0.003428	0.0009471
Ccdc175	ENSMUSG00000021086	coiled-coil domain containing 175 [Source:MGI Symbol;Acc:MGI:1921186]	0.5778	0.04342	0.01996
Ccdc177	ENSMUSG00000062961	coiled-coil domain containing 177 [Source:MGI Symbol;Acc:MGI:2686414]	-0.1995	0.008733	0.002914
Ccdc180	ENSMUSG00000035539	coiled-coil domain containing 180 [Source:MGI Symbol;Acc:MGI:2685871]	-0.4376	0.004058	0.001159
Ccdc181	ENSMUSG00000026578	coiled-coil domain containing 181 [Source:MGI Symbol;Acc:MGI:1922145]	-0.2082	0.03321	0.01454
Ccdc184	ENSMUSG00000029875	coiled-coil domain containing 184 [Source:MGI Symbol;Acc:MGI:2146066]	-0.2751	0.01121	0.003954
Ccdc186	ENSMUSG00000035173	coiled-coil domain containing 186 [Source:MGI Symbol;Acc:MGI:2445022]	-0.1427	0.04518	0.02092
Ccdc187	ENSMUSG00000048038	coiled-coil domain containing 187 [Source:MGI Symbol;Acc:MGI:3045295]	1.302	1.472e-05	1.218e-06
Ccdc22	ENSMUSG00000031143	coiled-coil domain containing 22 [Source:MGI Symbol;Acc:MGI:1859608]	-0.7473	2.041e-07	5.973e-09
Ccdc24	ENSMUSG00000078588	coiled-coil domain containing 24 [Source:MGI Symbol;Acc:MGI:2685874]	-0.2536	0.00767	0.002488
Ccdc25	ENSMUSG00000022035	coiled-coil domain containing 25 [Source:MGI Symbol;Acc:MGI:1914429]	-0.1692	0.03774	0.01692
Ccdc28a	ENSMUSG00000059554	coiled-coil domain containing 28A [Source:MGI Symbol;Acc:MGI:2443508]	-0.3368	0.04298	0.01971
Ccdc28b	ENSMUSG00000028795	coiled coil domain containing 28B [Source:MGI Symbol;Acc:MGI:1913514]	-0.2269	0.01978	0.007827
Ccdc34	ENSMUSG00000027160	coiled-coil domain containing 34 [Source:MGI Symbol;Acc:MGI:1915451]	-0.6153	0.0003958	6.971e-05
Ccdc39	ENSMUSG00000027676	coiled-coil domain containing 39 [Source:MGI Symbol;Acc:MGI:1289263]	-0.7748	2.116e-05	1.903e-06
Ccdc50	ENSMUSG00000038127	coiled-coil domain containing 50 [Source:MGI Symbol;Acc:MGI:1914751]	0.4498	2.973e-05	2.871e-06
Ccdc51	ENSMUSG00000025645	coiled-coil domain containing 51 [Source:MGI Symbol;Acc:MGI:1913908]	1.342	1.554e-10	6.306e-13
Ccdc57	ENSMUSG00000048445	coiled-coil domain containing 57 [Source:MGI Symbol;Acc:MGI:1918526]	0.5809	2.394e-05	2.204e-06
Ccdc58	ENSMUSG00000075229	coiled-coil domain containing 58 [Source:MGI Symbol;Acc:MGI:2146423]	0.8767	6.592e-06	4.556e-07
Ccdc59	ENSMUSG00000019897	coiled-coil domain containing 59 [Source:MGI Symbol;Acc:MGI:1289302]	0.1324	0.01916	0.007518
Ccdc61	ENSMUSG00000074358	coiled-coil domain containing 61 [Source:MGI Symbol;Acc:MGI:2685005]	-0.5406	0.001521	0.00036
Ccdc63	ENSMUSG00000043036	coiled-coil domain containing 63 [Source:MGI Symbol;Acc:MGI:3607777]	0.7408	5.317e-05	5.762e-06
Ccdc66	ENSMUSG00000046753	coiled-coil domain containing 66 [Source:MGI Symbol;Acc:MGI:2443639]	-0.3442	0.0001126	1.466e-05
Ccdc71	ENSMUSG00000049305	coiled-coil domain containing 71 [Source:MGI Symbol;Acc:MGI:1919704]	0.3827	0.0002112	3.209e-05
Ccdc77	ENSMUSG00000030177	coiled-coil domain containing 77 [Source:MGI Symbol;Acc:MGI:1914450]	-0.3463	0.001967	0.00049
Ccdc80	ENSMUSG00000022665	coiled-coil domain containing 80 [Source:MGI Symbol;Acc:MGI:1915146]	-1.148	0.01021	0.003524
Ccdc81	ENSMUSG00000039391	coiled-coil domain containing 81 [Source:MGI Symbol;Acc:MGI:1918134]	0.6053	0.012	0.004299
Ccdc82	ENSMUSG00000079084	coiled-coil domain containing 82 [Source:MGI Symbol;Acc:MGI:1913646]	-0.4346	2.031e-05	1.809e-06
Ccdc85a	ENSMUSG00000032878	coiled-coil domain containing 85A [Source:MGI Symbol;Acc:MGI:2445069]	-0.3724	0.0001478	2.064e-05
Ccdc85b	ENSMUSG00000095098	coiled-coil domain containing 85B [Source:MGI Symbol;Acc:MGI:2147607]	-0.2447	0.01631	0.006189
Ccdc85c	ENSMUSG00000084883	coiled-coil domain containing 85C [Source:MGI Symbol;Acc:MGI:3644008]	0.2445	0.002968	0.000795
Ccdc86	ENSMUSG00000024732	coiled-coil domain containing 86 [Source:MGI Symbol;Acc:MGI:1277220]	0.6038	0.0001623	2.31e-05
Ccdc88a	ENSMUSG00000032740	coiled coil domain containing 88A [Source:MGI Symbol;Acc:MGI:1925177]	-0.387	0.0001684	2.415e-05
Ccdc88c	ENSMUSG00000021182	coiled-coil domain containing 88C [Source:MGI Symbol;Acc:MGI:1915589]	0.2639	0.001242	0.0002825
Ccdc9	ENSMUSG00000041375	coiled-coil domain containing 9 [Source:MGI Symbol;Acc:MGI:1921443]	-0.3165	9.952e-05	1.262e-05
Ccdc91	ENSMUSG00000030301	coiled-coil domain containing 91 [Source:MGI Symbol;Acc:MGI:1914265]	-0.1999	0.03971	0.01796
Ccdc96	ENSMUSG00000050677	coiled-coil domain containing 96 [Source:MGI Symbol;Acc:MGI:1913967]	-0.3617	0.01897	0.007429
Ccdc97	ENSMUSG00000002608	coiled-coil domain containing 97 [Source:MGI Symbol;Acc:MGI:1196455]	-0.194	0.01143	0.00406
Cchcr1	ENSMUSG00000040312	coiled-coil alpha-helical rod protein 1 [Source:MGI Symbol;Acc:MGI:2385321]	-0.4029	0.03118	0.01349
Cckbr	ENSMUSG00000030898	cholecystokinin B receptor [Source:MGI Symbol;Acc:MGI:99479]	-0.3323	0.02424	0.009977
Ccl17	ENSMUSG00000031780	chemokine (C-C motif) ligand 17 [Source:MGI Symbol;Acc:MGI:1329039]	1.168	3.067e-05	2.987e-06
Ccl25	ENSMUSG00000023235	chemokine (C-C motif) ligand 25 [Source:MGI Symbol;Acc:MGI:1099448]	-0.311	0.005222	0.001563
Ccm2l	ENSMUSG00000027474	cerebral cavernous malformation 2-like [Source:MGI Symbol;Acc:MGI:2385159]	0.419	0.04059	0.01841
Ccna2	ENSMUSG00000027715	cyclin A2 [Source:MGI Symbol;Acc:MGI:108069]	0.1732	0.04397	0.02024
Ccnd1	ENSMUSG00000070348	cyclin D1 [Source:MGI Symbol;Acc:MGI:88313]	-0.9353	1.675e-05	1.423e-06
Ccne2	ENSMUSG00000028212	cyclin E2 [Source:MGI Symbol;Acc:MGI:1329034]	0.4752	0.001749	0.0004256
Ccnf	ENSMUSG00000072082	cyclin F [Source:MGI Symbol;Acc:MGI:102551]	-0.7241	0.0005362	0.0001019
Ccng1	ENSMUSG00000020326	cyclin G1 [Source:MGI Symbol;Acc:MGI:102890]	-0.3709	3.014e-06	1.728e-07
Ccnh	ENSMUSG00000021548	cyclin H [Source:MGI Symbol;Acc:MGI:1913921]	-0.386	2.867e-05	2.754e-06
Ccni	ENSMUSG00000063015	cyclin I [Source:MGI Symbol;Acc:MGI:1341077]	-0.2263	0.0004716	8.689e-05
Ccnk	ENSMUSG00000021258	cyclin K [Source:MGI Symbol;Acc:MGI:1276106]	-0.2477	0.006378	0.001993
Ccnl1	ENSMUSG00000027829	cyclin L1 [Source:MGI Symbol;Acc:MGI:1922664]	0.2472	0.00353	0.0009827
Ccnl2	ENSMUSG00000029068	cyclin L2 [Source:MGI Symbol;Acc:MGI:1927119]	-0.1146	0.04114	0.01871
Ccno	ENSMUSG00000042417	cyclin O [Source:MGI Symbol;Acc:MGI:2145534]	1.087	0.0005482	0.0001048
Ccny	ENSMUSG00000024286	cyclin Y [Source:MGI Symbol;Acc:MGI:1915224]	0.2059	0.004842	0.001432
Ccp110	ENSMUSG00000033904	centriolar coiled coil protein 110 [Source:MGI Symbol;Acc:MGI:2141942]	-0.29	0.0004116	7.337e-05
Ccpg1	ENSMUSG00000034563	cell cycle progression 1 [Source:MGI Symbol;Acc:MGI:1196419]	-0.4269	6.739e-06	4.698e-07
Ccpg1os	ENSMUSG00000086158	cell cycle progression 1, opposite strand [Source:MGI Symbol;Acc:MGI:3648770]	-0.3054	0.02077	0.008302
Ccser1	ENSMUSG00000039578	coiled-coil serine rich 1 [Source:MGI Symbol;Acc:MGI:3045354]	0.1966	0.01723	0.006617
Cct2	ENSMUSG00000034024	chaperonin containing Tcp1, subunit 2 (beta) [Source:MGI Symbol;Acc:MGI:107186]	-0.1856	0.0008258	0.0001714
Cct3	ENSMUSG00000001416	chaperonin containing Tcp1, subunit 3 (gamma) [Source:MGI Symbol;Acc:MGI:104708]	-0.4005	6.346e-07	2.419e-08
Cct4	ENSMUSG00000007739	chaperonin containing Tcp1, subunit 4 (delta) [Source:MGI Symbol;Acc:MGI:104689]	-0.3469	0.0001055	1.351e-05
Cct5	ENSMUSG00000022234	chaperonin containing Tcp1, subunit 5 (epsilon) [Source:MGI Symbol;Acc:MGI:107185]	-0.2735	3.627e-05	3.665e-06
Cct7	ENSMUSG00000030007	chaperonin containing Tcp1, subunit 7 (eta) [Source:MGI Symbol;Acc:MGI:107184]	-0.133	0.009849	0.003367
Ccz1	ENSMUSG00000029617	CCZ1 vacuolar protein trafficking and biogenesis associated [Source:MGI Symbol;Acc:MGI:2141070]	0.309	0.0003723	6.475e-05
Cd151	ENSMUSG00000025510	CD151 antigen [Source:MGI Symbol;Acc:MGI:1096360]	0.225	0.03898	0.01757
Cd200	ENSMUSG00000022661	CD200 antigen [Source:MGI Symbol;Acc:MGI:1196990]	-0.2585	0.001283	0.0002927
Cd207	ENSMUSG00000034783	CD207 antigen [Source:MGI Symbol;Acc:MGI:2180021]	1.113	0.0003727	6.49e-05
Cd24a	ENSMUSG00000047139	CD24a antigen [Source:MGI Symbol;Acc:MGI:88323]	-1.263	0.02525	0.01048
Cd276	ENSMUSG00000035914	CD276 antigen [Source:MGI Symbol;Acc:MGI:2183926]	0.4207	0.003602	0.001007
Cd320	ENSMUSG00000002308	CD320 antigen [Source:MGI Symbol;Acc:MGI:1860083]	-0.9879	3.411e-05	3.39e-06
Cd3eap	ENSMUSG00000047649	CD3E antigen, epsilon polypeptide associated protein [Source:MGI Symbol;Acc:MGI:1917583]	0.6541	1.739e-06	8.549e-08
Cd59a	ENSMUSG00000032679	CD59a antigen [Source:MGI Symbol;Acc:MGI:109177]	-0.3265	0.000306	5.058e-05
Cd81	ENSMUSG00000037706	CD81 antigen [Source:MGI Symbol;Acc:MGI:1096398]	0.3173	7.006e-05	8.156e-06
Cd99l2	ENSMUSG00000035776	CD99 antigen-like 2 [Source:MGI Symbol;Acc:MGI:2177151]	-0.2582	0.001006	0.0002189
Cdadc1	ENSMUSG00000021982	cytidine and dCMP deaminase domain containing 1 [Source:MGI Symbol;Acc:MGI:1919141]	-0.1879	0.004683	0.001375
Cdc14b	ENSMUSG00000033102	CDC14 cell division cycle 14B [Source:MGI Symbol;Acc:MGI:2441808]	0.6921	1.074e-07	2.744e-09
Cdc16	ENSMUSG00000038416	CDC16 cell division cycle 16 [Source:MGI Symbol;Acc:MGI:1917207]	0.1224	0.03983	0.01803
Cdc23	ENSMUSG00000024370	CDC23 cell division cycle 23 [Source:MGI Symbol;Acc:MGI:1098815]	-0.128	0.02292	0.009337
Cdc25b	ENSMUSG00000027330	cell division cycle 25B [Source:MGI Symbol;Acc:MGI:99701]	-0.2829	0.04113	0.01869
Cdc34	ENSMUSG00000020307	cell division cycle 34 [Source:MGI Symbol;Acc:MGI:102657]	0.3379	0.0001349	1.846e-05
Cdc37	ENSMUSG00000019471	cell division cycle 37 [Source:MGI Symbol;Acc:MGI:109531]	-0.1383	0.02443	0.01008
Cdc37l1	ENSMUSG00000024780	cell division cycle 37-like 1 [Source:MGI Symbol;Acc:MGI:1914322]	-0.3913	4.271e-06	2.659e-07
Cdc42bpa	ENSMUSG00000026490	CDC42 binding protein kinase alpha [Source:MGI Symbol;Acc:MGI:2441841]	-0.2478	0.0004237	7.594e-05
Cdc42bpb	ENSMUSG00000021279	CDC42 binding protein kinase beta [Source:MGI Symbol;Acc:MGI:2136459]	0.2689	0.0001184	1.561e-05
Cdc42bpg	ENSMUSG00000024769	CDC42 binding protein kinase gamma (DMPK-like) [Source:MGI Symbol;Acc:MGI:2652845]	-0.2478	0.01218	0.004369
Cdc42ep1	ENSMUSG00000049521	CDC42 effector protein (Rho GTPase binding) 1 [Source:MGI Symbol;Acc:MGI:1929763]	-0.3298	0.00485	0.001435
Cdc42ep3	ENSMUSG00000036533	CDC42 effector protein (Rho GTPase binding) 3 [Source:MGI Symbol;Acc:MGI:2384718]	0.3203	0.007961	0.002606
Cdc42se2	ENSMUSG00000052298	CDC42 small effector 2 [Source:MGI Symbol;Acc:MGI:1919979]	0.3279	5.255e-05	5.663e-06
Cdc5l	ENSMUSG00000023932	cell division cycle 5-like (S. pombe) [Source:MGI Symbol;Acc:MGI:1918952]	-0.5994	4.083e-07	1.396e-08
Cdc6	ENSMUSG00000017499	cell division cycle 6 [Source:MGI Symbol;Acc:MGI:1345150]	0.7223	0.004305	0.001243
Cdc7	ENSMUSG00000029283	cell division cycle 7 (S. cerevisiae) [Source:MGI Symbol;Acc:MGI:1309511]	-0.9838	2.72e-08	4.819e-10
Cdca3	ENSMUSG00000023505	cell division cycle associated 3 [Source:MGI Symbol;Acc:MGI:1315198]	0.5081	0.01641	0.006231
Cdca7l	ENSMUSG00000021175	cell division cycle associated 7 like [Source:MGI Symbol;Acc:MGI:2384982]	0.5998	0.01145	0.004068
Cdh1	ENSMUSG00000000303	cadherin 1 [Source:MGI Symbol;Acc:MGI:88354]	-1.604	0.01371	0.005025
Cdh13	ENSMUSG00000031841	cadherin 13 [Source:MGI Symbol;Acc:MGI:99551]	0.3906	0.005659	0.00173
Cdh16	ENSMUSG00000031881	cadherin 16 [Source:MGI Symbol;Acc:MGI:106671]	-0.6643	0.004858	0.001438
Cdh2	ENSMUSG00000024304	cadherin 2 [Source:MGI Symbol;Acc:MGI:88355]	0.2446	5.537e-05	6.099e-06
Cdh20	ENSMUSG00000050840	cadherin 20 [Source:MGI Symbol;Acc:MGI:1346069]	-0.197	0.02563	0.01067
Cdh22	ENSMUSG00000053166	cadherin 22 [Source:MGI Symbol;Acc:MGI:1341843]	0.4685	0.0006979	0.0001401
Cdh4	ENSMUSG00000000305	cadherin 4 [Source:MGI Symbol;Acc:MGI:99218]	0.6344	2.326e-07	7.057e-09
Cdh5	ENSMUSG00000031871	cadherin 5 [Source:MGI Symbol;Acc:MGI:105057]	0.6764	0.0006171	0.0001208
Cdh6	ENSMUSG00000039385	cadherin 6 [Source:MGI Symbol;Acc:MGI:107435]	0.2167	0.04831	0.02263
Cdh7	ENSMUSG00000026312	cadherin 7, type 2 [Source:MGI Symbol;Acc:MGI:2442792]	-0.3868	0.002546	0.0006626
Cdhr1	ENSMUSG00000021803	cadherin-related family member 1 [Source:MGI Symbol;Acc:MGI:2157782]	-0.1645	0.001344	0.0003111
Cdk10	ENSMUSG00000033862	cyclin-dependent kinase 10 [Source:MGI Symbol;Acc:MGI:2448549]	-0.2307	0.001565	0.0003731
Cdk12	ENSMUSG00000003119	cyclin-dependent kinase 12 [Source:MGI Symbol;Acc:MGI:1098802]	-0.2811	0.0005061	9.484e-05
Cdk17	ENSMUSG00000020015	cyclin-dependent kinase 17 [Source:MGI Symbol;Acc:MGI:97517]	-0.1564	0.02309	0.009419
Cdk18	ENSMUSG00000026437	cyclin-dependent kinase 18 [Source:MGI Symbol;Acc:MGI:97518]	-0.417	0.00123	0.0002787
Cdk19	ENSMUSG00000038481	cyclin-dependent kinase 19 [Source:MGI Symbol;Acc:MGI:1925584]	-0.4558	4.712e-06	3.015e-07
Cdk2ap1	ENSMUSG00000029394	CDK2 (cyclin-dependent kinase 2)-associated protein 1 [Source:MGI Symbol;Acc:MGI:1202069]	-0.3027	0.02039	0.008126
Cdk2ap2	ENSMUSG00000024856	CDK2-associated protein 2 [Source:MGI Symbol;Acc:MGI:1098779]	-1.396	3.013e-08	5.471e-10
Cdk3-ps	ENSMUSG00000092300	cyclin-dependent kinase 3, pseudogene [Source:MGI Symbol;Acc:MGI:1916931]	0.7631	0.0002918	4.761e-05
Cdk5	ENSMUSG00000028969	cyclin-dependent kinase 5 [Source:MGI Symbol;Acc:MGI:101765]	-0.1701	0.009572	0.003252
Cdk5r2	ENSMUSG00000090071	cyclin-dependent kinase 5, regulatory subunit 2 (p39) [Source:MGI Symbol;Acc:MGI:1330828]	-0.7124	5.849e-08	1.28e-09
Cdk5rap2	ENSMUSG00000039298	CDK5 regulatory subunit associated protein 2 [Source:MGI Symbol;Acc:MGI:2384875]	-0.4646	5.669e-06	3.812e-07
Cdk5rap3	ENSMUSG00000018669	CDK5 regulatory subunit associated protein 3 [Source:MGI Symbol;Acc:MGI:1933126]	0.5043	2.833e-06	1.609e-07
Cdkl2	ENSMUSG00000029403	cyclin-dependent kinase-like 2 (CDC2-related kinase) [Source:MGI Symbol;Acc:MGI:1858227]	-0.4832	0.000243	3.815e-05
Cdkl3	ENSMUSG00000020389	cyclin-dependent kinase-like 3 [Source:MGI Symbol;Acc:MGI:2388268]	0.6095	1.209e-05	9.537e-07
Cdkl5	ENSMUSG00000031292	cyclin-dependent kinase-like 5 [Source:MGI Symbol;Acc:MGI:1278336]	-0.2615	0.003862	0.001093
Cdkn1a	ENSMUSG00000023067	cyclin-dependent kinase inhibitor 1A (P21) [Source:MGI Symbol;Acc:MGI:104556]	2.324	1.07e-09	7.9e-12
Cdkn1b	ENSMUSG00000003031	cyclin-dependent kinase inhibitor 1B [Source:MGI Symbol;Acc:MGI:104565]	-0.2706	4.28e-05	4.441e-06
Cdkn1c	ENSMUSG00000037664	cyclin-dependent kinase inhibitor 1C (P57) [Source:MGI Symbol;Acc:MGI:104564]	0.4934	0.002515	0.0006534
Cdkn2aip	ENSMUSG00000038069	CDKN2A interacting protein [Source:MGI Symbol;Acc:MGI:1918175]	-0.384	4.085e-05	4.214e-06
Cdkn2aipnl	ENSMUSG00000020392	CDKN2A interacting protein N-terminal like [Source:MGI Symbol;Acc:MGI:1261797]	-0.4055	6.911e-05	8.027e-06
Cdkn2c	ENSMUSG00000028551	cyclin-dependent kinase inhibitor 2C (p18, inhibits CDK4) [Source:MGI Symbol;Acc:MGI:105388]	0.5322	7.096e-05	8.288e-06
Cdnf	ENSMUSG00000039496	cerebral dopamine neurotrophic factor [Source:MGI Symbol;Acc:MGI:3606576]	1.072	1.013e-06	4.368e-08
Cdo1	ENSMUSG00000033022	cysteine dioxygenase 1, cytosolic [Source:MGI Symbol;Acc:MGI:105925]	0.4953	0.00137	0.0003189
Cdr2	ENSMUSG00000030878	cerebellar degeneration-related 2 [Source:MGI Symbol;Acc:MGI:1100885]	-0.3874	0.0001262	1.684e-05
Cds1	ENSMUSG00000029330	CDP-diacylglycerol synthase 1 [Source:MGI Symbol;Acc:MGI:1921846]	-0.249	6.253e-05	7.075e-06
Cds2	ENSMUSG00000058793	CDP-diacylglycerol synthase (phosphatidate cytidylyltransferase) 2 [Source:MGI Symbol;Acc:MGI:1332236]	0.1477	0.003115	0.0008435
Cdt1	ENSMUSG00000006585	chromatin licensing and DNA replication factor 1 [Source:MGI Symbol;Acc:MGI:1914427]	0.6665	0.004529	0.00132
Ceacam1	ENSMUSG00000074272	carcinoembryonic antigen-related cell adhesion molecule 1 [Source:MGI Symbol;Acc:MGI:1347245]	-0.5275	0.0343	0.01511
Cebpd	ENSMUSG00000071637	CCAAT/enhancer binding protein (C/EBP), delta [Source:MGI Symbol;Acc:MGI:103573]	2.359	2.273e-07	6.864e-09
Cebpg	ENSMUSG00000056216	CCAAT/enhancer binding protein (C/EBP), gamma [Source:MGI Symbol;Acc:MGI:104982]	-0.1976	0.03043	0.0131
Cebpz	ENSMUSG00000024081	CCAAT/enhancer binding protein zeta [Source:MGI Symbol;Acc:MGI:109386]	-0.2987	0.005705	0.001748
Celf1	ENSMUSG00000005506	CUGBP, Elav-like family member 1 [Source:MGI Symbol;Acc:MGI:1342295]	0.1316	0.0168	0.006417
Celf3	ENSMUSG00000028137	CUGBP, Elav-like family member 3 [Source:MGI Symbol;Acc:MGI:1926034]	-0.3032	0.0001713	2.471e-05
Celsr1	ENSMUSG00000016028	cadherin, EGF LAG seven-pass G-type receptor 1 [Source:MGI Symbol;Acc:MGI:1100883]	-1.053	0.0123	0.004422
Celsr2	ENSMUSG00000068740	cadherin, EGF LAG seven-pass G-type receptor 2 [Source:MGI Symbol;Acc:MGI:1858235]	-0.1894	0.01003	0.003452
Cend1	ENSMUSG00000060240	cell cycle exit and neuronal differentiation 1 [Source:MGI Symbol;Acc:MGI:1929898]	0.2764	0.0003113	5.169e-05
Cenpa	ENSMUSG00000029177	centromere protein A [Source:MGI Symbol;Acc:MGI:88375]	-0.9486	0.0002139	3.267e-05
Cenpb	ENSMUSG00000068267	centromere protein B [Source:MGI Symbol;Acc:MGI:88376]	0.6744	1.811e-07	5.106e-09
Cenpi	ENSMUSG00000031262	centromere protein I [Source:MGI Symbol;Acc:MGI:2147897]	-0.5026	0.04923	0.02315
Cenpj	ENSMUSG00000064128	centromere protein J [Source:MGI Symbol;Acc:MGI:2684927]	-0.5349	0.0007486	0.0001528
Cenpl	ENSMUSG00000026708	centromere protein L [Source:MGI Symbol;Acc:MGI:1917704]	-0.5005	0.007432	0.002391
Cenps	ENSMUSG00000073705	centromere protein S [Source:MGI Symbol;Acc:MGI:1917178]	-0.5233	0.02001	0.00794
Cenpt	ENSMUSG00000036672	centromere protein T [Source:MGI Symbol;Acc:MGI:2443939]	-0.4866	0.0008308	0.0001726
Cenpv	ENSMUSG00000018509	centromere protein V [Source:MGI Symbol;Acc:MGI:1920389]	-0.3868	0.02698	0.01134
Cep104	ENSMUSG00000039523	centrosomal protein 104 [Source:MGI Symbol;Acc:MGI:2687282]	0.2909	0.0003066	5.075e-05
Cep120	ENSMUSG00000048799	centrosomal protein 120 [Source:MGI Symbol;Acc:MGI:2147298]	-0.2343	0.0001684	2.412e-05
Cep164	ENSMUSG00000043987	centrosomal protein 164 [Source:MGI Symbol;Acc:MGI:2384878]	-0.2909	3.838e-05	3.926e-06
Cep170b	ENSMUSG00000072825	centrosomal protein 170B [Source:MGI Symbol;Acc:MGI:2145043]	0.1465	0.02407	0.009892
Cep19	ENSMUSG00000035790	centrosomal protein 19 [Source:MGI Symbol;Acc:MGI:1914244]	-0.3568	0.000517	9.734e-05
Cep250	ENSMUSG00000038241	centrosomal protein 250 [Source:MGI Symbol;Acc:MGI:108084]	-0.491	6.301e-08	1.424e-09
Cep290	ENSMUSG00000019971	centrosomal protein 290 [Source:MGI Symbol;Acc:MGI:2384917]	-0.5264	1.727e-06	8.465e-08
Cep295	ENSMUSG00000046111	centrosomal protein 295 [Source:MGI Symbol;Acc:MGI:2442521]	0.5936	1.155e-06	5.13e-08
Cep350	ENSMUSG00000033671	centrosomal protein 350 [Source:MGI Symbol;Acc:MGI:1921331]	-0.1578	0.02433	0.01003
Cep41	ENSMUSG00000029790	centrosomal protein 41 [Source:MGI Symbol;Acc:MGI:1891414]	-0.4991	0.000306	5.055e-05
Cep44	ENSMUSG00000038215	centrosomal protein 44 [Source:MGI Symbol;Acc:MGI:3525111]	0.1865	0.0443	0.02043
Cep57	ENSMUSG00000031922	centrosomal protein 57 [Source:MGI Symbol;Acc:MGI:1915551]	0.1736	0.02176	0.008785
Cep57l1	ENSMUSG00000019813	centrosomal protein 57-like 1 [Source:MGI Symbol;Acc:MGI:1915511]	-0.6392	0.001507	0.0003559
Cep68	ENSMUSG00000044066	centrosomal protein 68 [Source:MGI Symbol;Acc:MGI:2667663]	-0.1727	0.04887	0.02294
Cep70	ENSMUSG00000056267	centrosomal protein 70 [Source:MGI Symbol;Acc:MGI:1915371]	-0.2149	0.04524	0.02096
Cep78	ENSMUSG00000041491	centrosomal protein 78 [Source:MGI Symbol;Acc:MGI:1924386]	-0.2473	0.02567	0.01069
Cep83	ENSMUSG00000020024	centrosomal protein 83 [Source:MGI Symbol;Acc:MGI:1924298]	-0.2358	0.04562	0.02117
Cep89	ENSMUSG00000023072	centrosomal protein 89 [Source:MGI Symbol;Acc:MGI:1919390]	-0.3644	0.001204	0.0002718
Cep97	ENSMUSG00000022604	centrosomal protein 97 [Source:MGI Symbol;Acc:MGI:1921451]	-0.3976	0.001311	0.000301
Cercam	ENSMUSG00000039787	cerebral endothelial cell adhesion molecule [Source:MGI Symbol;Acc:MGI:2139134]	1.181	9.01e-07	3.805e-08
Cerk	ENSMUSG00000035891	ceramide kinase [Source:MGI Symbol;Acc:MGI:2386052]	-0.172	0.005796	0.001783
Cers1	ENSMUSG00000087408	ceramide synthase 1 [Source:MGI Symbol;Acc:MGI:2136690]	0.2244	0.02815	0.01194
Cers4	ENSMUSG00000008206	ceramide synthase 4 [Source:MGI Symbol;Acc:MGI:1914510]	-0.1773	0.001579	0.0003769
Cers6	ENSMUSG00000027035	ceramide synthase 6 [Source:MGI Symbol;Acc:MGI:2442564]	-0.2001	0.02579	0.01075
Cetn2	ENSMUSG00000031347	centrin 2 [Source:MGI Symbol;Acc:MGI:1347085]	-0.4915	2.914e-07	9.244e-09
Cfap126	ENSMUSG00000026649	cilia and flagella associated protein 126 [Source:MGI Symbol;Acc:MGI:1922722]	0.7628	0.001385	0.0003231
Cfap53	ENSMUSG00000035394	cilia and flagella associated protein 53 [Source:MGI Symbol;Acc:MGI:1921703]	1.49	5.25e-07	1.903e-08
Cfap54	ENSMUSG00000020014	cilia and flagella associated protein 54 [Source:MGI Symbol;Acc:MGI:1922208]	-0.416	0.03552	0.01574
Cfap69	ENSMUSG00000040473	cilia and flagella associated protein 69 [Source:MGI Symbol;Acc:MGI:2443778]	-0.4197	6.839e-05	7.929e-06
Cfap74	ENSMUSG00000078490	cilia and flagella associated protein 74 [Source:MGI Symbol;Acc:MGI:1917130]	-0.4731	0.001126	0.0002507
Cfap97	ENSMUSG00000031631	cilia and flagella associated protein 97 [Source:MGI Symbol;Acc:MGI:1914006]	0.1284	0.04107	0.01866
Cfap99	ENSMUSG00000109572	cilia and flagella associated protein 99 [Source:MGI Symbol;Acc:MGI:5434801]	0.8446	0.001049	0.0002296
Cfdp1	ENSMUSG00000031954	craniofacial development protein 1 [Source:MGI Symbol;Acc:MGI:1344403]	-0.4215	3.457e-06	2.05e-07
Cfh	ENSMUSG00000026365	complement component factor h [Source:MGI Symbol;Acc:MGI:88385]	1.151	0.001628	0.0003911
Cfi	ENSMUSG00000058952	complement component factor i [Source:MGI Symbol;Acc:MGI:105937]	-0.7137	0.004675	0.001372
Cflar	ENSMUSG00000026031	CASP8 and FADD-like apoptosis regulator [Source:MGI Symbol;Acc:MGI:1336166]	0.5215	1.088e-07	2.793e-09
Cggbp1	ENSMUSG00000054604	CGG triplet repeat binding protein 1 [Source:MGI Symbol;Acc:MGI:2146370]	-0.1846	0.02653	0.01111
Cgn	ENSMUSG00000068876	cingulin [Source:MGI Symbol;Acc:MGI:1927237]	-0.6612	4.91e-05	5.239e-06
Ch25h	ENSMUSG00000050370	cholesterol 25-hydroxylase [Source:MGI Symbol;Acc:MGI:1333869]	1.735	0.0002868	4.651e-05
Chac2	ENSMUSG00000020309	ChaC, cation transport regulator 2 [Source:MGI Symbol;Acc:MGI:1915294]	-0.6233	0.002474	0.000641
Chaf1a	ENSMUSG00000002835	chromatin assembly factor 1, subunit A (p150) [Source:MGI Symbol;Acc:MGI:1351331]	0.608	6.792e-05	7.861e-06
Chchd10	ENSMUSG00000049422	coiled-coil-helix-coiled-coil-helix domain containing 10 [Source:MGI Symbol;Acc:MGI:2143558]	0.2431	0.009947	0.003412
Chchd2	ENSMUSG00000070493	coiled-coil-helix-coiled-coil-helix domain containing 2 [Source:MGI Symbol;Acc:MGI:1261428]	-0.1792	0.005994	0.001856
Chchd3	ENSMUSG00000053768	coiled-coil-helix-coiled-coil-helix domain containing 3 [Source:MGI Symbol;Acc:MGI:1913325]	-0.232	0.0005034	9.419e-05
Chd3os	ENSMUSG00000043419	chromodomain helicase DNA binding protein 3, opposite strand [Source:MGI Symbol;Acc:MGI:1915359]	-0.2052	0.005434	0.001643
Chd7	ENSMUSG00000041235	chromodomain helicase DNA binding protein 7 [Source:MGI Symbol;Acc:MGI:2444748]	-0.5543	8.087e-07	3.269e-08
Chd8	ENSMUSG00000053754	chromodomain helicase DNA binding protein 8 [Source:MGI Symbol;Acc:MGI:1915022]	0.1611	0.00264	0.0006922
Chek2	ENSMUSG00000029521	checkpoint kinase 2 [Source:MGI Symbol;Acc:MGI:1355321]	-0.6703	0.01429	0.005301
Cherp	ENSMUSG00000052488	calcium homeostasis endoplasmic reticulum protein [Source:MGI Symbol;Acc:MGI:106417]	0.2159	0.00122	0.0002761
Chgb	ENSMUSG00000027350	chromogranin B [Source:MGI Symbol;Acc:MGI:88395]	0.1928	0.008073	0.002654
Chic2	ENSMUSG00000029229	cysteine-rich hydrophobic domain 2 [Source:MGI Symbol;Acc:MGI:1921527]	0.6606	8.03e-07	3.23e-08
Chid1	ENSMUSG00000025512	chitinase domain containing 1 [Source:MGI Symbol;Acc:MGI:1915288]	-0.3719	0.0001932	2.877e-05
Chil1	ENSMUSG00000064246	chitinase-like 1 [Source:MGI Symbol;Acc:MGI:1340899]	0.924	7.091e-06	5.004e-07
Chka	ENSMUSG00000024843	choline kinase alpha [Source:MGI Symbol;Acc:MGI:107760]	-0.2503	0.0009466	0.0002029
Chkb	ENSMUSG00000022617	choline kinase beta [Source:MGI Symbol;Acc:MGI:1328313]	0.1929	0.006517	0.002047
Chml	ENSMUSG00000078185	choroideremia-like [Source:MGI Symbol;Acc:MGI:101913]	-0.356	0.0176	0.006795
Chmp1b	ENSMUSG00000109901	charged multivesicular body protein 1B [Source:MGI Symbol;Acc:MGI:1914314]	-0.2271	0.004289	0.001237
Chmp2a	ENSMUSG00000033916	charged multivesicular body protein 2A [Source:MGI Symbol;Acc:MGI:1916203]	-0.1994	0.003468	0.0009623
Chmp4b	ENSMUSG00000038467	charged multivesicular body protein 4B [Source:MGI Symbol;Acc:MGI:1922858]	0.1255	0.02506	0.01038
Chmp4c	ENSMUSG00000027536	charged multivesicular body protein 4C [Source:MGI Symbol;Acc:MGI:1913621]	0.5758	0.04253	0.01946
Chmp5	ENSMUSG00000028419	charged multivesicular body protein 5 [Source:MGI Symbol;Acc:MGI:1924209]	-0.2395	0.0002652	4.231e-05
Chmp6	ENSMUSG00000025371	charged multivesicular body protein 6 [Source:MGI Symbol;Acc:MGI:3583942]	0.2685	0.003753	0.001057
Chodl	ENSMUSG00000022860	chondrolectin [Source:MGI Symbol;Acc:MGI:2179069]	-0.6325	0.01303	0.004726
Chordc1	ENSMUSG00000001774	cysteine and histidine-rich domain (CHORD)-containing, zinc-binding protein 1 [Source:MGI Symbol;Acc:MGI:1914167]	-0.9041	3.776e-08	7.41e-10
Chrm4	ENSMUSG00000040495	cholinergic receptor, muscarinic 4 [Source:MGI Symbol;Acc:MGI:88399]	-0.5581	0.01601	0.00605
Chrna4	ENSMUSG00000027577	cholinergic receptor, nicotinic, alpha polypeptide 4 [Source:MGI Symbol;Acc:MGI:87888]	0.195	0.02699	0.01134
Chrna6	ENSMUSG00000031491	cholinergic receptor, nicotinic, alpha polypeptide 6 [Source:MGI Symbol;Acc:MGI:106213]	-0.1131	0.04427	0.02041
Chrnb3	ENSMUSG00000031492	cholinergic receptor, nicotinic, beta polypeptide 3 [Source:MGI Symbol;Acc:MGI:106212]	-0.319	6.487e-06	4.47e-07
Chrnb4	ENSMUSG00000035200	cholinergic receptor, nicotinic, beta polypeptide 4 [Source:MGI Symbol;Acc:MGI:87892]	0.4857	0.02999	0.01288
Chst2	ENSMUSG00000033350	carbohydrate sulfotransferase 2 [Source:MGI Symbol;Acc:MGI:1891160]	0.2037	0.01911	0.007498
Chst3	ENSMUSG00000057337	carbohydrate (chondroitin 6/keratan) sulfotransferase 3 [Source:MGI Symbol;Acc:MGI:1858224]	-1.194	2.42e-10	1.127e-12
Chst8	ENSMUSG00000060402	carbohydrate (N-acetylgalactosamine 4-0) sulfotransferase 8 [Source:MGI Symbol;Acc:MGI:1916197]	0.3973	0.04877	0.02288
Chsy1	ENSMUSG00000032640	chondroitin sulfate synthase 1 [Source:MGI Symbol;Acc:MGI:2681120]	-0.1698	0.0256	0.01065
Chtf18	ENSMUSG00000019214	CTF18, chromosome transmission fidelity factor 18 [Source:MGI Symbol;Acc:MGI:2384887]	-0.5544	0.02341	0.00958
Chtf8	ENSMUSG00000046691	CTF8, chromosome transmission fidelity factor 8 [Source:MGI Symbol;Acc:MGI:2443370]	-0.7013	7.141e-07	2.774e-08
Chtop	ENSMUSG00000001017	chromatin target of PRMT1 [Source:MGI Symbol;Acc:MGI:1913761]	-0.1932	0.0004302	7.762e-05
Chuk	ENSMUSG00000025199	conserved helix-loop-helix ubiquitous kinase [Source:MGI Symbol;Acc:MGI:99484]	-0.2464	0.001696	0.0004108
Ciao1	ENSMUSG00000003662	cytosolic iron-sulfur protein assembly 1 [Source:MGI Symbol;Acc:MGI:1346998]	-0.8947	2.72e-08	4.802e-10
Ciapin1	ENSMUSG00000031781	cytokine induced apoptosis inhibitor 1 [Source:MGI Symbol;Acc:MGI:1922083]	-0.1632	0.008679	0.002892
Ciart	ENSMUSG00000038550	circadian associated repressor of transcription [Source:MGI Symbol;Acc:MGI:2684975]	1.265	6.63e-08	1.517e-09
Cinp	ENSMUSG00000021276	cyclin-dependent kinase 2 interacting protein [Source:MGI Symbol;Acc:MGI:1914486]	0.2276	0.01409	0.005208
Cipc	ENSMUSG00000034157	CLOCK interacting protein, circadian [Source:MGI Symbol;Acc:MGI:1919185]	-0.1435	0.01779	0.006879
Cirbp	ENSMUSG00000045193	cold inducible RNA binding protein [Source:MGI Symbol;Acc:MGI:893588]	0.7402	6.164e-07	2.316e-08
Cisd2	ENSMUSG00000028165	CDGSH iron sulfur domain 2 [Source:MGI Symbol;Acc:MGI:1914256]	-0.2171	0.0004785	8.855e-05
Cited2	ENSMUSG00000039910	Cbp/p300-interacting transactivator, with Glu/Asp-rich carboxy-terminal domain, 2 [Source:MGI Symbol;Acc:MGI:1306784]	0.1567	0.01454	0.005403
Ciz1	ENSMUSG00000039205	CDKN1A interacting zinc finger protein 1 [Source:MGI Symbol;Acc:MGI:1920234]	-0.2878	0.0001709	2.459e-05
Ckap4	ENSMUSG00000046841	cytoskeleton-associated protein 4 [Source:MGI Symbol;Acc:MGI:2444926]	0.2046	0.02431	0.01002
Ckap5	ENSMUSG00000040549	cytoskeleton associated protein 5 [Source:MGI Symbol;Acc:MGI:1923036]	0.2757	4.445e-05	4.637e-06
Ckb	ENSMUSG00000001270	creatine kinase, brain [Source:MGI Symbol;Acc:MGI:88407]	0.161	0.02163	0.008719
Cklf	ENSMUSG00000054400	chemokine-like factor [Source:MGI Symbol;Acc:MGI:1922708]	-0.8788	8.732e-06	6.383e-07
Ckmt1	ENSMUSG00000000308	creatine kinase, mitochondrial 1, ubiquitous [Source:MGI Symbol;Acc:MGI:99441]	-1.018	2.719e-10	1.302e-12
Cks2	ENSMUSG00000062248	CDC28 protein kinase regulatory subunit 2 [Source:MGI Symbol;Acc:MGI:1913447]	0.7932	0.0008225	0.0001706
Clasp2	ENSMUSG00000033392	CLIP associating protein 2 [Source:MGI Symbol;Acc:MGI:1923749]	-0.1732	0.001128	0.0002514
Clca1	ENSMUSG00000028255	chloride channel accessory 1 [Source:MGI Symbol;Acc:MGI:1346342]	-1.133	1.19e-06	5.313e-08
Clca3b	ENSMUSG00000037033	chloride channel accessory 3B [Source:MGI Symbol;Acc:MGI:2181989]	0.7354	0.03048	0.01313
Clcc1	ENSMUSG00000027884	chloride channel CLIC-like 1 [Source:MGI Symbol;Acc:MGI:2385186]	-0.2868	0.001049	0.0002299
Clcf1	ENSMUSG00000040663	cardiotrophin-like cytokine factor 1 [Source:MGI Symbol;Acc:MGI:1930088]	0.3985	0.02197	0.008891
Clcn1	ENSMUSG00000029862	chloride channel, voltage-sensitive 1 [Source:MGI Symbol;Acc:MGI:88417]	1.356	4.832e-09	5.785e-11
Clcn2	ENSMUSG00000022843	chloride channel, voltage-sensitive 2 [Source:MGI Symbol;Acc:MGI:105061]	0.7556	1.316e-07	3.52e-09
Clcn3	ENSMUSG00000004319	chloride channel, voltage-sensitive 3 [Source:MGI Symbol;Acc:MGI:103555]	0.1652	0.02148	0.008635
Clcn4	ENSMUSG00000000605	chloride channel, voltage-sensitive 4 [Source:MGI Symbol;Acc:MGI:104571]	-0.2911	1.735e-05	1.49e-06
Cldn1	ENSMUSG00000022512	claudin 1 [Source:MGI Symbol;Acc:MGI:1276109]	2.258	5.101e-05	5.477e-06
Cldn12	ENSMUSG00000046798	claudin 12 [Source:MGI Symbol;Acc:MGI:1929288]	0.3328	2.532e-05	2.347e-06
Cldn2	ENSMUSG00000047230	claudin 2 [Source:MGI Symbol;Acc:MGI:1276110]	1.266	0.005451	0.00165
Cldn34c1	ENSMUSG00000079450	claudin 34C1 [Source:MGI Symbol;Acc:MGI:1920311]	-0.7072	0.00493	0.001463
Clec11a	ENSMUSG00000004473	C-type lectin domain family 11, member a [Source:MGI Symbol;Acc:MGI:1298219]	0.5725	0.01055	0.003667
Clec14a	ENSMUSG00000045930	C-type lectin domain family 14, member a [Source:MGI Symbol;Acc:MGI:1914114]	0.7522	0.007634	0.002473
Clec16a	ENSMUSG00000068663	C-type lectin domain family 16, member A [Source:MGI Symbol;Acc:MGI:1921624]	-0.2441	0.0007225	0.0001463
Clec2d	ENSMUSG00000030157	C-type lectin domain family 2, member d [Source:MGI Symbol;Acc:MGI:2135589]	-0.4966	0.04629	0.02156
Clec2l	ENSMUSG00000079598	C-type lectin domain family 2, member L [Source:MGI Symbol;Acc:MGI:2141402]	0.2348	0.001346	0.0003116
Clic4	ENSMUSG00000037242	chloride intracellular channel 4 (mitochondrial) [Source:MGI Symbol;Acc:MGI:1352754]	0.2282	0.01398	0.005155
Clip1	ENSMUSG00000049550	CAP-GLY domain containing linker protein 1 [Source:MGI Symbol;Acc:MGI:1928401]	-0.1947	0.0007498	0.0001531
Clip2	ENSMUSG00000063146	CAP-GLY domain containing linker protein 2 [Source:MGI Symbol;Acc:MGI:1313136]	-0.2796	0.001577	0.0003762
Clip4	ENSMUSG00000024059	CAP-GLY domain containing linker protein family, member 4 [Source:MGI Symbol;Acc:MGI:1919100]	0.1242	0.03122	0.01352
Clk1	ENSMUSG00000026034	CDC-like kinase 1 [Source:MGI Symbol;Acc:MGI:107403]	-0.4423	2.222e-05	2.022e-06
Clk2	ENSMUSG00000068917	CDC-like kinase 2 [Source:MGI Symbol;Acc:MGI:1098669]	-0.1914	0.01052	0.003656
Cln3	ENSMUSG00000030720	ceroid lipofuscinosis, neuronal 3, juvenile (Batten, Spielmeyer-Vogt disease) [Source:MGI Symbol;Acc:MGI:107537]	-0.2392	0.01695	0.006488
Cln5	ENSMUSG00000022125	ceroid-lipofuscinosis, neuronal 5 [Source:MGI Symbol;Acc:MGI:2442253]	-0.3913	0.0002963	4.843e-05
Cln6	ENSMUSG00000032245	ceroid-lipofuscinosis, neuronal 6 [Source:MGI Symbol;Acc:MGI:2159324]	0.1875	0.01663	0.00634
Cln8	ENSMUSG00000026317	ceroid-lipofuscinosis, neuronal 8 [Source:MGI Symbol;Acc:MGI:1349447]	-0.4968	8.598e-05	1.046e-05
Clns1a	ENSMUSG00000025439	chloride channel, nucleotide-sensitive, 1A [Source:MGI Symbol;Acc:MGI:109638]	0.2312	0.001347	0.0003122
Clock	ENSMUSG00000029238	circadian locomotor output cycles kaput [Source:MGI Symbol;Acc:MGI:99698]	0.1532	0.02732	0.01151
Clpb	ENSMUSG00000001829	ClpB caseinolytic peptidase B [Source:MGI Symbol;Acc:MGI:1100517]	-0.4565	3.37e-06	1.991e-07
Clpx	ENSMUSG00000015357	caseinolytic mitochondrial matrix peptidase chaperone subunit [Source:MGI Symbol;Acc:MGI:1346017]	0.4151	3.954e-06	2.42e-07
Clstn1	ENSMUSG00000039953	calsyntenin 1 [Source:MGI Symbol;Acc:MGI:1929895]	0.2192	0.0001672	2.391e-05
Clstn3	ENSMUSG00000008153	calsyntenin 3 [Source:MGI Symbol;Acc:MGI:2178323]	-0.2235	0.001671	0.0004041
Cluap1	ENSMUSG00000014232	clusterin associated protein 1 [Source:MGI Symbol;Acc:MGI:1924029]	-0.2122	0.01157	0.00412
Cluh	ENSMUSG00000020741	clustered mitochondria (cluA/CLU1) homolog [Source:MGI Symbol;Acc:MGI:1921398]	0.1387	0.01727	0.006633
Clybl	ENSMUSG00000025545	citrate lyase beta like [Source:MGI Symbol;Acc:MGI:1916884]	0.4499	0.007801	0.002539
Cmbl	ENSMUSG00000022235	carboxymethylenebutenolidase-like (Pseudomonas) [Source:MGI Symbol;Acc:MGI:1916824]	0.4723	0.02604	0.01088
Cmc2	ENSMUSG00000014633	COX assembly mitochondrial protein 2 [Source:MGI Symbol;Acc:MGI:1913781]	-0.8435	0.0002855	4.627e-05
Cmc4	ENSMUSG00000090110	C-x(9)-C motif containing 4 [Source:MGI Symbol;Acc:MGI:5637812]	-0.2894	0.01389	0.005111
Cmip	ENSMUSG00000034390	c-Maf inducing protein [Source:MGI Symbol;Acc:MGI:1921690]	0.2764	0.001975	0.0004927
Cmpk2	ENSMUSG00000020638	cytidine monophosphate (UMP-CMP) kinase 2, mitochondrial [Source:MGI Symbol;Acc:MGI:99830]	-0.3197	0.003114	0.0008428
Cmss1	ENSMUSG00000022748	cms small ribosomal subunit 1 [Source:MGI Symbol;Acc:MGI:1913747]	0.4295	0.01929	0.007587
Cmtm4	ENSMUSG00000096188	CKLF-like MARVEL transmembrane domain containing 4 [Source:MGI Symbol;Acc:MGI:2142888]	0.2846	4.539e-06	2.878e-07
Cmtr2	ENSMUSG00000046441	cap methyltransferase 2 [Source:MGI Symbol;Acc:MGI:2384580]	-0.3912	0.0009754	0.0002108
Cnbd2	ENSMUSG00000038085	cyclic nucleotide binding domain containing 2 [Source:MGI Symbol;Acc:MGI:1918123]	0.2773	0.02215	0.008971
Cnbp	ENSMUSG00000030057	cellular nucleic acid binding protein [Source:MGI Symbol;Acc:MGI:88431]	0.234	0.0008157	0.0001689
Cndp2	ENSMUSG00000024644	CNDP dipeptidase 2 (metallopeptidase M20 family) [Source:MGI Symbol;Acc:MGI:1913304]	0.1508	0.04876	0.02287
Cnga3	ENSMUSG00000026114	cyclic nucleotide gated channel alpha 3 [Source:MGI Symbol;Acc:MGI:1341818]	-0.7827	1.967e-06	9.922e-08
Cnga4	ENSMUSG00000030897	cyclic nucleotide gated channel alpha 4 [Source:MGI Symbol;Acc:MGI:2664099]	0.5526	0.02702	0.01137
Cngb1	ENSMUSG00000031789	cyclic nucleotide gated channel beta 1 [Source:MGI Symbol;Acc:MGI:2664102]	-0.2303	0.0001176	1.548e-05
Cngb3	ENSMUSG00000056494	cyclic nucleotide gated channel beta 3 [Source:MGI Symbol;Acc:MGI:1353562]	-0.4722	0.0005384	0.0001025
Cnih2	ENSMUSG00000024873	cornichon family AMPA receptor auxiliary protein 2 [Source:MGI Symbol;Acc:MGI:1277225]	0.4584	0.0009036	0.0001914
Cnmd	ENSMUSG00000022025	chondromodulin [Source:MGI Symbol;Acc:MGI:1341171]	-0.545	0.000289	4.694e-05
Cnnm1	ENSMUSG00000025189	cyclin M1 [Source:MGI Symbol;Acc:MGI:1891366]	0.1935	0.003289	0.0009002
Cnnm2	ENSMUSG00000064105	cyclin M2 [Source:MGI Symbol;Acc:MGI:2151054]	-0.2643	0.01963	0.007757
Cnot1	ENSMUSG00000036550	CCR4-NOT transcription complex, subunit 1 [Source:MGI Symbol;Acc:MGI:2442402]	-0.1369	0.01348	0.004926
Cnot10	ENSMUSG00000056167	CCR4-NOT transcription complex, subunit 10 [Source:MGI Symbol;Acc:MGI:1926143]	-0.3865	1.684e-05	1.434e-06
Cnot11	ENSMUSG00000003135	CCR4-NOT transcription complex, subunit 11 [Source:MGI Symbol;Acc:MGI:106580]	0.3194	7.601e-05	9.005e-06
Cnot2	ENSMUSG00000020166	CCR4-NOT transcription complex, subunit 2 [Source:MGI Symbol;Acc:MGI:1919318]	-0.1086	0.0481	0.02252
Cnot3	ENSMUSG00000035632	CCR4-NOT transcription complex, subunit 3 [Source:MGI Symbol;Acc:MGI:2385261]	-0.4527	3.136e-05	3.077e-06
Cnot7	ENSMUSG00000031601	CCR4-NOT transcription complex, subunit 7 [Source:MGI Symbol;Acc:MGI:1298230]	0.387	4.84e-06	3.126e-07
Cnot8	ENSMUSG00000020515	CCR4-NOT transcription complex, subunit 8 [Source:MGI Symbol;Acc:MGI:1916375]	0.2536	0.001837	0.0004509
Cnppd1	ENSMUSG00000033159	cyclin Pas1/PHO80 domain containing 1 [Source:MGI Symbol;Acc:MGI:1916421]	0.193	0.01982	0.007848
Cnpy2	ENSMUSG00000025381	canopy FGF signaling regulator 2 [Source:MGI Symbol;Acc:MGI:1928477]	-0.1634	0.04342	0.01996
Cnpy3	ENSMUSG00000023973	canopy FGF signaling regulator 3 [Source:MGI Symbol;Acc:MGI:1919279]	0.2205	0.001016	0.0002216
Cnpy4	ENSMUSG00000036968	canopy FGF signaling regulator 4 [Source:MGI Symbol;Acc:MGI:1913705]	-0.9186	2.195e-05	1.993e-06
Cnrip1	ENSMUSG00000044629	cannabinoid receptor interacting protein 1 [Source:MGI Symbol;Acc:MGI:1917505]	0.5325	3.024e-07	9.707e-09
Cntfr	ENSMUSG00000028444	ciliary neurotrophic factor receptor [Source:MGI Symbol;Acc:MGI:99605]	0.3261	0.000286	4.635e-05
Cntn1	ENSMUSG00000055022	contactin 1 [Source:MGI Symbol;Acc:MGI:105980]	0.1587	0.005562	0.001693
Cntnap2	ENSMUSG00000039419	contactin associated protein-like 2 [Source:MGI Symbol;Acc:MGI:1914047]	0.1437	0.01659	0.006318
Cntnap3	ENSMUSG00000033063	contactin associated protein-like 3 [Source:MGI Symbol;Acc:MGI:3588199]	-0.4493	0.02114	0.00848
Cntrob	ENSMUSG00000032782	centrobin, centrosomal BRCA2 interacting protein [Source:MGI Symbol;Acc:MGI:2443290]	-0.4217	0.0001712	2.467e-05
Coa3	ENSMUSG00000017188	cytochrome C oxidase assembly factor 3 [Source:MGI Symbol;Acc:MGI:1098757]	-0.2934	0.0004573	8.371e-05
Coa5	ENSMUSG00000026112	cytochrome C oxidase assembly factor 5 [Source:MGI Symbol;Acc:MGI:1923428]	0.2274	0.0001231	1.636e-05
Coa6	ENSMUSG00000051671	cytochrome c oxidase assembly factor 6 [Source:MGI Symbol;Acc:MGI:1915142]	-0.7764	5.708e-06	3.85e-07
Coa7	ENSMUSG00000048351	cytochrome c oxidase assembly factor 7 [Source:MGI Symbol;Acc:MGI:1917143]	-0.294	0.001553	0.0003696
Cobl	ENSMUSG00000020173	cordon-bleu WH2 repeat [Source:MGI Symbol;Acc:MGI:105056]	-0.3695	7.63e-05	9.049e-06
Cog1	ENSMUSG00000018661	component of oligomeric golgi complex 1 [Source:MGI Symbol;Acc:MGI:1333873]	-0.4575	1.561e-05	1.309e-06
Cog3	ENSMUSG00000034893	component of oligomeric golgi complex 3 [Source:MGI Symbol;Acc:MGI:2450151]	0.2794	0.001908	0.0004719
Cog4	ENSMUSG00000031753	component of oligomeric golgi complex 4 [Source:MGI Symbol;Acc:MGI:2142808]	-0.2807	0.006598	0.002078
Cog5	ENSMUSG00000035933	component of oligomeric golgi complex 5 [Source:MGI Symbol;Acc:MGI:2145130]	-0.3934	1.825e-06	9.142e-08
Cog6	ENSMUSG00000027742	component of oligomeric golgi complex 6 [Source:MGI Symbol;Acc:MGI:1914792]	-0.2378	0.004098	0.001173
Cog7	ENSMUSG00000034951	component of oligomeric golgi complex 7 [Source:MGI Symbol;Acc:MGI:2685013]	0.1444	0.03265	0.01425
Cog8	ENSMUSG00000031916	component of oligomeric golgi complex 8 [Source:MGI Symbol;Acc:MGI:2142885]	-0.2388	0.008109	0.002669
Col12a1	ENSMUSG00000032332	collagen, type XII, alpha 1 [Source:MGI Symbol;Acc:MGI:88448]	-0.2669	0.01466	0.005455
Col13a1	ENSMUSG00000058806	collagen, type XIII, alpha 1 [Source:MGI Symbol;Acc:MGI:1277201]	0.5144	0.01794	0.006952
Col19a1	ENSMUSG00000026141	collagen, type XIX, alpha 1 [Source:MGI Symbol;Acc:MGI:1095415]	1.592	6.983e-08	1.638e-09
Col1a2	ENSMUSG00000029661	collagen, type I, alpha 2 [Source:MGI Symbol;Acc:MGI:88468]	0.872	0.00484	0.001431
Col20a1	ENSMUSG00000016356	collagen, type XX, alpha 1 [Source:MGI Symbol;Acc:MGI:1920618]	0.2976	0.001598	0.0003828
Col22a1	ENSMUSG00000079022	collagen, type XXII, alpha 1 [Source:MGI Symbol;Acc:MGI:1916950]	-0.5821	0.002029	0.0005083
Col23a1	ENSMUSG00000063564	collagen, type XXIII, alpha 1 [Source:MGI Symbol;Acc:MGI:2653243]	0.2316	0.002187	0.0005561
Col25a1	ENSMUSG00000058897	collagen, type XXV, alpha 1 [Source:MGI Symbol;Acc:MGI:1924268]	0.2288	0.02983	0.01279
Col26a1	ENSMUSG00000004415	collagen, type XXVI, alpha 1 [Source:MGI Symbol;Acc:MGI:2155345]	0.8632	7.601e-05	9.01e-06
Col3a1	ENSMUSG00000026043	collagen, type III, alpha 1 [Source:MGI Symbol;Acc:MGI:88453]	-0.7516	0.04957	0.02335
Col4a4	ENSMUSG00000067158	collagen, type IV, alpha 4 [Source:MGI Symbol;Acc:MGI:104687]	-0.7488	0.01197	0.004286
Col4a5	ENSMUSG00000031274	collagen, type IV, alpha 5 [Source:MGI Symbol;Acc:MGI:88456]	-0.5413	0.01734	0.006666
Col5a1	ENSMUSG00000026837	collagen, type V, alpha 1 [Source:MGI Symbol;Acc:MGI:88457]	-0.3265	0.007961	0.002606
Col6a3	ENSMUSG00000048126	collagen, type VI, alpha 3 [Source:MGI Symbol;Acc:MGI:88461]	-2.421	0.001996	0.000499
Col8a1	ENSMUSG00000068196	collagen, type VIII, alpha 1 [Source:MGI Symbol;Acc:MGI:88463]	1.308	0.007117	0.002271
Col8a2	ENSMUSG00000056174	collagen, type VIII, alpha 2 [Source:MGI Symbol;Acc:MGI:88464]	1.39	0.008076	0.002656
Col9a1	ENSMUSG00000026147	collagen, type IX, alpha 1 [Source:MGI Symbol;Acc:MGI:88465]	0.5035	0.0009388	0.0002008
Col9a3	ENSMUSG00000027570	collagen, type IX, alpha 3 [Source:MGI Symbol;Acc:MGI:894686]	0.6275	0.002829	0.0007515
Colec11	ENSMUSG00000036655	collectin sub-family member 11 [Source:MGI Symbol;Acc:MGI:1918943]	0.9669	0.0003232	5.447e-05
Colgalt1	ENSMUSG00000034807	collagen beta(1-O)galactosyltransferase 1 [Source:MGI Symbol;Acc:MGI:1924348]	-0.5554	2.054e-06	1.054e-07
Commd1	ENSMUSG00000051355	COMM domain containing 1 [Source:MGI Symbol;Acc:MGI:109474]	-0.2533	0.004203	0.001209
Commd10	ENSMUSG00000042705	COMM domain containing 10 [Source:MGI Symbol;Acc:MGI:1916706]	-0.5639	5.845e-06	3.954e-07
Commd3	ENSMUSG00000051154	COMM domain containing 3 [Source:MGI Symbol;Acc:MGI:88218]	0.3259	0.0001162	1.527e-05
Commd4	ENSMUSG00000032299	COMM domain containing 4 [Source:MGI Symbol;Acc:MGI:1913449]	0.4015	1.826e-05	1.593e-06
Commd7	ENSMUSG00000056941	COMM domain containing 7 [Source:MGI Symbol;Acc:MGI:1914197]	-0.5724	7.893e-06	5.676e-07
Commd8	ENSMUSG00000029213	COMM domain containing 8 [Source:MGI Symbol;Acc:MGI:1343485]	0.3186	0.004294	0.001239
Commd9	ENSMUSG00000027163	COMM domain containing 9 [Source:MGI Symbol;Acc:MGI:1923751]	0.393	0.001837	0.0004512
Comt	ENSMUSG00000000326	catechol-O-methyltransferase [Source:MGI Symbol;Acc:MGI:88470]	0.2074	0.00625	0.001946
Comtd1	ENSMUSG00000021773	catechol-O-methyltransferase domain containing 1 [Source:MGI Symbol;Acc:MGI:1916406]	-0.3007	0.009061	0.00305
Copb2	ENSMUSG00000032458	coatomer protein complex, subunit beta 2 (beta prime) [Source:MGI Symbol;Acc:MGI:1354962]	0.1745	0.001649	0.0003971
Cope	ENSMUSG00000055681	coatomer protein complex, subunit epsilon [Source:MGI Symbol;Acc:MGI:1891702]	0.3819	4.569e-06	2.899e-07
Copg1	ENSMUSG00000030058	coatomer protein complex, subunit gamma 1 [Source:MGI Symbol;Acc:MGI:1858696]	0.2292	5.81e-05	6.473e-06
Copg2	ENSMUSG00000025607	coatomer protein complex, subunit gamma 2 [Source:MGI Symbol;Acc:MGI:1858683]	-0.1772	0.00932	0.003154
Coprs	ENSMUSG00000031458	coordinator of PRMT5, differentiation stimulator [Source:MGI Symbol;Acc:MGI:1913673]	-0.347	0.00273	0.000721
Cops5	ENSMUSG00000025917	COP9 signalosome subunit 5 [Source:MGI Symbol;Acc:MGI:1349415]	0.2499	0.0009359	0.0002
Cops8	ENSMUSG00000034432	COP9 signalosome subunit 8 [Source:MGI Symbol;Acc:MGI:1915363]	0.1355	0.02696	0.01132
Coq10b	ENSMUSG00000025981	coenzyme Q10B [Source:MGI Symbol;Acc:MGI:1915126]	-0.2946	0.0113	0.003997
Coq3	ENSMUSG00000028247	coenzyme Q3 methyltransferase [Source:MGI Symbol;Acc:MGI:101813]	-0.2847	0.01316	0.004786
Coq5	ENSMUSG00000041733	coenzyme Q5 methyltransferase [Source:MGI Symbol;Acc:MGI:1098643]	-0.3131	0.00223	0.0005685
Coq9	ENSMUSG00000031782	coenzyme Q9 [Source:MGI Symbol;Acc:MGI:1915164]	0.2095	0.003864	0.001095
Coro1b	ENSMUSG00000024835	coronin, actin binding protein 1B [Source:MGI Symbol;Acc:MGI:1345963]	0.2424	0.0001857	2.728e-05
Coro2b	ENSMUSG00000041729	coronin, actin binding protein, 2B [Source:MGI Symbol;Acc:MGI:2444283]	0.1394	0.01393	0.005132
Coro7	ENSMUSG00000039637	coronin 7 [Source:MGI Symbol;Acc:MGI:1926135]	0.1892	0.002381	0.0006144
Cox10	ENSMUSG00000042148	cytochrome c oxidase assembly protein 10 [Source:MGI Symbol;Acc:MGI:1917633]	0.2865	0.01187	0.004245
Cox15	ENSMUSG00000040018	cytochrome c oxidase assembly protein 15 [Source:MGI Symbol;Acc:MGI:1920112]	0.1679	0.04442	0.0205
Cox17	ENSMUSG00000046516	cytochrome c oxidase assembly protein 17 [Source:MGI Symbol;Acc:MGI:1333806]	-0.2998	0.001597	0.0003825
Cox20	ENSMUSG00000026500	COX20 Cox2 chaperone [Source:MGI Symbol;Acc:MGI:1913609]	-0.6139	3.597e-07	1.189e-08
Cox4i1	ENSMUSG00000031818	cytochrome c oxidase subunit 4I1 [Source:MGI Symbol;Acc:MGI:88473]	0.1545	0.0266	0.01115
Cox4i2	ENSMUSG00000009876	cytochrome c oxidase subunit 4I2 [Source:MGI Symbol;Acc:MGI:2135755]	0.5659	3.261e-05	3.217e-06
Cox5b	ENSMUSG00000061518	cytochrome c oxidase subunit Vb [Source:MGI Symbol;Acc:MGI:88475]	0.2518	0.0005233	9.885e-05
Cox6a1	ENSMUSG00000041697	cytochrome c oxidase subunit VIa polypeptide 1 [Source:MGI Symbol;Acc:MGI:103099]	0.1852	0.005422	0.001638
Cox7a2l	ENSMUSG00000024248	cytochrome c oxidase subunit VIIa polypeptide 2-like [Source:MGI Symbol;Acc:MGI:106015]	0.1865	0.005509	0.001673
Cpa2	ENSMUSG00000071553	carboxypeptidase A2, pancreatic [Source:MGI Symbol;Acc:MGI:3617840]	0.9807	0.0001333	1.813e-05
Cpd	ENSMUSG00000020841	carboxypeptidase D [Source:MGI Symbol;Acc:MGI:107265]	-0.2605	0.001654	0.0003987
Cpe	ENSMUSG00000037852	carboxypeptidase E [Source:MGI Symbol;Acc:MGI:101932]	0.1	0.02938	0.01256
Cpeb1	ENSMUSG00000025586	cytoplasmic polyadenylation element binding protein 1 [Source:MGI Symbol;Acc:MGI:108442]	0.3002	0.002595	0.0006776
Cplx1	ENSMUSG00000033615	complexin 1 [Source:MGI Symbol;Acc:MGI:104727]	0.2194	0.002604	0.0006804
Cplx2	ENSMUSG00000025867	complexin 2 [Source:MGI Symbol;Acc:MGI:104726]	0.315	2.115e-06	1.092e-07
Cplx3	ENSMUSG00000039714	complexin 3 [Source:MGI Symbol;Acc:MGI:2384571]	0.1306	0.01321	0.004808
Cplx4	ENSMUSG00000024519	complexin 4 [Source:MGI Symbol;Acc:MGI:2685803]	-0.2565	3.787e-05	3.861e-06
Cpne1	ENSMUSG00000074643	copine I [Source:MGI Symbol;Acc:MGI:2386621]	0.4865	5.644e-07	2.079e-08
Cpne3	ENSMUSG00000028228	copine III [Source:MGI Symbol;Acc:MGI:1917818]	-0.3076	0.002718	0.0007168
Cpne5	ENSMUSG00000024008	copine V [Source:MGI Symbol;Acc:MGI:2385908]	0.2668	0.001933	0.0004791
Cpne6	ENSMUSG00000022212	copine VI [Source:MGI Symbol;Acc:MGI:1334445]	0.1443	0.01877	0.007331
Cpne7	ENSMUSG00000034796	copine VII [Source:MGI Symbol;Acc:MGI:2142747]	0.1264	0.04906	0.02305
Cpne8	ENSMUSG00000052560	copine VIII [Source:MGI Symbol;Acc:MGI:1914121]	0.338	0.006752	0.002136
Cpped1	ENSMUSG00000065979	calcineurin-like phosphoesterase domain containing 1 [Source:MGI Symbol;Acc:MGI:2443300]	0.4545	9.958e-06	7.445e-07
Cpsf1	ENSMUSG00000034022	cleavage and polyadenylation specific factor 1 [Source:MGI Symbol;Acc:MGI:2679722]	0.3594	1.437e-05	1.177e-06
Cpsf4	ENSMUSG00000029625	cleavage and polyadenylation specific factor 4 [Source:MGI Symbol;Acc:MGI:1861602]	-0.2694	0.04434	0.02046
Cpsf6	ENSMUSG00000055531	cleavage and polyadenylation specific factor 6 [Source:MGI Symbol;Acc:MGI:1913948]	-0.3194	0.0004277	7.698e-05
Cpt1a	ENSMUSG00000024900	carnitine palmitoyltransferase 1a, liver [Source:MGI Symbol;Acc:MGI:1098296]	0.2036	0.002093	0.0005273
Cptp	ENSMUSG00000029073	ceramide-1-phosphate transfer protein [Source:MGI Symbol;Acc:MGI:1933107]	-0.371	0.001485	0.0003503
Cpxm1	ENSMUSG00000027408	carboxypeptidase X 1 (M14 family) [Source:MGI Symbol;Acc:MGI:1934569]	0.5155	0.001127	0.0002511
Cpxm2	ENSMUSG00000030862	carboxypeptidase X 2 (M14 family) [Source:MGI Symbol;Acc:MGI:1926006]	1.512	0.01728	0.006638
Crat	ENSMUSG00000026853	carnitine acetyltransferase [Source:MGI Symbol;Acc:MGI:109501]	-0.2254	0.03129	0.01356
Crb1	ENSMUSG00000063681	crumbs family member 1, photoreceptor morphogenesis associated [Source:MGI Symbol;Acc:MGI:2136343]	-0.2206	0.004694	0.001379
Crb2	ENSMUSG00000035403	crumbs family member 2 [Source:MGI Symbol;Acc:MGI:2679260]	-0.3218	0.0003642	6.277e-05
Creb1	ENSMUSG00000025958	cAMP responsive element binding protein 1 [Source:MGI Symbol;Acc:MGI:88494]	-0.3089	8.939e-05	1.104e-05
Creb3	ENSMUSG00000028466	cAMP responsive element binding protein 3 [Source:MGI Symbol;Acc:MGI:99946]	0.1595	0.01578	0.005938
Creb3l1	ENSMUSG00000027230	cAMP responsive element binding protein 3-like 1 [Source:MGI Symbol;Acc:MGI:1347062]	-0.5764	0.02216	0.008976
Creb3l2	ENSMUSG00000038648	cAMP responsive element binding protein 3-like 2 [Source:MGI Symbol;Acc:MGI:2442695]	-0.2418	0.004232	0.001219
Crebzf	ENSMUSG00000051451	CREB/ATF bZIP transcription factor [Source:MGI Symbol;Acc:MGI:2675296]	-0.2248	0.000316	5.285e-05
Creld2	ENSMUSG00000023272	cysteine-rich with EGF-like domains 2 [Source:MGI Symbol;Acc:MGI:1923987]	-0.5946	2.178e-06	1.144e-07
Crem	ENSMUSG00000063889	cAMP responsive element modulator [Source:MGI Symbol;Acc:MGI:88495]	-0.3003	0.01483	0.005531
Crhbp	ENSMUSG00000021680	corticotropin releasing hormone binding protein [Source:MGI Symbol;Acc:MGI:88497]	0.6581	0.0249	0.0103
Crip3	ENSMUSG00000023968	cysteine-rich protein 3 [Source:MGI Symbol;Acc:MGI:2152434]	-0.8336	0.01097	0.003849
Crispld1	ENSMUSG00000025776	cysteine-rich secretory protein LCCL domain containing 1 [Source:MGI Symbol;Acc:MGI:1934666]	-0.6137	0.00434	0.001254
Crispld2	ENSMUSG00000031825	cysteine-rich secretory protein LCCL domain containing 2 [Source:MGI Symbol;Acc:MGI:1926142]	0.6419	0.001361	0.0003161
Crk	ENSMUSG00000017776	v-crk avian sarcoma virus CT10 oncogene homolog [Source:MGI Symbol;Acc:MGI:88508]	-0.4254	5.584e-06	3.736e-07
Crkl	ENSMUSG00000006134	v-crk avian sarcoma virus CT10 oncogene homolog-like [Source:MGI Symbol;Acc:MGI:104686]	-0.1433	0.03418	0.01505
Crmp1	ENSMUSG00000029121	collapsin response mediator protein 1 [Source:MGI Symbol;Acc:MGI:107793]	0.2273	0.0004782	8.842e-05
Crnkl1	ENSMUSG00000001767	Crn, crooked neck-like 1 (Drosophila) [Source:MGI Symbol;Acc:MGI:1914127]	-0.2868	0.005308	0.001592
Crocc	ENSMUSG00000040860	ciliary rootlet coiled-coil, rootletin [Source:MGI Symbol;Acc:MGI:3529431]	-0.3955	1.19e-05	9.351e-07
Crocc2	ENSMUSG00000084989	ciliary rootlet coiled-coil, rootletin family member 2 [Source:MGI Symbol;Acc:MGI:3045962]	-0.6333	0.03293	0.0144
Crot	ENSMUSG00000003623	carnitine O-octanoyltransferase [Source:MGI Symbol;Acc:MGI:1921364]	-0.4642	5.653e-05	6.268e-06
Crtac1	ENSMUSG00000042401	cartilage acidic protein 1 [Source:MGI Symbol;Acc:MGI:1920082]	0.1854	0.03027	0.01301
Crtam	ENSMUSG00000032021	cytotoxic and regulatory T cell molecule [Source:MGI Symbol;Acc:MGI:1859822]	0.7568	0.003789	0.001068
Crx	ENSMUSG00000041578	cone-rod homeobox [Source:MGI Symbol;Acc:MGI:1194883]	0.1774	0.0005061	9.486e-05
Crxos	ENSMUSG00000074365	cone-rod homeobox, opposite strand [Source:MGI Symbol;Acc:MGI:2451355]	0.6876	1.268e-07	3.373e-09
Cry1	ENSMUSG00000020038	cryptochrome 1 (photolyase-like) [Source:MGI Symbol;Acc:MGI:1270841]	0.5941	7.952e-08	1.92e-09
Cry2	ENSMUSG00000068742	cryptochrome 2 (photolyase-like) [Source:MGI Symbol;Acc:MGI:1270859]	0.3533	3.61e-06	2.159e-07
Csdc2	ENSMUSG00000042109	cold shock domain containing C2, RNA binding [Source:MGI Symbol;Acc:MGI:2146027]	0.2769	0.0006941	0.000139
Cse1l	ENSMUSG00000002718	chromosome segregation 1-like (S. cerevisiae) [Source:MGI Symbol;Acc:MGI:1339951]	-0.3178	1.964e-05	1.739e-06
Csf1r	ENSMUSG00000024621	colony stimulating factor 1 receptor [Source:MGI Symbol;Acc:MGI:1339758]	0.5498	0.008392	0.002777
Csf2ra	ENSMUSG00000059326	colony stimulating factor 2 receptor, alpha, low-affinity (granulocyte-macrophage) [Source:MGI Symbol;Acc:MGI:1339754]	-0.3962	8.708e-05	1.066e-05
Csgalnact1	ENSMUSG00000036356	chondroitin sulfate N-acetylgalactosaminyltransferase 1 [Source:MGI Symbol;Acc:MGI:2442354]	-0.3147	0.0326	0.01423
Csgalnact2	ENSMUSG00000042042	chondroitin sulfate N-acetylgalactosaminyltransferase 2 [Source:MGI Symbol;Acc:MGI:1926002]	0.2258	0.02773	0.01173
Csk	ENSMUSG00000032312	c-src tyrosine kinase [Source:MGI Symbol;Acc:MGI:88537]	-0.3503	0.0001003	1.275e-05
Csmd1	ENSMUSG00000060924	CUB and Sushi multiple domains 1 [Source:MGI Symbol;Acc:MGI:2137383]	0.3385	0.009459	0.003209
Csmd3	ENSMUSG00000022311	CUB and Sushi multiple domains 3 [Source:MGI Symbol;Acc:MGI:2386403]	0.2435	0.03932	0.01775
Csnk1a1	ENSMUSG00000024576	casein kinase 1, alpha 1 [Source:MGI Symbol;Acc:MGI:1934950]	0.2819	0.0001583	2.234e-05
Csnk1d	ENSMUSG00000025162	casein kinase 1, delta [Source:MGI Symbol;Acc:MGI:1355272]	-0.1924	0.01364	0.00499
Csnk1g1	ENSMUSG00000032384	casein kinase 1, gamma 1 [Source:MGI Symbol;Acc:MGI:2660884]	-0.2644	0.0003229	5.433e-05
Csnk2a1	ENSMUSG00000074698	casein kinase 2, alpha 1 polypeptide [Source:MGI Symbol;Acc:MGI:88543]	-0.2011	0.004124	0.001183
Cspg5	ENSMUSG00000032482	chondroitin sulfate proteoglycan 5 [Source:MGI Symbol;Acc:MGI:1352747]	0.2853	0.0001816	2.651e-05
Cspp1	ENSMUSG00000056763	centrosome and spindle pole associated protein 1 [Source:MGI Symbol;Acc:MGI:2681832]	-0.3418	1.589e-05	1.336e-06
Csrnp1	ENSMUSG00000032515	cysteine-serine-rich nuclear protein 1 [Source:MGI Symbol;Acc:MGI:2387989]	0.8174	0.0001306	1.763e-05
Csrnp3	ENSMUSG00000044647	cysteine-serine-rich nuclear protein 3 [Source:MGI Symbol;Acc:MGI:1925021]	0.1336	0.03929	0.01773
Csrp1	ENSMUSG00000026421	cysteine and glycine-rich protein 1 [Source:MGI Symbol;Acc:MGI:88549]	0.3847	0.00129	0.0002946
Csrp2	ENSMUSG00000020186	cysteine and glycine-rich protein 2 [Source:MGI Symbol;Acc:MGI:1202907]	-0.7448	0.0008796	0.000185
Csrp3	ENSMUSG00000030470	cysteine and glycine-rich protein 3 [Source:MGI Symbol;Acc:MGI:1330824]	-1.442	2.164e-05	1.962e-06
Cst3	ENSMUSG00000027447	cystatin C [Source:MGI Symbol;Acc:MGI:102519]	0.1859	0.009947	0.003414
Cstad	ENSMUSG00000047363	CSA-conditional, T cell activation-dependent protein [Source:MGI Symbol;Acc:MGI:1925867]	0.6585	0.01225	0.004401
Cstf1	ENSMUSG00000027498	cleavage stimulation factor, 3' pre-RNA, subunit 1 [Source:MGI Symbol;Acc:MGI:1914587]	0.3622	0.0006843	0.0001366
Cstf2	ENSMUSG00000031256	cleavage stimulation factor, 3' pre-RNA subunit 2 [Source:MGI Symbol;Acc:MGI:1343054]	0.1834	0.003181	0.0008652
CT009480.1	ENSMUSG00000114267	predicted gene, 48600 [Source:MGI Symbol;Acc:MGI:6098178]	-1.282	0.0001091	1.415e-05
CT010486.2	ENSMUSG00000114707	predicted gene, 47558 [Source:MGI Symbol;Acc:MGI:6096579]	0.7723	0.001807	0.0004422
CT010498.1	ENSMUSG00000114487	predicted gene, 49393 [Source:MGI Symbol;Acc:MGI:6121623]	1.407	0.0003069	5.083e-05
CT573016.1	ENSMUSG00000114923	predicted gene, 49345 [Source:MGI Symbol;Acc:MGI:6121541]	0.3141	0.01768	0.006826
Ctbp1	ENSMUSG00000037373	C-terminal binding protein 1 [Source:MGI Symbol;Acc:MGI:1201685]	-0.1343	0.02924	0.01249
Ctbp2	ENSMUSG00000030970	C-terminal binding protein 2 [Source:MGI Symbol;Acc:MGI:1201686]	0.3338	0.0002054	3.094e-05
Ctbs	ENSMUSG00000028189	chitobiase, di-N-acetyl- [Source:MGI Symbol;Acc:MGI:1921495]	0.3142	0.02897	0.01236
Ctc1	ENSMUSG00000020898	CTS telomere maintenance complex component 1 [Source:MGI Symbol;Acc:MGI:1916214]	-0.7233	2.851e-07	8.958e-09
Ctdp1	ENSMUSG00000033323	CTD (carboxy-terminal domain, RNA polymerase II, polypeptide A) phosphatase, subunit 1 [Source:MGI Symbol;Acc:MGI:1926953]	0.2419	0.01106	0.003888
Ctdsp1	ENSMUSG00000026176	CTD (carboxy-terminal domain, RNA polymerase II, polypeptide A) small phosphatase 1 [Source:MGI Symbol;Acc:MGI:2654470]	0.3705	0.0007675	0.0001573
Ctdspl2	ENSMUSG00000033411	CTD (carboxy-terminal domain, RNA polymerase II, polypeptide A) small phosphatase like 2 [Source:MGI Symbol;Acc:MGI:1196405]	0.2626	0.008992	0.003024
Ctf1	ENSMUSG00000042340	cardiotrophin 1 [Source:MGI Symbol;Acc:MGI:105115]	-0.3774	0.04259	0.01951
Cth	ENSMUSG00000028179	cystathionase (cystathionine gamma-lyase) [Source:MGI Symbol;Acc:MGI:1339968]	-0.4678	0.01208	0.004332
Ctla2a	ENSMUSG00000044258	cytotoxic T lymphocyte-associated protein 2 alpha [Source:MGI Symbol;Acc:MGI:88554]	2.176	1.067e-06	4.634e-08
Ctnna1	ENSMUSG00000037815	catenin (cadherin associated protein), alpha 1 [Source:MGI Symbol;Acc:MGI:88274]	-0.3843	2.157e-05	1.954e-06
Ctnnal1	ENSMUSG00000038816	catenin (cadherin associated protein), alpha-like 1 [Source:MGI Symbol;Acc:MGI:1859649]	0.331	0.0146	0.005428
Ctnnd2	ENSMUSG00000022240	catenin (cadherin associated protein), delta 2 [Source:MGI Symbol;Acc:MGI:1195966]	0.3795	1.437e-05	1.177e-06
Ctps	ENSMUSG00000028633	cytidine 5'-triphosphate synthase [Source:MGI Symbol;Acc:MGI:1858304]	0.2238	0.01107	0.003893
Ctps2	ENSMUSG00000031360	cytidine 5'-triphosphate synthase 2 [Source:MGI Symbol;Acc:MGI:1933185]	-0.2313	0.006193	0.001925
Ctr9	ENSMUSG00000005609	CTR9 homolog, Paf1/RNA polymerase II complex component [Source:MGI Symbol;Acc:MGI:109345]	-0.5065	8.165e-07	3.345e-08
Ctsa	ENSMUSG00000017760	cathepsin A [Source:MGI Symbol;Acc:MGI:97748]	0.613	1.136e-09	8.69e-12
Ctsk	ENSMUSG00000028111	cathepsin K [Source:MGI Symbol;Acc:MGI:107823]	-0.6478	0.0151	0.005647
Ctso	ENSMUSG00000028015	cathepsin O [Source:MGI Symbol;Acc:MGI:2139628]	-0.1839	0.04952	0.02331
Ctu2	ENSMUSG00000049482	cytosolic thiouridylase subunit 2 [Source:MGI Symbol;Acc:MGI:1914215]	0.2754	0.002131	0.0005388
Ctxn1	ENSMUSG00000048644	cortexin 1 [Source:MGI Symbol;Acc:MGI:88566]	-0.451	0.003191	0.0008684
Cubn	ENSMUSG00000026726	cubilin (intrinsic factor-cobalamin receptor) [Source:MGI Symbol;Acc:MGI:1931256]	-1.435	0.002815	0.000747
Cuedc1	ENSMUSG00000018378	CUE domain containing 1 [Source:MGI Symbol;Acc:MGI:2144281]	0.2228	0.001149	0.0002577
Cuedc2	ENSMUSG00000036748	CUE domain containing 2 [Source:MGI Symbol;Acc:MGI:1914366]	0.1191	0.02898	0.01237
Cul1	ENSMUSG00000029686	cullin 1 [Source:MGI Symbol;Acc:MGI:1349658]	0.1538	0.0196	0.007739
Cul4a	ENSMUSG00000031446	cullin 4A [Source:MGI Symbol;Acc:MGI:1914487]	0.3842	1.276e-06	5.803e-08
Cul4b	ENSMUSG00000031095	cullin 4B [Source:MGI Symbol;Acc:MGI:1919834]	-0.2285	0.02702	0.01137
Cul7	ENSMUSG00000038545	cullin 7 [Source:MGI Symbol;Acc:MGI:1913765]	-0.2674	0.005986	0.001851
Cuta	ENSMUSG00000024194	cutA divalent cation tolerance homolog [Source:MGI Symbol;Acc:MGI:1914925]	-0.1875	0.01906	0.007468
Cutal	ENSMUSG00000026870	cutA divalent cation tolerance homolog-like [Source:MGI Symbol;Acc:MGI:1925246]	-0.7216	0.0002106	3.197e-05
Cwc22	ENSMUSG00000027014	CWC22 spliceosome-associated protein [Source:MGI Symbol;Acc:MGI:2136773]	0.4728	0.0001051	1.345e-05
Cwc27	ENSMUSG00000021715	CWC27 spliceosome-associated protein [Source:MGI Symbol;Acc:MGI:1914535]	-0.2393	0.03644	0.01623
Cwf19l1	ENSMUSG00000025200	CWF19-like 1, cell cycle control (S. pombe) [Source:MGI Symbol;Acc:MGI:1919752]	0.4278	4.259e-05	4.413e-06
Cwf19l2	ENSMUSG00000025898	CWF19-like 2, cell cycle control (S. pombe) [Source:MGI Symbol;Acc:MGI:1918023]	0.412	0.0001069	1.374e-05
Cx3cl1	ENSMUSG00000031778	chemokine (C-X3-C motif) ligand 1 [Source:MGI Symbol;Acc:MGI:1097153]	-0.3717	1.87e-05	1.638e-06
Cxadr	ENSMUSG00000022865	coxsackie virus and adenovirus receptor [Source:MGI Symbol;Acc:MGI:1201679]	-0.2657	0.008932	0.002998
Cxcl16	ENSMUSG00000018920	chemokine (C-X-C motif) ligand 16 [Source:MGI Symbol;Acc:MGI:1932682]	-0.293	0.007955	0.002603
Cxxc4	ENSMUSG00000044365	CXXC finger 4 [Source:MGI Symbol;Acc:MGI:2442112]	-0.1385	0.01746	0.006724
Cxxc5	ENSMUSG00000046668	CXXC finger 5 [Source:MGI Symbol;Acc:MGI:1914643]	0.3212	3.649e-05	3.692e-06
Cyb561a3	ENSMUSG00000034445	cytochrome b561 family, member A3 [Source:MGI Symbol;Acc:MGI:2686925]	-0.4192	0.006088	0.001889
Cyb561d2	ENSMUSG00000037190	cytochrome b-561 domain containing 2 [Source:MGI Symbol;Acc:MGI:1929280]	-0.5318	0.007382	0.002372
Cyb5a	ENSMUSG00000024646	cytochrome b5 type A (microsomal) [Source:MGI Symbol;Acc:MGI:1926952]	-0.2213	0.02046	0.008162
Cyb5d2	ENSMUSG00000057778	cytochrome b5 domain containing 2 [Source:MGI Symbol;Acc:MGI:2684848]	-0.2429	0.0347	0.01531
Cyb5r1	ENSMUSG00000026456	cytochrome b5 reductase 1 [Source:MGI Symbol;Acc:MGI:1919267]	-0.5132	8.138e-07	3.323e-08
Cyb5r3	ENSMUSG00000018042	cytochrome b5 reductase 3 [Source:MGI Symbol;Acc:MGI:94893]	0.2854	0.01084	0.00379
Cycs	ENSMUSG00000063694	cytochrome c, somatic [Source:MGI Symbol;Acc:MGI:88578]	-0.2844	0.0004512	8.229e-05
Cyfip1	ENSMUSG00000030447	cytoplasmic FMR1 interacting protein 1 [Source:MGI Symbol;Acc:MGI:1338801]	0.1593	0.02777	0.01175
Cyfip2	ENSMUSG00000020340	cytoplasmic FMR1 interacting protein 2 [Source:MGI Symbol;Acc:MGI:1924134]	0.2875	2.048e-06	1.049e-07
Cygb	ENSMUSG00000020810	cytoglobin [Source:MGI Symbol;Acc:MGI:2149481]	0.3083	0.0001422	1.966e-05
Cyld	ENSMUSG00000036712	CYLD lysine 63 deubiquitinase [Source:MGI Symbol;Acc:MGI:1921506]	-0.2136	0.0008181	0.0001695
Cym	ENSMUSG00000046213	chymosin [Source:MGI Symbol;Acc:MGI:2684977]	1.071	0.0001361	1.867e-05
Cyp27b1	ENSMUSG00000006724	cytochrome P450, family 27, subfamily b, polypeptide 1 [Source:MGI Symbol;Acc:MGI:1098274]	0.8589	0.000523	9.876e-05
Cyp2d22	ENSMUSG00000061740	cytochrome P450, family 2, subfamily d, polypeptide 22 [Source:MGI Symbol;Acc:MGI:1929474]	0.1841	0.006976	0.002218
Cyp2j13	ENSMUSG00000028571	cytochrome P450, family 2, subfamily j, polypeptide 13 [Source:MGI Symbol;Acc:MGI:2385197]	-0.6374	0.006872	0.002178
Cyp2s1	ENSMUSG00000040703	cytochrome P450, family 2, subfamily s, polypeptide 1 [Source:MGI Symbol;Acc:MGI:1921384]	0.4707	0.002415	0.0006242
Cyp2u1	ENSMUSG00000027983	cytochrome P450, family 2, subfamily u, polypeptide 1 [Source:MGI Symbol;Acc:MGI:1918769]	-0.633	1.229e-05	9.786e-07
Cyp46a1	ENSMUSG00000021259	cytochrome P450, family 46, subfamily a, polypeptide 1 [Source:MGI Symbol;Acc:MGI:1341877]	0.2216	0.04538	0.02104
Cyp4f14	ENSMUSG00000024292	cytochrome P450, family 4, subfamily f, polypeptide 14 [Source:MGI Symbol;Acc:MGI:1927669]	-0.6636	0.00449	0.001306
Cyp4x1	ENSMUSG00000047155	cytochrome P450, family 4, subfamily x, polypeptide 1 [Source:MGI Symbol;Acc:MGI:1932403]	-0.39	0.02497	0.01033
Cyp51	ENSMUSG00000001467	cytochrome P450, family 51 [Source:MGI Symbol;Acc:MGI:106040]	-0.6008	3.721e-07	1.25e-08
Cyr61	ENSMUSG00000028195	cysteine rich protein 61 [Source:MGI Symbol;Acc:MGI:88613]	1.131	0.0004659	8.553e-05
Cys1	ENSMUSG00000062563	cystin 1 [Source:MGI Symbol;Acc:MGI:2177632]	-0.5798	0.0001725	2.494e-05
Cysrt1	ENSMUSG00000036731	cysteine rich tail 1 [Source:MGI Symbol;Acc:MGI:1915109]	0.5052	0.04925	0.02316
Cyth2	ENSMUSG00000003269	cytohesin 2 [Source:MGI Symbol;Acc:MGI:1334255]	-0.3219	0.0002106	3.196e-05
D030056L22Rik	ENSMUSG00000047044	RIKEN cDNA D030056L22 gene [Source:MGI Symbol;Acc:MGI:3583960]	-0.4719	2.054e-05	1.833e-06
D10Jhu81e	ENSMUSG00000053329	DNA segment, Chr 10, Johns Hopkins University 81 expressed [Source:MGI Symbol;Acc:MGI:1351861]	0.2017	0.009646	0.003285
D11Wsu47e	ENSMUSG00000041623	DNA segment, Chr 11, Wayne State University 47, expressed [Source:MGI Symbol;Acc:MGI:106356]	-0.3666	0.002366	0.0006102
D130043K22Rik	ENSMUSG00000006711	RIKEN cDNA D130043K22 gene [Source:MGI Symbol;Acc:MGI:3036268]	-0.4399	0.02004	0.007956
D16Ertd472e	ENSMUSG00000022864	DNA segment, Chr 16, ERATO Doi 472, expressed [Source:MGI Symbol;Acc:MGI:1196400]	-0.2597	0.005696	0.001744
D17Wsu92e	ENSMUSG00000056692	DNA segment, Chr 17, Wayne State University 92, expressed [Source:MGI Symbol;Acc:MGI:106281]	-0.1555	0.01519	0.005688
D1Ertd622e	ENSMUSG00000044768	DNA segment, Chr 1, ERATO Doi 622, expressed [Source:MGI Symbol;Acc:MGI:1277184]	-0.5971	1.196e-08	1.766e-10
D2hgdh	ENSMUSG00000073609	D-2-hydroxyglutarate dehydrogenase [Source:MGI Symbol;Acc:MGI:2138209]	-0.2651	0.04524	0.02096
D3Ertd254e	ENSMUSG00000033883	DNA segment, Chr 3, ERATO Doi 254, expressed [Source:MGI Symbol;Acc:MGI:1098769]	0.24	0.002722	0.0007187
D3Ertd751e	ENSMUSG00000025766	DNA segment, Chr 3, ERATO Doi 751, expressed [Source:MGI Symbol;Acc:MGI:1289213]	-0.5014	0.0001333	1.814e-05
D430019H16Rik	ENSMUSG00000094910	RIKEN cDNA D430019H16 gene [Source:MGI Symbol;Acc:MGI:2443127]	0.6031	3.752e-05	3.821e-06
D430042O09Rik	ENSMUSG00000032743	RIKEN cDNA D430042O09 gene [Source:MGI Symbol;Acc:MGI:2442760]	-0.5842	8.133e-08	1.975e-09
D630036H23Rik	ENSMUSG00000091007	RIKEN cDNA D630036H23 gene [Source:MGI Symbol;Acc:MGI:3704386]	0.5525	0.03654	0.01629
D6Ertd527e	ENSMUSG00000090891	DNA segment, Chr 6, ERATO Doi 527, expressed [Source:MGI Symbol;Acc:MGI:1261919]	1.925	1.556e-06	7.422e-08
D7Bwg0826e	ENSMUSG00000109198	DNA segment, Chr 7, Brigham & Women's Genetics 0826 expressed [Source:MGI Symbol;Acc:MGI:106455]	1.877	5.504e-06	3.672e-07
D8Ertd738e	ENSMUSG00000019362	DNA segment, Chr 8, ERATO Doi 738, expressed [Source:MGI Symbol;Acc:MGI:1289231]	-0.2702	0.0005382	0.0001025
D930036K23Rik	ENSMUSG00000102553	RIKEN cDNA D930036K23 gene [Source:MGI Symbol;Acc:MGI:2442341]	1.042	1.309e-05	1.056e-06
Daam2	ENSMUSG00000040260	dishevelled associated activator of morphogenesis 2 [Source:MGI Symbol;Acc:MGI:1923691]	-0.5849	0.04211	0.01924
Dab2	ENSMUSG00000022150	disabled 2, mitogen-responsive phosphoprotein [Source:MGI Symbol;Acc:MGI:109175]	0.4313	0.0459	0.02134
Dab2ip	ENSMUSG00000026883	disabled 2 interacting protein [Source:MGI Symbol;Acc:MGI:1916851]	0.2077	0.004979	0.001478
Dach1	ENSMUSG00000055639	dachshund 1 (Drosophila) [Source:MGI Symbol;Acc:MGI:1277991]	-0.1671	0.01926	0.007564
Dact2	ENSMUSG00000048826	dishevelled-binding antagonist of beta-catenin 2 [Source:MGI Symbol;Acc:MGI:1920347]	0.3752	0.02309	0.009418
Dad1	ENSMUSG00000022174	defender against cell death 1 [Source:MGI Symbol;Acc:MGI:101912]	-0.2537	0.0003122	5.194e-05
Dap	ENSMUSG00000039168	death-associated protein [Source:MGI Symbol;Acc:MGI:1918190]	0.5747	0.0006367	0.0001255
Dap3	ENSMUSG00000068921	death associated protein 3 [Source:MGI Symbol;Acc:MGI:1929538]	0.208	0.001361	0.0003158
Dapk3	ENSMUSG00000034974	death-associated protein kinase 3 [Source:MGI Symbol;Acc:MGI:1203520]	-0.3373	0.003354	0.000922
Dapp1	ENSMUSG00000028159	dual adaptor for phosphotyrosine and 3-phosphoinositides 1 [Source:MGI Symbol;Acc:MGI:1347063]	-0.7553	0.0001398	1.927e-05
Dars	ENSMUSG00000026356	aspartyl-tRNA synthetase [Source:MGI Symbol;Acc:MGI:2442544]	0.3215	8.189e-05	9.838e-06
Dazap1	ENSMUSG00000069565	DAZ associated protein 1 [Source:MGI Symbol;Acc:MGI:1917498]	0.3643	2.701e-05	2.544e-06
Dazap2	ENSMUSG00000000346	DAZ associated protein 2 [Source:MGI Symbol;Acc:MGI:1344344]	0.4799	1.252e-07	3.307e-09
Dbil5	ENSMUSG00000038057	diazepam binding inhibitor-like 5 [Source:MGI Symbol;Acc:MGI:108039]	0.535	0.04555	0.02113
Dbndd1	ENSMUSG00000031970	dysbindin (dystrobrevin binding protein 1) domain containing 1 [Source:MGI Symbol;Acc:MGI:1919435]	-0.3716	0.01781	0.006893
Dbndd2	ENSMUSG00000017734	dysbindin (dystrobrevin binding protein 1) domain containing 2 [Source:MGI Symbol;Acc:MGI:106562]	0.1259	0.03492	0.01543
Dbnl	ENSMUSG00000020476	drebrin-like [Source:MGI Symbol;Acc:MGI:700006]	0.1984	0.00213	0.0005386
Dcaf1	ENSMUSG00000040325	DDB1 and CUL4 associated factor 1 [Source:MGI Symbol;Acc:MGI:2445220]	-0.2572	0.006213	0.001933
Dcaf12	ENSMUSG00000028436	DDB1 and CUL4 associated factor 12 [Source:MGI Symbol;Acc:MGI:1916220]	-0.2747	0.00262	0.0006861
Dcaf15	ENSMUSG00000037103	DDB1 and CUL4 associated factor 15 [Source:MGI Symbol;Acc:MGI:2684420]	0.351	0.0002736	4.393e-05
Dcaf17	ENSMUSG00000041966	DDB1 and CUL4 associated factor 17 [Source:MGI Symbol;Acc:MGI:1923013]	-1.361	1.483e-10	5.819e-13
Dcaf4	ENSMUSG00000021222	DDB1 and CUL4 associated factor 4 [Source:MGI Symbol;Acc:MGI:1921078]	0.267	0.008374	0.00277
Dcaf5	ENSMUSG00000049106	DDB1 and CUL4 associated factor 5 [Source:MGI Symbol;Acc:MGI:2444785]	0.3978	1.617e-05	1.364e-06
Dcaf6	ENSMUSG00000026571	DDB1 and CUL4 associated factor 6 [Source:MGI Symbol;Acc:MGI:1921356]	-0.3869	1.522e-06	7.238e-08
Dcaf7	ENSMUSG00000049354	DDB1 and CUL4 associated factor 7 [Source:MGI Symbol;Acc:MGI:1919083]	0.1404	0.004302	0.001242
Dcaf8	ENSMUSG00000026554	DDB1 and CUL4 associated factor 8 [Source:MGI Symbol;Acc:MGI:91860]	-0.2631	1.491e-05	1.238e-06
Dcbld2	ENSMUSG00000035107	discoidin, CUB and LCCL domain containing 2 [Source:MGI Symbol;Acc:MGI:1920629]	-0.2884	0.001341	0.00031
Dcdc2a	ENSMUSG00000035910	doublecortin domain containing 2a [Source:MGI Symbol;Acc:MGI:2652818]	0.3087	0.02055	0.008208
Dchs1	ENSMUSG00000036862	dachsous 1 (Drosophila) [Source:MGI Symbol;Acc:MGI:2685011]	0.2629	0.03474	0.01534
Dck	ENSMUSG00000029366	deoxycytidine kinase [Source:MGI Symbol;Acc:MGI:102726]	0.8426	1.496e-09	1.263e-11
Dclk1	ENSMUSG00000027797	doublecortin-like kinase 1 [Source:MGI Symbol;Acc:MGI:1330861]	0.2306	0.0007912	0.0001629
Dclk2	ENSMUSG00000028078	doublecortin-like kinase 2 [Source:MGI Symbol;Acc:MGI:1918012]	0.1665	0.01371	0.005026
Dclk3	ENSMUSG00000032500	doublecortin-like kinase 3 [Source:MGI Symbol;Acc:MGI:3039580]	0.4258	0.03219	0.01402
Dclre1a	ENSMUSG00000025077	DNA cross-link repair 1A [Source:MGI Symbol;Acc:MGI:1930042]	0.3562	0.002642	0.0006928
Dclre1b	ENSMUSG00000027845	DNA cross-link repair 1B [Source:MGI Symbol;Acc:MGI:2156057]	0.4259	0.001358	0.000315
Dcp1a	ENSMUSG00000021962	decapping mRNA 1A [Source:MGI Symbol;Acc:MGI:1923151]	0.2682	0.0003038	5.007e-05
Dcps	ENSMUSG00000032040	decapping enzyme, scavenger [Source:MGI Symbol;Acc:MGI:1916555]	-0.2296	0.04452	0.02056
Dcst2	ENSMUSG00000109293	DC-STAMP domain containing 2 [Source:MGI Symbol;Acc:MGI:2685606]	0.6129	0.004772	0.001407
Dctn2	ENSMUSG00000025410	dynactin 2 [Source:MGI Symbol;Acc:MGI:107733]	0.184	0.0005662	0.0001091
Dctn5	ENSMUSG00000030868	dynactin 5 [Source:MGI Symbol;Acc:MGI:1891689]	-0.2368	0.0001869	2.761e-05
Dctpp1	ENSMUSG00000042462	dCTP pyrophosphatase 1 [Source:MGI Symbol;Acc:MGI:1913672]	-0.3711	0.01771	0.006844
Dcun1d2	ENSMUSG00000038506	DCN1, defective in cullin neddylation 1, domain containing 2 (S. cerevisiae) [Source:MGI Symbol;Acc:MGI:2142792]	-0.2082	0.00279	0.0007394
Dcun1d3	ENSMUSG00000048787	DCN1, defective in cullin neddylation 1, domain containing 3 (S. cerevisiae) [Source:MGI Symbol;Acc:MGI:2679003]	-0.3166	0.0004693	8.621e-05
Dcun1d5	ENSMUSG00000032002	DCN1, defective in cullin neddylation 1, domain containing 5 (S. cerevisiae) [Source:MGI Symbol;Acc:MGI:1924113]	-0.314	0.0002641	4.21e-05
Dcx	ENSMUSG00000031285	doublecortin [Source:MGI Symbol;Acc:MGI:1277171]	-0.3559	0.02123	0.008526
Dcxr	ENSMUSG00000039450	dicarbonyl L-xylulose reductase [Source:MGI Symbol;Acc:MGI:1915130]	0.3394	0.03796	0.01704
Dda1	ENSMUSG00000074247	DET1 and DDB1 associated 1 [Source:MGI Symbol;Acc:MGI:1913748]	-0.2901	0.001041	0.0002278
Ddah1	ENSMUSG00000028194	dimethylarginine dimethylaminohydrolase 1 [Source:MGI Symbol;Acc:MGI:1916469]	0.1644	0.01026	0.003548
Ddb2	ENSMUSG00000002109	damage specific DNA binding protein 2 [Source:MGI Symbol;Acc:MGI:1355314]	-0.3145	0.006458	0.002025
Ddhd1	ENSMUSG00000037697	DDHD domain containing 1 [Source:MGI Symbol;Acc:MGI:2150302]	-0.2141	0.0002135	3.259e-05
Ddhd2	ENSMUSG00000061313	DDHD domain containing 2 [Source:MGI Symbol;Acc:MGI:1919358]	-0.1853	0.008189	0.0027
Ddit4	ENSMUSG00000020108	DNA-damage-inducible transcript 4 [Source:MGI Symbol;Acc:MGI:1921997]	0.336	8.892e-05	1.095e-05
Ddit4l	ENSMUSG00000046818	DNA-damage-inducible transcript 4-like [Source:MGI Symbol;Acc:MGI:1920534]	-0.7706	0.0001087	1.407e-05
Ddr1	ENSMUSG00000003534	discoidin domain receptor family, member 1 [Source:MGI Symbol;Acc:MGI:99216]	0.2839	0.0001197	1.583e-05
Ddr2	ENSMUSG00000026674	discoidin domain receptor family, member 2 [Source:MGI Symbol;Acc:MGI:1345277]	-0.787	0.01479	0.005515
Ddx11	ENSMUSG00000035842	DEAD/H (Asp-Glu-Ala-Asp/His) box helicase 11 [Source:MGI Symbol;Acc:MGI:2443590]	-1.277	3.457e-06	2.051e-07
Ddx17	ENSMUSG00000055065	DEAD (Asp-Glu-Ala-Asp) box polypeptide 17 [Source:MGI Symbol;Acc:MGI:1914290]	-0.3684	3.784e-08	7.47e-10
Ddx18	ENSMUSG00000001674	DEAD (Asp-Glu-Ala-Asp) box polypeptide 18 [Source:MGI Symbol;Acc:MGI:1914192]	0.2149	0.01381	0.005076
Ddx19b	ENSMUSG00000033658	DEAD (Asp-Glu-Ala-Asp) box polypeptide 19b [Source:MGI Symbol;Acc:MGI:2148251]	0.2232	0.003623	0.001014
Ddx21	ENSMUSG00000020075	DEAD (Asp-Glu-Ala-Asp) box polypeptide 21 [Source:MGI Symbol;Acc:MGI:1860494]	-0.1759	0.03605	0.01603
Ddx24	ENSMUSG00000041645	DEAD (Asp-Glu-Ala-Asp) box polypeptide 24 [Source:MGI Symbol;Acc:MGI:1351337]	0.254	0.0001076	1.388e-05
Ddx25	ENSMUSG00000032101	DEAD (Asp-Glu-Ala-Asp) box polypeptide 25 [Source:MGI Symbol;Acc:MGI:1353582]	0.3935	2.129e-05	1.919e-06
Ddx27	ENSMUSG00000017999	DEAD (Asp-Glu-Ala-Asp) box polypeptide 27 [Source:MGI Symbol;Acc:MGI:2385884]	0.1752	0.0166	0.006325
Ddx39b	ENSMUSG00000019432	DEAD (Asp-Glu-Ala-Asp) box polypeptide 39B [Source:MGI Symbol;Acc:MGI:99240]	0.1326	0.01722	0.006609
Ddx3x	ENSMUSG00000000787	DEAD/H (Asp-Glu-Ala-Asp/His) box polypeptide 3, X-linked [Source:MGI Symbol;Acc:MGI:103064]	0.4958	0.001835	0.0004501
Ddx42	ENSMUSG00000020705	DEAD (Asp-Glu-Ala-Asp) box polypeptide 42 [Source:MGI Symbol;Acc:MGI:1919297]	0.1266	0.0127	0.004583
Ddx43	ENSMUSG00000070291	DEAD (Asp-Glu-Ala-Asp) box polypeptide 43 [Source:MGI Symbol;Acc:MGI:3642857]	0.5796	0.0202	0.008041
Ddx46	ENSMUSG00000021500	DEAD (Asp-Glu-Ala-Asp) box polypeptide 46 [Source:MGI Symbol;Acc:MGI:1920895]	-0.1716	0.006864	0.002174
Ddx47	ENSMUSG00000030204	DEAD (Asp-Glu-Ala-Asp) box polypeptide 47 [Source:MGI Symbol;Acc:MGI:1915005]	0.2142	0.002128	0.0005378
Ddx5	ENSMUSG00000020719	DEAD (Asp-Glu-Ala-Asp) box polypeptide 5 [Source:MGI Symbol;Acc:MGI:105037]	-0.4035	4.007e-06	2.461e-07
Ddx50	ENSMUSG00000020076	DEAD (Asp-Glu-Ala-Asp) box polypeptide 50 [Source:MGI Symbol;Acc:MGI:2182303]	0.5033	7.701e-06	5.512e-07
Ddx52	ENSMUSG00000020677	DEAD (Asp-Glu-Ala-Asp) box polypeptide 52 [Source:MGI Symbol;Acc:MGI:1925644]	0.1746	0.01033	0.003577
Ddx54	ENSMUSG00000029599	DEAD (Asp-Glu-Ala-Asp) box polypeptide 54 [Source:MGI Symbol;Acc:MGI:1919240]	0.1997	0.01531	0.005737
Ddx55	ENSMUSG00000029389	DEAD (Asp-Glu-Ala-Asp) box polypeptide 55 [Source:MGI Symbol;Acc:MGI:1915098]	0.189	0.02871	0.01223
Ddx6	ENSMUSG00000032097	DEAD (Asp-Glu-Ala-Asp) box polypeptide 6 [Source:MGI Symbol;Acc:MGI:104976]	-0.3128	3.743e-06	2.265e-07
Deaf1	ENSMUSG00000058886	deformed epidermal autoregulatory factor 1 (Drosophila) [Source:MGI Symbol;Acc:MGI:1858496]	0.1967	0.01069	0.00373
Decr2	ENSMUSG00000036775	2-4-dienoyl-Coenzyme A reductase 2, peroxisomal [Source:MGI Symbol;Acc:MGI:1347059]	-0.488	1.019e-05	7.697e-07
Dedd	ENSMUSG00000013973	death effector domain-containing [Source:MGI Symbol;Acc:MGI:1333874]	0.1379	0.0415	0.0189
Dedd2	ENSMUSG00000054499	death effector domain-containing DNA binding protein 2 [Source:MGI Symbol;Acc:MGI:1914629]	-0.2333	0.04113	0.01869
Dennd1a	ENSMUSG00000035392	DENN/MADD domain containing 1A [Source:MGI Symbol;Acc:MGI:2442794]	0.2447	0.0001722	2.486e-05
Dennd1b	ENSMUSG00000056268	DENN/MADD domain containing 1B [Source:MGI Symbol;Acc:MGI:2447812]	0.4309	5.653e-05	6.267e-06
Dennd2a	ENSMUSG00000038456	DENN/MADD domain containing 2A [Source:MGI Symbol;Acc:MGI:2444961]	0.2302	0.01127	0.003984
Dennd2d	ENSMUSG00000027901	DENN/MADD domain containing 2D [Source:MGI Symbol;Acc:MGI:2181193]	0.4384	0.04423	0.02039
Dennd3	ENSMUSG00000036661	DENN/MADD domain containing 3 [Source:MGI Symbol;Acc:MGI:2146009]	0.4264	0.03746	0.01678
Dennd4b	ENSMUSG00000042404	DENN/MADD domain containing 4B [Source:MGI Symbol;Acc:MGI:2446201]	0.4168	1.99e-05	1.766e-06
Dennd4c	ENSMUSG00000038024	DENN/MADD domain containing 4C [Source:MGI Symbol;Acc:MGI:1914769]	-0.4595	1.61e-06	7.755e-08
Dennd5a	ENSMUSG00000035901	DENN/MADD domain containing 5A [Source:MGI Symbol;Acc:MGI:1201681]	-0.1579	0.002632	0.0006899
Dennd6b	ENSMUSG00000015377	DENN/MADD domain containing 6B [Source:MGI Symbol;Acc:MGI:1916690]	0.2379	0.0002164	3.317e-05
Depdc5	ENSMUSG00000037426	DEP domain containing 5 [Source:MGI Symbol;Acc:MGI:2141101]	-0.2531	0.001712	0.0004152
Deptor	ENSMUSG00000022419	DEP domain containing MTOR-interacting protein [Source:MGI Symbol;Acc:MGI:2146322]	-0.3275	0.0008921	0.0001883
Des	ENSMUSG00000026208	desmin [Source:MGI Symbol;Acc:MGI:94885]	0.7153	0.01804	0.007005
Desi1	ENSMUSG00000022472	desumoylating isopeptidase 1 [Source:MGI Symbol;Acc:MGI:106313]	0.2996	1.019e-05	7.707e-07
Det1	ENSMUSG00000030610	de-etiolated homolog 1 (Arabidopsis) [Source:MGI Symbol;Acc:MGI:1923625]	-0.4381	0.00125	0.0002843
Dffa	ENSMUSG00000028974	DNA fragmentation factor, alpha subunit [Source:MGI Symbol;Acc:MGI:1196227]	-0.4275	0.0004486	8.175e-05
Dffb	ENSMUSG00000029027	DNA fragmentation factor, beta subunit [Source:MGI Symbol;Acc:MGI:1196287]	0.528	0.001135	0.0002536
Dgat2	ENSMUSG00000030747	diacylglycerol O-acyltransferase 2 [Source:MGI Symbol;Acc:MGI:1915050]	0.561	8.203e-05	9.871e-06
Dgcr14	ENSMUSG00000003527	DiGeorge syndrome critical region gene 14 [Source:MGI Symbol;Acc:MGI:107854]	0.2545	0.00225	0.0005742
Dgcr8	ENSMUSG00000022718	DGCR8, microprocessor complex subunit [Source:MGI Symbol;Acc:MGI:2151114]	-0.2766	0.0001426	1.973e-05
Dgkd	ENSMUSG00000070738	diacylglycerol kinase, delta [Source:MGI Symbol;Acc:MGI:2138334]	0.3046	2.886e-06	1.645e-07
Dgke	ENSMUSG00000000276	diacylglycerol kinase, epsilon [Source:MGI Symbol;Acc:MGI:1889276]	0.3028	0.0006592	0.0001306
Dgkq	ENSMUSG00000004815	diacylglycerol kinase, theta [Source:MGI Symbol;Acc:MGI:102918]	-0.2382	0.001333	0.0003069
Dhcr24	ENSMUSG00000034926	24-dehydrocholesterol reductase [Source:MGI Symbol;Acc:MGI:1922004]	-0.1671	0.003211	0.0008758
Dhcr7	ENSMUSG00000058454	7-dehydrocholesterol reductase [Source:MGI Symbol;Acc:MGI:1298378]	-0.3882	5.975e-05	6.693e-06
Dhrs1	ENSMUSG00000002332	dehydrogenase/reductase (SDR family) member 1 [Source:MGI Symbol;Acc:MGI:1196314]	-0.3219	0.004885	0.001447
Dhrs4	ENSMUSG00000022210	dehydrogenase/reductase (SDR family) member 4 [Source:MGI Symbol;Acc:MGI:90169]	-0.3901	0.0225	0.009137
Dhrs7	ENSMUSG00000021094	dehydrogenase/reductase (SDR family) member 7 [Source:MGI Symbol;Acc:MGI:1913625]	0.2327	0.01197	0.004286
Dhrs7b	ENSMUSG00000042569	dehydrogenase/reductase (SDR family) member 7B [Source:MGI Symbol;Acc:MGI:2384931]	-0.3357	0.002478	0.0006421
Dhx15	ENSMUSG00000029169	DEAH (Asp-Glu-Ala-His) box polypeptide 15 [Source:MGI Symbol;Acc:MGI:1099786]	0.1943	0.009889	0.003384
Dhx29	ENSMUSG00000042426	DEAH (Asp-Glu-Ala-His) box polypeptide 29 [Source:MGI Symbol;Acc:MGI:2145374]	-0.6262	2.038e-08	3.321e-10
Dhx33	ENSMUSG00000040620	DEAH (Asp-Glu-Ala-His) box polypeptide 33 [Source:MGI Symbol;Acc:MGI:2445102]	0.211	0.0099	0.003391
Dhx35	ENSMUSG00000027655	DEAH (Asp-Glu-Ala-His) box polypeptide 35 [Source:MGI Symbol;Acc:MGI:1918965]	0.202	0.006886	0.002183
Dhx36	ENSMUSG00000027770	DEAH (Asp-Glu-Ala-His) box polypeptide 36 [Source:MGI Symbol;Acc:MGI:1919412]	0.2445	0.003827	0.001081
Dhx37	ENSMUSG00000029480	DEAH (Asp-Glu-Ala-His) box polypeptide 37 [Source:MGI Symbol;Acc:MGI:3028576]	-0.3933	0.005864	0.001807
Dhx38	ENSMUSG00000037993	DEAH (Asp-Glu-Ala-His) box polypeptide 38 [Source:MGI Symbol;Acc:MGI:1927617]	0.3012	6.973e-05	8.108e-06
Dicer1	ENSMUSG00000041415	dicer 1, ribonuclease type III [Source:MGI Symbol;Acc:MGI:2177178]	0.1276	0.014	0.005165
Dido1	ENSMUSG00000038914	death inducer-obliterator 1 [Source:MGI Symbol;Acc:MGI:1344352]	0.1817	0.002328	0.0005991
Diexf	ENSMUSG00000016181	digestive organ expansion factor homolog (zebrafish) [Source:MGI Symbol;Acc:MGI:2138080]	-0.2418	0.0255	0.0106
Dimt1	ENSMUSG00000021692	DIM1 dimethyladenosine transferase 1-like (S. cerevisiae) [Source:MGI Symbol;Acc:MGI:1913504]	-0.4306	8.106e-05	9.716e-06
Dio3	ENSMUSG00000075707	deiodinase, iodothyronine type III [Source:MGI Symbol;Acc:MGI:1306782]	1.375	1.042e-05	7.94e-07
Dip2b	ENSMUSG00000023026	disco interacting protein 2 homolog B [Source:MGI Symbol;Acc:MGI:2145977]	0.3363	0.001409	0.0003298
Diras1	ENSMUSG00000043670	DIRAS family, GTP-binding RAS-like 1 [Source:MGI Symbol;Acc:MGI:2183442]	0.1842	0.005958	0.00184
Diras2	ENSMUSG00000047842	DIRAS family, GTP-binding RAS-like 2 [Source:MGI Symbol;Acc:MGI:1915453]	-0.1371	0.007769	0.002525
Dirc2	ENSMUSG00000022848	disrupted in renal carcinoma 2 (human) [Source:MGI Symbol;Acc:MGI:2387188]	0.2211	0.004668	0.00137
Dis3l	ENSMUSG00000032396	DIS3 like exosome 3'-5' exoribonuclease [Source:MGI Symbol;Acc:MGI:2143272]	-0.4309	3.471e-05	3.466e-06
Dis3l2	ENSMUSG00000053333	DIS3 like 3'-5' exoribonuclease 2 [Source:MGI Symbol;Acc:MGI:2442555]	0.4917	9.585e-06	7.115e-07
Dkc1	ENSMUSG00000031403	dyskeratosis congenita 1, dyskerin [Source:MGI Symbol;Acc:MGI:1861727]	-0.4409	0.0003142	5.246e-05
Dkk3	ENSMUSG00000030772	dickkopf WNT signaling pathway inhibitor 3 [Source:MGI Symbol;Acc:MGI:1354952]	0.1807	0.01885	0.007375
Dlg4	ENSMUSG00000020886	discs, large homolog 4 (Drosophila) [Source:MGI Symbol;Acc:MGI:1277959]	-0.3664	2.178e-06	1.14e-07
Dlgap1	ENSMUSG00000003279	discs, large (Drosophila) homolog-associated protein 1 [Source:MGI Symbol;Acc:MGI:1346065]	0.1559	0.01595	0.006012
Dlgap2	ENSMUSG00000047495	discs, large (Drosophila) homolog-associated protein 2 [Source:MGI Symbol;Acc:MGI:2443181]	0.7185	0.0003244	5.474e-05
Dlgap3	ENSMUSG00000042388	discs, large (Drosophila) homolog-associated protein 3 [Source:MGI Symbol;Acc:MGI:3039563]	0.3975	1.902e-05	1.673e-06
Dll1	ENSMUSG00000014773	delta-like 1 (Drosophila) [Source:MGI Symbol;Acc:MGI:104659]	-0.4595	0.000162	2.302e-05
Dll4	ENSMUSG00000027314	delta-like 4 (Drosophila) [Source:MGI Symbol;Acc:MGI:1859388]	0.7394	0.0005887	0.0001143
Dmap1	ENSMUSG00000009640	DNA methyltransferase 1-associated protein 1 [Source:MGI Symbol;Acc:MGI:1913483]	0.2421	0.01046	0.003629
Dmrtc1a	ENSMUSG00000031323	DMRT-like family C1a [Source:MGI Symbol;Acc:MGI:1918137]	0.5285	0.02737	0.01154
Dmwd	ENSMUSG00000030410	dystrophia myotonica-containing WD repeat motif [Source:MGI Symbol;Acc:MGI:94907]	0.2573	0.0007381	0.0001501
Dna2	ENSMUSG00000036875	DNA replication helicase/nuclease 2 [Source:MGI Symbol;Acc:MGI:2443732]	0.4673	0.00543	0.001641
Dnaaf2	ENSMUSG00000020973	dynein, axonemal assembly factor 2 [Source:MGI Symbol;Acc:MGI:1923566]	-0.4616	0.00414	0.001188
Dnah17	ENSMUSG00000033987	dynein, axonemal, heavy chain 17 [Source:MGI Symbol;Acc:MGI:1917176]	0.5866	0.01929	0.007583
Dnah7b	ENSMUSG00000041144	dynein, axonemal, heavy chain 7B [Source:MGI Symbol;Acc:MGI:2684953]	-0.1858	0.03095	0.01338
Dnah9	ENSMUSG00000056752	dynein, axonemal, heavy chain 9 [Source:MGI Symbol;Acc:MGI:1289279]	0.3305	0.002209	0.0005622
Dnaic2	ENSMUSG00000034706	dynein, axonemal, intermediate chain 2 [Source:MGI Symbol;Acc:MGI:2685574]	1.084	3.242e-06	1.885e-07
Dnaja2	ENSMUSG00000031701	DnaJ heat shock protein family (Hsp40) member A2 [Source:MGI Symbol;Acc:MGI:1931882]	-0.2122	0.0008577	0.0001793
Dnaja3	ENSMUSG00000004069	DnaJ heat shock protein family (Hsp40) member A3 [Source:MGI Symbol;Acc:MGI:1933786]	-0.2535	0.005316	0.001595
Dnaja4	ENSMUSG00000032285	DnaJ heat shock protein family (Hsp40) member A4 [Source:MGI Symbol;Acc:MGI:1927638]	-0.1809	0.01551	0.005824
Dnajb1	ENSMUSG00000005483	DnaJ heat shock protein family (Hsp40) member B1 [Source:MGI Symbol;Acc:MGI:1931874]	-0.2611	0.03587	0.01592
Dnajb12	ENSMUSG00000020109	DnaJ heat shock protein family (Hsp40) member B12 [Source:MGI Symbol;Acc:MGI:1931881]	0.1764	0.02637	0.01103
Dnajb2	ENSMUSG00000026203	DnaJ heat shock protein family (Hsp40) member B2 [Source:MGI Symbol;Acc:MGI:1928739]	-0.5535	9.958e-09	1.398e-10
Dnajb4	ENSMUSG00000028035	DnaJ heat shock protein family (Hsp40) member B4 [Source:MGI Symbol;Acc:MGI:1914285]	-0.2698	0.0004383	7.936e-05
Dnajb5	ENSMUSG00000036052	DnaJ heat shock protein family (Hsp40) member B5 [Source:MGI Symbol;Acc:MGI:1930018]	-0.3018	5.887e-05	6.578e-06
Dnajc1	ENSMUSG00000026740	DnaJ heat shock protein family (Hsp40) member C1 [Source:MGI Symbol;Acc:MGI:103268]	-0.5057	3.103e-05	3.034e-06
Dnajc11	ENSMUSG00000039768	DnaJ heat shock protein family (Hsp40) member C11 [Source:MGI Symbol;Acc:MGI:2443386]	0.2521	0.0003616	6.215e-05
Dnajc12	ENSMUSG00000036764	DnaJ heat shock protein family (Hsp40) member C12 [Source:MGI Symbol;Acc:MGI:1353428]	-0.1826	0.01121	0.003952
Dnajc16	ENSMUSG00000040697	DnaJ heat shock protein family (Hsp40) member C16 [Source:MGI Symbol;Acc:MGI:2442146]	0.2628	0.0001189	1.568e-05
Dnajc19	ENSMUSG00000027679	DnaJ heat shock protein family (Hsp40) member C19 [Source:MGI Symbol;Acc:MGI:1914963]	-0.3223	0.001369	0.0003185
Dnajc21	ENSMUSG00000044224	DnaJ heat shock protein family (Hsp40) member C21 [Source:MGI Symbol;Acc:MGI:1925371]	0.2927	0.004133	0.001186
Dnajc27	ENSMUSG00000020657	DnaJ heat shock protein family (Hsp40) member C27 [Source:MGI Symbol;Acc:MGI:2443036]	0.09494	0.04857	0.02277
Dnajc28	ENSMUSG00000039763	DnaJ heat shock protein family (Hsp40) member C28 [Source:MGI Symbol;Acc:MGI:2181053]	-0.5101	1.561e-05	1.309e-06
Dnajc3	ENSMUSG00000022136	DnaJ heat shock protein family (Hsp40) member C3 [Source:MGI Symbol;Acc:MGI:107373]	-0.2275	0.004429	0.001284
Dnajc5	ENSMUSG00000000826	DnaJ heat shock protein family (Hsp40) member C5 [Source:MGI Symbol;Acc:MGI:892995]	0.6664	2.853e-10	1.447e-12
Dnajc7	ENSMUSG00000014195	DnaJ heat shock protein family (Hsp40) member C7 [Source:MGI Symbol;Acc:MGI:1928373]	-0.1289	0.01873	0.007312
Dnajc9	ENSMUSG00000021811	DnaJ heat shock protein family (Hsp40) member C9 [Source:MGI Symbol;Acc:MGI:1915326]	-0.2296	0.0009388	0.0002008
Dnal1	ENSMUSG00000042523	dynein, axonemal, light chain 1 [Source:MGI Symbol;Acc:MGI:1921462]	-0.114	0.04607	0.02144
Dnase2a	ENSMUSG00000003812	deoxyribonuclease II alpha [Source:MGI Symbol;Acc:MGI:1329019]	-0.3754	0.01781	0.006895
Dnd1	ENSMUSG00000044595	DND microRNA-mediated repression inhibitor 1 [Source:MGI Symbol;Acc:MGI:2447763]	-0.6738	0.009958	0.003421
Dnm1	ENSMUSG00000026825	dynamin 1 [Source:MGI Symbol;Acc:MGI:107384]	0.1175	0.02786	0.0118
Dnmt1	ENSMUSG00000004099	DNA methyltransferase (cytosine-5) 1 [Source:MGI Symbol;Acc:MGI:94912]	-0.3061	0.0003127	5.212e-05
Dnmt3a	ENSMUSG00000020661	DNA methyltransferase 3A [Source:MGI Symbol;Acc:MGI:1261827]	0.3405	2.095e-06	1.08e-07
Dnpep	ENSMUSG00000026209	aspartyl aminopeptidase [Source:MGI Symbol;Acc:MGI:1278328]	-0.2987	0.0004721	8.702e-05
Dnttip1	ENSMUSG00000017299	deoxynucleotidyltransferase, terminal, interacting protein 1 [Source:MGI Symbol;Acc:MGI:1923483]	0.2753	0.001113	0.0002469
Dock3	ENSMUSG00000039716	dedicator of cyto-kinesis 3 [Source:MGI Symbol;Acc:MGI:2429763]	0.1444	0.0158	0.00595
Dock5	ENSMUSG00000044447	dedicator of cytokinesis 5 [Source:MGI Symbol;Acc:MGI:2652871]	-1.265	0.008639	0.002876
Dock6	ENSMUSG00000032198	dedicator of cytokinesis 6 [Source:MGI Symbol;Acc:MGI:1914789]	0.6253	0.0001267	1.693e-05
Dock7	ENSMUSG00000028556	dedicator of cytokinesis 7 [Source:MGI Symbol;Acc:MGI:1914549]	0.2292	0.001595	0.0003818
Dohh	ENSMUSG00000078440	deoxyhypusine hydroxylase/monooxygenase [Source:MGI Symbol;Acc:MGI:1915964]	0.3207	0.0001456	2.026e-05
Dok3	ENSMUSG00000035711	docking protein 3 [Source:MGI Symbol;Acc:MGI:1351490]	-0.6279	0.008531	0.002831
Dok4	ENSMUSG00000040631	docking protein 4 [Source:MGI Symbol;Acc:MGI:2148865]	-0.5996	0.0002384	3.723e-05
Dok7	ENSMUSG00000044716	docking protein 7 [Source:MGI Symbol;Acc:MGI:3584043]	0.5163	0.01055	0.003671
Donson	ENSMUSG00000022960	downstream neighbor of SON [Source:MGI Symbol;Acc:MGI:1890621]	-0.4571	3.355e-05	3.327e-06
Dopey1	ENSMUSG00000034973	dopey family member 1 [Source:MGI Symbol;Acc:MGI:1289294]	0.4215	1.743e-05	1.499e-06
Dot1l	ENSMUSG00000061589	DOT1-like, histone H3 methyltransferase (S. cerevisiae) [Source:MGI Symbol;Acc:MGI:2143886]	0.1832	0.009764	0.003334
Dpf1	ENSMUSG00000030584	D4, zinc and double PHD fingers family 1 [Source:MGI Symbol;Acc:MGI:1352748]	0.4072	0.01196	0.004279
Dpf2	ENSMUSG00000024826	D4, zinc and double PHD fingers family 2 [Source:MGI Symbol;Acc:MGI:109529]	-0.2625	0.001777	0.0004331
Dpf3	ENSMUSG00000021221	D4, zinc and double PHD fingers, family 3 [Source:MGI Symbol;Acc:MGI:1917377]	0.2706	0.000191	2.838e-05
Dph1	ENSMUSG00000078789	diphthamide biosynthesis 1 [Source:MGI Symbol;Acc:MGI:2151233]	-0.3113	0.001323	0.0003041
Dph2	ENSMUSG00000028540	DPH2 homolog [Source:MGI Symbol;Acc:MGI:1914978]	-0.468	0.00925	0.003124
Dph5	ENSMUSG00000033554	diphthamide biosynthesis 5 [Source:MGI Symbol;Acc:MGI:1916990]	0.3839	0.01963	0.007756
Dph7	ENSMUSG00000026975	diphthamine biosynethesis 7 [Source:MGI Symbol;Acc:MGI:1914478]	0.5011	2.778e-05	2.639e-06
Dpp3	ENSMUSG00000063904	dipeptidylpeptidase 3 [Source:MGI Symbol;Acc:MGI:1922471]	0.1849	0.007001	0.002229
Dpp4	ENSMUSG00000035000	dipeptidylpeptidase 4 [Source:MGI Symbol;Acc:MGI:94919]	-0.8311	0.008513	0.002824
Dpy19l1	ENSMUSG00000043067	dpy-19-like 1 (C. elegans) [Source:MGI Symbol;Acc:MGI:1915685]	-0.2016	0.003799	0.001072
Dpyd	ENSMUSG00000033308	dihydropyrimidine dehydrogenase [Source:MGI Symbol;Acc:MGI:2139667]	0.3489	0.0403	0.01826
Dpysl2	ENSMUSG00000022048	dihydropyrimidinase-like 2 [Source:MGI Symbol;Acc:MGI:1349763]	0.1612	0.004022	0.001148
Dpysl3	ENSMUSG00000024501	dihydropyrimidinase-like 3 [Source:MGI Symbol;Acc:MGI:1349762]	0.3712	1.292e-05	1.039e-06
Dpysl5	ENSMUSG00000029168	dihydropyrimidinase-like 5 [Source:MGI Symbol;Acc:MGI:1929772]	-0.1842	0.008886	0.002978
Dr1	ENSMUSG00000029265	down-regulator of transcription 1 [Source:MGI Symbol;Acc:MGI:1100515]	-0.2459	0.01804	0.007004
Dram2	ENSMUSG00000027900	DNA-damage regulated autophagy modulator 2 [Source:MGI Symbol;Acc:MGI:1914421]	0.2801	0.007259	0.002324
Drd1	ENSMUSG00000021478	dopamine receptor D1 [Source:MGI Symbol;Acc:MGI:99578]	-0.1298	0.04464	0.02063
Drd2	ENSMUSG00000032259	dopamine receptor D2 [Source:MGI Symbol;Acc:MGI:94924]	-0.405	0.0002139	3.268e-05
Drd4	ENSMUSG00000025496	dopamine receptor D4 [Source:MGI Symbol;Acc:MGI:94926]	0.2939	0.0206	0.008229
Drg2	ENSMUSG00000020537	developmentally regulated GTP binding protein 2 [Source:MGI Symbol;Acc:MGI:1342307]	0.29	0.0001981	2.97e-05
Drosha	ENSMUSG00000022191	drosha, ribonuclease type III [Source:MGI Symbol;Acc:MGI:1261425]	-0.2197	0.0004302	7.767e-05
Drp2	ENSMUSG00000000223	dystrophin related protein 2 [Source:MGI Symbol;Acc:MGI:107432]	-0.3736	0.001581	0.0003778
Dscam	ENSMUSG00000050272	DS cell adhesion molecule [Source:MGI Symbol;Acc:MGI:1196281]	0.3074	0.0003947	6.939e-05
Dscaml1	ENSMUSG00000032087	DS cell adhesion molecule like 1 [Source:MGI Symbol;Acc:MGI:2150309]	0.3885	0.0009482	0.0002033
Dscr3	ENSMUSG00000022898	DSCR3 arrestin fold containing [Source:MGI Symbol;Acc:MGI:1206040]	-0.2164	0.02904	0.01239
Dsel	ENSMUSG00000038702	dermatan sulfate epimerase-like [Source:MGI Symbol;Acc:MGI:2442948]	-0.5453	0.0004752	8.766e-05
Dsp	ENSMUSG00000054889	desmoplakin [Source:MGI Symbol;Acc:MGI:109611]	0.6222	0.0332	0.01453
Dst	ENSMUSG00000026131	dystonin [Source:MGI Symbol;Acc:MGI:104627]	-0.2544	5.951e-05	6.657e-06
Dtd2	ENSMUSG00000020956	D-tyrosyl-tRNA deacylase 2 [Source:MGI Symbol;Acc:MGI:1923485]	0.2667	0.01012	0.003487
Dtnb	ENSMUSG00000071454	dystrobrevin, beta [Source:MGI Symbol;Acc:MGI:1203728]	0.2274	0.0008306	0.0001725
Dtnbp1	ENSMUSG00000057531	dystrobrevin binding protein 1 [Source:MGI Symbol;Acc:MGI:2137586]	0.1818	0.005354	0.00161
Dtwd1	ENSMUSG00000023330	DTW domain containing 1 [Source:MGI Symbol;Acc:MGI:1916435]	0.4098	0.004424	0.001282
Dtwd2	ENSMUSG00000024505	DTW domain containing 2 [Source:MGI Symbol;Acc:MGI:1916107]	0.3661	0.03201	0.01392
Dtx1	ENSMUSG00000029603	deltex 1, E3 ubiquitin ligase [Source:MGI Symbol;Acc:MGI:1352744]	0.3209	0.000409	7.285e-05
Dtymk	ENSMUSG00000026281	deoxythymidylate kinase [Source:MGI Symbol;Acc:MGI:108396]	-0.2418	0.001164	0.0002617
Dus1l	ENSMUSG00000025155	dihydrouridine synthase 1-like (S. cerevisiae) [Source:MGI Symbol;Acc:MGI:1915980]	-0.2173	0.03029	0.01302
Dus3l	ENSMUSG00000007603	dihydrouridine synthase 3-like (S. cerevisiae) [Source:MGI Symbol;Acc:MGI:2147092]	0.1505	0.02373	0.009728
Dus4l	ENSMUSG00000020648	dihydrouridine synthase 4-like (S. cerevisiae) [Source:MGI Symbol;Acc:MGI:1919166]	0.3961	0.004207	0.00121
Dusp1	ENSMUSG00000024190	dual specificity phosphatase 1 [Source:MGI Symbol;Acc:MGI:105120]	-0.5352	0.0006327	0.0001244
Dusp10	ENSMUSG00000039384	dual specificity phosphatase 10 [Source:MGI Symbol;Acc:MGI:1927070]	0.4386	0.001207	0.0002726
Dusp11	ENSMUSG00000030002	dual specificity phosphatase 11 (RNA/RNP complex 1-interacting) [Source:MGI Symbol;Acc:MGI:1919352]	-0.7237	9.825e-10	6.949e-12
Dusp12	ENSMUSG00000026659	dual specificity phosphatase 12 [Source:MGI Symbol;Acc:MGI:1890614]	-0.249	0.01297	0.004701
Dusp14	ENSMUSG00000018648	dual specificity phosphatase 14 [Source:MGI Symbol;Acc:MGI:1927168]	-0.5237	0.00052	9.806e-05
Dusp15	ENSMUSG00000042662	dual specificity phosphatase-like 15 [Source:MGI Symbol;Acc:MGI:1934928]	-0.5927	0.003204	0.0008733
Dusp26	ENSMUSG00000039661	dual specificity phosphatase 26 (putative) [Source:MGI Symbol;Acc:MGI:1914209]	0.2657	0.0003412	5.805e-05
Dusp5	ENSMUSG00000034765	dual specificity phosphatase 5 [Source:MGI Symbol;Acc:MGI:2685183]	0.3383	0.009669	0.003295
Dusp7	ENSMUSG00000053716	dual specificity phosphatase 7 [Source:MGI Symbol;Acc:MGI:2387100]	-0.2839	0.004606	0.001347
Dusp8	ENSMUSG00000037887	dual specificity phosphatase 8 [Source:MGI Symbol;Acc:MGI:106626]	0.3853	4.992e-05	5.343e-06
Dvl2	ENSMUSG00000020888	dishevelled segment polarity protein 2 [Source:MGI Symbol;Acc:MGI:106613]	-0.1865	0.01352	0.004942
Dxo	ENSMUSG00000040482	decapping exoribonuclease [Source:MGI Symbol;Acc:MGI:1890444]	-0.4956	0.0004385	7.946e-05
Dync1h1	ENSMUSG00000018707	dynein cytoplasmic 1 heavy chain 1 [Source:MGI Symbol;Acc:MGI:103147]	-0.1208	0.0467	0.02177
Dync1i2	ENSMUSG00000027012	dynein cytoplasmic 1 intermediate chain 2 [Source:MGI Symbol;Acc:MGI:107750]	-0.1526	0.01748	0.006732
Dync1li2	ENSMUSG00000035770	dynein, cytoplasmic 1 light intermediate chain 2 [Source:MGI Symbol;Acc:MGI:107738]	-0.2251	0.001031	0.0002253
Dync2h1	ENSMUSG00000047193	dynein cytoplasmic 2 heavy chain 1 [Source:MGI Symbol;Acc:MGI:107736]	-0.155	0.03662	0.01634
Dynll1	ENSMUSG00000009013	dynein light chain LC8-type 1 [Source:MGI Symbol;Acc:MGI:1861457]	-0.6656	1.567e-06	7.507e-08
Dynlrb2	ENSMUSG00000034467	dynein light chain roadblock-type 2 [Source:MGI Symbol;Acc:MGI:1922715]	0.9051	0.001031	0.0002253
Dyrk1a	ENSMUSG00000022897	dual-specificity tyrosine-(Y)-phosphorylation regulated kinase 1a [Source:MGI Symbol;Acc:MGI:1330299]	0.2258	0.003538	0.0009854
Dyrk1b	ENSMUSG00000002409	dual-specificity tyrosine-(Y)-phosphorylation regulated kinase 1b [Source:MGI Symbol;Acc:MGI:1330302]	-0.3454	0.005384	0.001622
Dyrk2	ENSMUSG00000028630	dual-specificity tyrosine-(Y)-phosphorylation regulated kinase 2 [Source:MGI Symbol;Acc:MGI:1330301]	0.2432	0.0005374	0.0001022
Dzank1	ENSMUSG00000037259	double zinc ribbon and ankyrin repeat domains 1 [Source:MGI Symbol;Acc:MGI:2139080]	0.525	3.037e-08	5.535e-10
Dzip1	ENSMUSG00000042156	DAZ interacting protein 1 [Source:MGI Symbol;Acc:MGI:1914311]	-0.4681	4.47e-07	1.546e-08
E130218I03Rik	ENSMUSG00000086322	RIKEN cDNA E130218I03 gene [Source:MGI Symbol;Acc:MGI:3528958]	-0.1555	0.004578	0.001338
E130308A19Rik	ENSMUSG00000045071	RIKEN cDNA E130308A19 gene [Source:MGI Symbol;Acc:MGI:2442164]	0.334	1.643e-05	1.389e-06
E130309D02Rik	ENSMUSG00000039244	RIKEN cDNA E130309D02 gene [Source:MGI Symbol;Acc:MGI:2442621]	-0.3659	0.01283	0.004641
E130311K13Rik	ENSMUSG00000048581	RIKEN cDNA E130311K13 gene [Source:MGI Symbol;Acc:MGI:3607716]	0.3332	0.04292	0.01968
E2f1	ENSMUSG00000027490	E2F transcription factor 1 [Source:MGI Symbol;Acc:MGI:101941]	0.477	0.03067	0.01323
E2f3	ENSMUSG00000016477	E2F transcription factor 3 [Source:MGI Symbol;Acc:MGI:1096340]	0.3303	0.0006564	0.00013
E2f6	ENSMUSG00000057469	E2F transcription factor 6 [Source:MGI Symbol;Acc:MGI:1354159]	-0.1938	0.02786	0.0118
E330009J07Rik	ENSMUSG00000037172	RIKEN cDNA E330009J07 gene [Source:MGI Symbol;Acc:MGI:2444256]	-0.4668	0.0009734	0.0002102
E430018J23Rik	ENSMUSG00000078580	RIKEN cDNA E430018J23 gene [Source:MGI Symbol;Acc:MGI:2141981]	0.2554	0.04811	0.02253
E4f1	ENSMUSG00000024137	E4F transcription factor 1 [Source:MGI Symbol;Acc:MGI:109530]	0.3889	1.179e-05	9.232e-07
Ebf1	ENSMUSG00000057098	early B cell factor 1 [Source:MGI Symbol;Acc:MGI:95275]	0.2407	0.001142	0.0002557
Ebf3	ENSMUSG00000010476	early B cell factor 3 [Source:MGI Symbol;Acc:MGI:894289]	0.4242	1.724e-05	1.478e-06
Ebna1bp2	ENSMUSG00000028729	EBNA1 binding protein 2 [Source:MGI Symbol;Acc:MGI:1916322]	-0.356	3.016e-05	2.923e-06
Ebp	ENSMUSG00000031168	phenylalkylamine Ca2+ antagonist (emopamil) binding protein [Source:MGI Symbol;Acc:MGI:107822]	-0.4327	0.00109	0.0002408
Ebpl	ENSMUSG00000021928	emopamil binding protein-like [Source:MGI Symbol;Acc:MGI:1915427]	0.6965	3.718e-07	1.241e-08
Ece1	ENSMUSG00000057530	endothelin converting enzyme 1 [Source:MGI Symbol;Acc:MGI:1101357]	0.1486	0.02343	0.009592
Ecel1	ENSMUSG00000026247	endothelin converting enzyme-like 1 [Source:MGI Symbol;Acc:MGI:1343461]	-0.5743	0.02658	0.01114
Ech1	ENSMUSG00000053898	enoyl coenzyme A hydratase 1, peroxisomal [Source:MGI Symbol;Acc:MGI:1858208]	-0.2125	0.01424	0.005274
Echdc1	ENSMUSG00000019883	enoyl Coenzyme A hydratase domain containing 1 [Source:MGI Symbol;Acc:MGI:1277169]	-0.7094	2.436e-06	1.324e-07
Eci2	ENSMUSG00000021417	enoyl-Coenzyme A delta isomerase 2 [Source:MGI Symbol;Acc:MGI:1346064]	0.4231	9.877e-05	1.249e-05
Ecscr	ENSMUSG00000073599	endothelial cell surface expressed chemotaxis and apoptosis regulator [Source:MGI Symbol;Acc:MGI:1915795]	0.6821	0.007669	0.002487
Edc3	ENSMUSG00000038957	enhancer of mRNA decapping 3 [Source:MGI Symbol;Acc:MGI:2142951]	0.2957	0.0004422	8.03e-05
Edem1	ENSMUSG00000030104	ER degradation enhancer, mannosidase alpha-like 1 [Source:MGI Symbol;Acc:MGI:2180139]	-0.3656	0.007607	0.002462
Edem2	ENSMUSG00000038312	ER degradation enhancer, mannosidase alpha-like 2 [Source:MGI Symbol;Acc:MGI:1915540]	0.163	0.01631	0.00619
Edem3	ENSMUSG00000043019	ER degradation enhancer, mannosidase alpha-like 3 [Source:MGI Symbol;Acc:MGI:1914217]	-0.2239	0.003721	0.001045
Edf1	ENSMUSG00000015092	endothelial differentiation-related factor 1 [Source:MGI Symbol;Acc:MGI:1891227]	-0.1928	0.006016	0.001864
Edn1	ENSMUSG00000021367	endothelin 1 [Source:MGI Symbol;Acc:MGI:95283]	0.5436	0.04048	0.01836
Edn2	ENSMUSG00000028635	endothelin 2 [Source:MGI Symbol;Acc:MGI:95284]	1.876	4.75e-08	9.985e-10
Edn3	ENSMUSG00000027524	endothelin 3 [Source:MGI Symbol;Acc:MGI:95285]	1.286	0.0005792	0.0001121
Edrf1	ENSMUSG00000039990	erythroid differentiation regulatory factor 1 [Source:MGI Symbol;Acc:MGI:1919831]	-0.2598	0.01447	0.005371
Eed	ENSMUSG00000030619	embryonic ectoderm development [Source:MGI Symbol;Acc:MGI:95286]	-0.2141	0.008827	0.002954
Eef1a1	ENSMUSG00000037742	eukaryotic translation elongation factor 1 alpha 1 [Source:MGI Symbol;Acc:MGI:1096881]	0.1521	0.00758	0.002451
Eef1akmt1	ENSMUSG00000021951	EEF1A alpha lysine methyltransferase 1 [Source:MGI Symbol;Acc:MGI:1915293]	-0.6874	7.658e-05	9.092e-06
Eef1akmt2	ENSMUSG00000030960	EEF1A lysine methyltransferase 2 [Source:MGI Symbol;Acc:MGI:1919346]	-0.4516	0.0005159	9.707e-05
Eef1d	ENSMUSG00000055762	eukaryotic translation elongation factor 1 delta (guanine nucleotide exchange protein) [Source:MGI Symbol;Acc:MGI:1913906]	-0.4776	4.625e-05	4.88e-06
Eef1e1	ENSMUSG00000001707	eukaryotic translation elongation factor 1 epsilon 1 [Source:MGI Symbol;Acc:MGI:1913393]	-0.2571	0.005278	0.001582
Eef2	ENSMUSG00000034994	eukaryotic translation elongation factor 2 [Source:MGI Symbol;Acc:MGI:95288]	0.1741	0.002279	0.0005842
Eef2k	ENSMUSG00000035064	eukaryotic elongation factor-2 kinase [Source:MGI Symbol;Acc:MGI:1195261]	0.5251	5.021e-05	5.377e-06
Eef2kmt	ENSMUSG00000022544	eukaryotic elongation factor 2 lysine methyltransferase [Source:MGI Symbol;Acc:MGI:1917761]	0.2574	0.01109	0.003901
Efcab12	ENSMUSG00000030321	EF-hand calcium binding domain 12 [Source:MGI Symbol;Acc:MGI:2681834]	-0.3915	0.00671	0.00212
Efcab2	ENSMUSG00000026495	EF-hand calcium binding domain 2 [Source:MGI Symbol;Acc:MGI:1915476]	0.3124	0.002712	0.000715
Efcab7	ENSMUSG00000073791	EF-hand calcium binding domain 7 [Source:MGI Symbol;Acc:MGI:2385199]	0.7739	2.535e-05	2.351e-06
Efna4	ENSMUSG00000028040	ephrin A4 [Source:MGI Symbol;Acc:MGI:106643]	-0.5605	0.01937	0.007625
Efnb1	ENSMUSG00000031217	ephrin B1 [Source:MGI Symbol;Acc:MGI:102708]	-0.6206	1.812e-05	1.577e-06
Egf	ENSMUSG00000028017	epidermal growth factor [Source:MGI Symbol;Acc:MGI:95290]	1.425	3.294e-08	6.09e-10
Egfl7	ENSMUSG00000026921	EGF-like domain 7 [Source:MGI Symbol;Acc:MGI:2449923]	0.5921	0.0004017	7.121e-05
Egflam	ENSMUSG00000042961	EGF-like, fibronectin type III and laminin G domains [Source:MGI Symbol;Acc:MGI:2146149]	-0.3322	8.234e-06	5.964e-07
Egln1	ENSMUSG00000031987	egl-9 family hypoxia-inducible factor 1 [Source:MGI Symbol;Acc:MGI:1932286]	2.622	2.788e-18	1.854e-22
Egln3	ENSMUSG00000035105	egl-9 family hypoxia-inducible factor 3 [Source:MGI Symbol;Acc:MGI:1932288]	0.7677	0.0002377	3.71e-05
Egr1	ENSMUSG00000038418	early growth response 1 [Source:MGI Symbol;Acc:MGI:95295]	-2.124	4.721e-07	1.649e-08
Egr3	ENSMUSG00000033730	early growth response 3 [Source:MGI Symbol;Acc:MGI:1306780]	-0.8931	0.02194	0.008869
Ehd1	ENSMUSG00000024772	EH-domain containing 1 [Source:MGI Symbol;Acc:MGI:1341878]	-0.237	0.03723	0.01665
Ehd3	ENSMUSG00000024065	EH-domain containing 3 [Source:MGI Symbol;Acc:MGI:1928900]	0.2975	0.0003401	5.78e-05
Ehd4	ENSMUSG00000027293	EH-domain containing 4 [Source:MGI Symbol;Acc:MGI:1919619]	0.3653	7.429e-05	8.746e-06
Ehhadh	ENSMUSG00000022853	enoyl-Coenzyme A, hydratase/3-hydroxyacyl Coenzyme A dehydrogenase [Source:MGI Symbol;Acc:MGI:1277964]	0.355	0.04335	0.01992
Ehmt1	ENSMUSG00000036893	euchromatic histone methyltransferase 1 [Source:MGI Symbol;Acc:MGI:1924933]	-0.1361	0.01349	0.004932
Ei24	ENSMUSG00000062762	etoposide induced 2.4 mRNA [Source:MGI Symbol;Acc:MGI:108090]	0.1986	0.0003998	7.071e-05
Eid1	ENSMUSG00000091337	EP300 interacting inhibitor of differentiation 1 [Source:MGI Symbol;Acc:MGI:1889651]	0.5671	4.79e-08	1.016e-09
Eid2	ENSMUSG00000046058	EP300 interacting inhibitor of differentiation 2 [Source:MGI Symbol;Acc:MGI:2681174]	0.2032	0.02175	0.008776
Eid2b	ENSMUSG00000070705	EP300 interacting inhibitor of differentiation 2B [Source:MGI Symbol;Acc:MGI:1924095]	0.2669	0.002545	0.000662
Eif1a	ENSMUSG00000057561	eukaryotic translation initiation factor 1A [Source:MGI Symbol;Acc:MGI:95298]	-0.2374	0.004712	0.001385
Eif1ad	ENSMUSG00000024841	eukaryotic translation initiation factor 1A domain containing [Source:MGI Symbol;Acc:MGI:1917110]	0.1545	0.03603	0.01601
Eif1b	ENSMUSG00000006941	eukaryotic translation initiation factor 1B [Source:MGI Symbol;Acc:MGI:1916219]	0.2688	0.0006846	0.0001368
Eif2ak3	ENSMUSG00000031668	eukaryotic translation initiation factor 2 alpha kinase 3 [Source:MGI Symbol;Acc:MGI:1341830]	0.1882	0.002338	0.0006023
Eif2ak4	ENSMUSG00000005102	eukaryotic translation initiation factor 2 alpha kinase 4 [Source:MGI Symbol;Acc:MGI:1353427]	0.316	8.566e-05	1.04e-05
Eif2b5	ENSMUSG00000003235	eukaryotic translation initiation factor 2B, subunit 5 epsilon [Source:MGI Symbol;Acc:MGI:2446176]	0.2217	0.002168	0.0005493
Eif2d	ENSMUSG00000026427	eukaryotic translation initiation factor 2D [Source:MGI Symbol;Acc:MGI:109342]	-0.418	0.0006627	0.0001315
Eif2s3x	ENSMUSG00000035150	eukaryotic translation initiation factor 2, subunit 3, structural gene X-linked [Source:MGI Symbol;Acc:MGI:1349431]	0.5834	0.001208	0.000273
Eif3a	ENSMUSG00000024991	eukaryotic translation initiation factor 3, subunit A [Source:MGI Symbol;Acc:MGI:95301]	-0.2631	0.003767	0.001061
Eif3c	ENSMUSG00000030738	eukaryotic translation initiation factor 3, subunit C [Source:MGI Symbol;Acc:MGI:1926966]	0.1183	0.02401	0.009862
Eif3d	ENSMUSG00000016554	eukaryotic translation initiation factor 3, subunit D [Source:MGI Symbol;Acc:MGI:1933181]	0.1618	0.005758	0.001769
Eif3f	ENSMUSG00000031029	eukaryotic translation initiation factor 3, subunit F [Source:MGI Symbol;Acc:MGI:1913335]	0.2554	0.000303	4.988e-05
Eif3g	ENSMUSG00000070319	eukaryotic translation initiation factor 3, subunit G [Source:MGI Symbol;Acc:MGI:1858258]	0.1549	0.02969	0.01271
Eif3h	ENSMUSG00000022312	eukaryotic translation initiation factor 3, subunit H [Source:MGI Symbol;Acc:MGI:1915385]	0.1117	0.03016	0.01296
Eif3j1	ENSMUSG00000027236	eukaryotic translation initiation factor 3, subunit J1 [Source:MGI Symbol;Acc:MGI:1925905]	-0.2915	0.02679	0.01125
Eif3l	ENSMUSG00000033047	eukaryotic translation initiation factor 3, subunit L [Source:MGI Symbol;Acc:MGI:2386251]	0.2186	0.001265	0.0002881
Eif4a1	ENSMUSG00000059796	eukaryotic translation initiation factor 4A1 [Source:MGI Symbol;Acc:MGI:95303]	0.1488	0.007546	0.002438
Eif4a3	ENSMUSG00000025580	eukaryotic translation initiation factor 4A3 [Source:MGI Symbol;Acc:MGI:1923731]	0.3231	5.072e-05	5.439e-06
Eif4b	ENSMUSG00000058655	eukaryotic translation initiation factor 4B [Source:MGI Symbol;Acc:MGI:95304]	0.3118	3.023e-06	1.738e-07
Eif4e2	ENSMUSG00000026254	eukaryotic translation initiation factor 4E member 2 [Source:MGI Symbol;Acc:MGI:1914440]	-0.2689	0.0009655	0.000208
Eif4e3	ENSMUSG00000093661	eukaryotic translation initiation factor 4E member 3 [Source:MGI Symbol;Acc:MGI:1914142]	-0.3194	0.02963	0.01268
Eif4ebp1	ENSMUSG00000031490	eukaryotic translation initiation factor 4E binding protein 1 [Source:MGI Symbol;Acc:MGI:103267]	0.5111	0.01972	0.007796
Eif4ebp2	ENSMUSG00000020091	eukaryotic translation initiation factor 4E binding protein 2 [Source:MGI Symbol;Acc:MGI:109198]	-0.1779	0.01948	0.007679
Eif4enif1	ENSMUSG00000020454	eukaryotic translation initiation factor 4E nuclear import factor 1 [Source:MGI Symbol;Acc:MGI:1921453]	0.1893	0.005131	0.001531
Eif4g1	ENSMUSG00000045983	eukaryotic translation initiation factor 4, gamma 1 [Source:MGI Symbol;Acc:MGI:2384784]	-0.1623	0.001925	0.0004765
Eif4h	ENSMUSG00000040731	eukaryotic translation initiation factor 4H [Source:MGI Symbol;Acc:MGI:1341822]	0.1637	0.004115	0.001179
Eif5	ENSMUSG00000021282	eukaryotic translation initiation factor 5 [Source:MGI Symbol;Acc:MGI:95309]	0.3199	0.0001466	2.042e-05
Eif5a2	ENSMUSG00000050192	eukaryotic translation initiation factor 5A2 [Source:MGI Symbol;Acc:MGI:1933735]	0.3554	0.0002661	4.25e-05
Eif6	ENSMUSG00000027613	eukaryotic translation initiation factor 6 [Source:MGI Symbol;Acc:MGI:1196288]	0.2841	0.0001869	2.758e-05
Elac1	ENSMUSG00000036941	elaC ribonuclease Z 1 [Source:MGI Symbol;Acc:MGI:1890495]	0.1837	0.01162	0.004138
Elavl2	ENSMUSG00000008489	ELAV (embryonic lethal, abnormal vision, Drosophila)-like 2 (Hu antigen B) [Source:MGI Symbol;Acc:MGI:1100887]	-0.344	0.0003492	5.979e-05
Elavl4	ENSMUSG00000028546	ELAV (embryonic lethal, abnormal vision, Drosophila)-like 4 (Hu antigen D) [Source:MGI Symbol;Acc:MGI:107427]	-0.442	9.99e-06	7.496e-07
Elf2	ENSMUSG00000037174	E74-like factor 2 [Source:MGI Symbol;Acc:MGI:1916507]	0.2562	9.758e-05	1.227e-05
Elfn2	ENSMUSG00000043460	leucine rich repeat and fibronectin type III, extracellular 2 [Source:MGI Symbol;Acc:MGI:3608416]	0.2817	0.0005826	0.0001129
Ell	ENSMUSG00000070002	elongation factor RNA polymerase II [Source:MGI Symbol;Acc:MGI:109377]	0.2279	0.007498	0.00242
Ell2	ENSMUSG00000001542	elongation factor RNA polymerase II 2 [Source:MGI Symbol;Acc:MGI:2183438]	-0.3107	0.04522	0.02094
Elmo1	ENSMUSG00000041112	engulfment and cell motility 1 [Source:MGI Symbol;Acc:MGI:2153044]	0.2452	0.0001848	2.707e-05
Elmo2	ENSMUSG00000017670	engulfment and cell motility 2 [Source:MGI Symbol;Acc:MGI:2153045]	0.1191	0.01808	0.00702
Elmod2	ENSMUSG00000035151	ELMO/CED-12 domain containing 2 [Source:MGI Symbol;Acc:MGI:2445165]	-0.2566	0.0009782	0.0002117
Eln	ENSMUSG00000029675	elastin [Source:MGI Symbol;Acc:MGI:95317]	0.5115	0.0002738	4.4e-05
Eloa	ENSMUSG00000028668	elongin A [Source:MGI Symbol;Acc:MGI:1351315]	0.1568	0.007638	0.002476
Eloc	ENSMUSG00000079658	elongin C [Source:MGI Symbol;Acc:MGI:1915173]	0.1545	0.02499	0.01034
Elovl2	ENSMUSG00000021364	elongation of very long chain fatty acids (FEN1/Elo2, SUR4/Elo3, yeast)-like 2 [Source:MGI Symbol;Acc:MGI:1858960]	0.3998	9.833e-06	7.332e-07
Elovl4	ENSMUSG00000032262	elongation of very long chain fatty acids (FEN1/Elo2, SUR4/Elo3, yeast)-like 4 [Source:MGI Symbol;Acc:MGI:1933331]	-0.1654	0.008655	0.002882
Elovl5	ENSMUSG00000032349	ELOVL family member 5, elongation of long chain fatty acids (yeast) [Source:MGI Symbol;Acc:MGI:1916051]	-0.3767	2.727e-05	2.579e-06
Elovl6	ENSMUSG00000041220	ELOVL family member 6, elongation of long chain fatty acids (yeast) [Source:MGI Symbol;Acc:MGI:2156528]	-0.4251	5.2e-06	3.407e-07
Elp6	ENSMUSG00000054836	elongator acetyltransferase complex subunit 6 [Source:MGI Symbol;Acc:MGI:1919349]	0.4545	0.001547	0.000368
Emc2	ENSMUSG00000022337	ER membrane protein complex subunit 2 [Source:MGI Symbol;Acc:MGI:1913986]	-0.3973	0.0001693	2.433e-05
Emc3	ENSMUSG00000030286	ER membrane protein complex subunit 3 [Source:MGI Symbol;Acc:MGI:1913337]	0.1248	0.04674	0.0218
Emc6	ENSMUSG00000047260	ER membrane protein complex subunit 6 [Source:MGI Symbol;Acc:MGI:1913298]	-0.3244	0.0008625	0.0001804
Emc7	ENSMUSG00000055943	ER membrane protein complex subunit 7 [Source:MGI Symbol;Acc:MGI:1920274]	0.4106	8.471e-08	2.079e-09
Emc8	ENSMUSG00000031819	ER membrane protein complex subunit 8 [Source:MGI Symbol;Acc:MGI:1343095]	0.4707	2.197e-07	6.552e-09
Emc9	ENSMUSG00000022217	ER membrane protein complex subunit 9 [Source:MGI Symbol;Acc:MGI:1934682]	-0.3132	0.02452	0.01012
Emd	ENSMUSG00000001964	emerin [Source:MGI Symbol;Acc:MGI:108117]	0.4371	7.184e-05	8.415e-06
Eme2	ENSMUSG00000073436	essential meiotic structure-specific endonuclease subunit 2 [Source:MGI Symbol;Acc:MGI:1919889]	0.6803	6.433e-08	1.459e-09
Eml1	ENSMUSG00000058070	echinoderm microtubule associated protein like 1 [Source:MGI Symbol;Acc:MGI:1915769]	-0.1282	0.04221	0.0193
Eml2	ENSMUSG00000040811	echinoderm microtubule associated protein like 2 [Source:MGI Symbol;Acc:MGI:1919455]	0.3695	6.937e-06	4.877e-07
Eml4	ENSMUSG00000032624	echinoderm microtubule associated protein like 4 [Source:MGI Symbol;Acc:MGI:1926048]	-0.192	0.03093	0.01337
Eml5	ENSMUSG00000051166	echinoderm microtubule associated protein like 5 [Source:MGI Symbol;Acc:MGI:2442513]	-0.1899	0.00316	0.0008582
Emp1	ENSMUSG00000030208	epithelial membrane protein 1 [Source:MGI Symbol;Acc:MGI:107941]	1.028	0.0003542	6.071e-05
Emp2	ENSMUSG00000022505	epithelial membrane protein 2 [Source:MGI Symbol;Acc:MGI:1098726]	-1.045	4.124e-05	4.258e-06
Emsy	ENSMUSG00000035401	EMSY, BRCA2-interacting transcriptional repressor [Source:MGI Symbol;Acc:MGI:1924203]	-0.3144	0.001449	0.0003406
Enc1	ENSMUSG00000041773	ectodermal-neural cortex 1 [Source:MGI Symbol;Acc:MGI:109610]	-0.4363	0.002759	0.0007298
Endog	ENSMUSG00000015337	endonuclease G [Source:MGI Symbol;Acc:MGI:1261433]	1.003	3.927e-08	7.837e-10
Endou	ENSMUSG00000022468	endonuclease, polyU-specific [Source:MGI Symbol;Acc:MGI:97746]	0.9238	0.0002872	4.662e-05
Endov	ENSMUSG00000039850	endonuclease V [Source:MGI Symbol;Acc:MGI:2444688]	0.1984	0.0339	0.01489
Eng	ENSMUSG00000026814	endoglin [Source:MGI Symbol;Acc:MGI:95392]	0.7073	6.438e-05	7.333e-06
Eno1	ENSMUSG00000063524	enolase 1, alpha non-neuron [Source:MGI Symbol;Acc:MGI:95393]	1.254	6.761e-14	2.249e-17
Eno1b	ENSMUSG00000059040	enolase 1B, retrotransposed [Source:MGI Symbol;Acc:MGI:3648653]	1.068	0.001394	0.0003255
Eno3	ENSMUSG00000060600	enolase 3, beta muscle [Source:MGI Symbol;Acc:MGI:95395]	0.165	0.0406	0.01842
Enpp2	ENSMUSG00000022425	ectonucleotide pyrophosphatase/phosphodiesterase 2 [Source:MGI Symbol;Acc:MGI:1321390]	1.107	0.0001318	1.784e-05
Enpp4	ENSMUSG00000023961	ectonucleotide pyrophosphatase/phosphodiesterase 4 [Source:MGI Symbol;Acc:MGI:2682634]	-0.3556	0.000188	2.783e-05
Ensa	ENSMUSG00000038619	endosulfine alpha [Source:MGI Symbol;Acc:MGI:1891189]	-0.5101	4.661e-08	9.736e-10
Entpd1	ENSMUSG00000048120	ectonucleoside triphosphate diphosphohydrolase 1 [Source:MGI Symbol;Acc:MGI:102805]	0.4776	0.03626	0.01614
Entpd3	ENSMUSG00000041608	ectonucleoside triphosphate diphosphohydrolase 3 [Source:MGI Symbol;Acc:MGI:1321386]	-0.3385	0.03224	0.01405
Eny2	ENSMUSG00000022338	enhancer of yellow 2 homolog (Drosophila) [Source:MGI Symbol;Acc:MGI:1919286]	0.3432	1.933e-05	1.707e-06
Ep400	ENSMUSG00000029505	E1A binding protein p400 [Source:MGI Symbol;Acc:MGI:1276124]	0.1533	0.004985	0.001481
Epb41l1	ENSMUSG00000027624	erythrocyte membrane protein band 4.1 like 1 [Source:MGI Symbol;Acc:MGI:103010]	0.1482	0.01038	0.003596
Epb41l2	ENSMUSG00000019978	erythrocyte membrane protein band 4.1 like 2 [Source:MGI Symbol;Acc:MGI:103009]	-0.1616	0.0006509	0.0001286
Epb41l3	ENSMUSG00000024044	erythrocyte membrane protein band 4.1 like 3 [Source:MGI Symbol;Acc:MGI:103008]	0.1508	0.0059	0.00182
Epb41l4b	ENSMUSG00000028434	erythrocyte membrane protein band 4.1 like 4b [Source:MGI Symbol;Acc:MGI:1859149]	0.3282	0.00531	0.001593
Epb41l5	ENSMUSG00000026383	erythrocyte membrane protein band 4.1 like 5 [Source:MGI Symbol;Acc:MGI:103006]	-0.7253	2.478e-09	2.391e-11
Epb42	ENSMUSG00000023216	erythrocyte membrane protein band 4.2 [Source:MGI Symbol;Acc:MGI:95402]	1.327	7.11e-06	5.022e-07
Epc1	ENSMUSG00000024240	enhancer of polycomb homolog 1 (Drosophila) [Source:MGI Symbol;Acc:MGI:1278322]	0.254	8.907e-05	1.098e-05
Epha3	ENSMUSG00000052504	Eph receptor A3 [Source:MGI Symbol;Acc:MGI:99612]	-0.704	0.001096	0.0002426
Epha5	ENSMUSG00000029245	Eph receptor A5 [Source:MGI Symbol;Acc:MGI:99654]	-0.5487	1.026e-07	2.6e-09
Epha8	ENSMUSG00000028661	Eph receptor A8 [Source:MGI Symbol;Acc:MGI:109378]	0.1616	0.01317	0.004791
Ephb2	ENSMUSG00000028664	Eph receptor B2 [Source:MGI Symbol;Acc:MGI:99611]	0.2185	0.006351	0.001983
Ephb6	ENSMUSG00000029869	Eph receptor B6 [Source:MGI Symbol;Acc:MGI:1096338]	-0.2163	0.02568	0.0107
Ephx2	ENSMUSG00000022040	epoxide hydrolase 2, cytoplasmic [Source:MGI Symbol;Acc:MGI:99500]	-0.3315	0.007789	0.002534
Epm2a	ENSMUSG00000055493	epilepsy, progressive myoclonic epilepsy, type 2 gene alpha [Source:MGI Symbol;Acc:MGI:1341085]	0.7925	9.815e-11	3.395e-13
Epm2aip1	ENSMUSG00000046785	EPM2A (laforin) interacting protein 1 [Source:MGI Symbol;Acc:MGI:1925031]	-0.3059	9.927e-05	1.257e-05
Epn2	ENSMUSG00000001036	epsin 2 [Source:MGI Symbol;Acc:MGI:1333766]	-0.5059	2.854e-07	8.999e-09
Epop	ENSMUSG00000043439	elongin BC and polycomb repressive complex 2 associated protein [Source:MGI Symbol;Acc:MGI:2143991]	0.5253	0.009934	0.003407
Eprs	ENSMUSG00000026615	glutamyl-prolyl-tRNA synthetase [Source:MGI Symbol;Acc:MGI:97838]	0.1797	0.0007441	0.0001516
Eps15	ENSMUSG00000028552	epidermal growth factor receptor pathway substrate 15 [Source:MGI Symbol;Acc:MGI:104583]	-0.2771	0.0003133	5.224e-05
Eps15l1	ENSMUSG00000006276	epidermal growth factor receptor pathway substrate 15-like 1 [Source:MGI Symbol;Acc:MGI:104582]	-0.1498	0.0106	0.003695
Erbin	ENSMUSG00000021709	Erbb2 interacting protein [Source:MGI Symbol;Acc:MGI:1890169]	0.4747	4.343e-05	4.521e-06
Erc2	ENSMUSG00000040640	ELKS/RAB6-interacting/CAST family member 2 [Source:MGI Symbol;Acc:MGI:1098749]	0.4097	9.292e-06	6.86e-07
Ercc4	ENSMUSG00000022545	excision repair cross-complementing rodent repair deficiency, complementation group 4 [Source:MGI Symbol;Acc:MGI:1354163]	0.263	0.002362	0.000609
Ercc6	ENSMUSG00000054051	excision repair cross-complementing rodent repair deficiency, complementation group 6 [Source:MGI Symbol;Acc:MGI:1100494]	-0.2816	0.004688	0.001377
Ercc6l2	ENSMUSG00000021470	excision repair cross-complementing rodent repair deficiency, complementation group 6 like 2 [Source:MGI Symbol;Acc:MGI:1923501]	-0.4025	5.317e-05	5.759e-06
Erg	ENSMUSG00000040732	ETS transcription factor [Source:MGI Symbol;Acc:MGI:95415]	0.607	0.01553	0.005833
Ergic1	ENSMUSG00000001576	endoplasmic reticulum-golgi intermediate compartment (ERGIC) 1 [Source:MGI Symbol;Acc:MGI:1914708]	0.2146	0.001236	0.0002807
Eri1	ENSMUSG00000031527	exoribonuclease 1 [Source:MGI Symbol;Acc:MGI:1914526]	-0.9313	5.275e-06	3.48e-07
Erich5	ENSMUSG00000044726	glutamate rich 5 [Source:MGI Symbol;Acc:MGI:2447772]	-1.756	0.0003698	6.413e-05
Erlec1	ENSMUSG00000020311	endoplasmic reticulum lectin 1 [Source:MGI Symbol;Acc:MGI:1914003]	-0.3255	0.0006351	0.0001251
Ermap	ENSMUSG00000028644	erythroblast membrane-associated protein [Source:MGI Symbol;Acc:MGI:1349816]	1.34	0.0005445	0.000104
Ermn	ENSMUSG00000026830	ermin, ERM-like protein [Source:MGI Symbol;Acc:MGI:1925017]	1.302	0.0139	0.005121
Ern1	ENSMUSG00000020715	endoplasmic reticulum (ER) to nucleus signalling 1 [Source:MGI Symbol;Acc:MGI:1930134]	0.2512	0.003448	0.0009527
Ero1l	ENSMUSG00000021831	ERO1-like (S. cerevisiae) [Source:MGI Symbol;Acc:MGI:1354385]	1.766	8.481e-14	3.385e-17
Ero1lb	ENSMUSG00000057069	ERO1-like beta (S. cerevisiae) [Source:MGI Symbol;Acc:MGI:1914725]	-0.2248	0.0467	0.02177
Erp44	ENSMUSG00000028343	endoplasmic reticulum protein 44 [Source:MGI Symbol;Acc:MGI:1923549]	-0.1462	0.03817	0.01715
Errfi1	ENSMUSG00000028967	ERBB receptor feedback inhibitor 1 [Source:MGI Symbol;Acc:MGI:1921405]	0.6082	1.021e-08	1.447e-10
Esco1	ENSMUSG00000024293	establishment of sister chromatid cohesion N-acetyltransferase 1 [Source:MGI Symbol;Acc:MGI:1925055]	-0.2977	0.002279	0.0005837
Espnl	ENSMUSG00000049515	espin-like [Source:MGI Symbol;Acc:MGI:2685402]	0.7135	0.00218	0.0005532
Esyt2	ENSMUSG00000021171	extended synaptotagmin-like protein 2 [Source:MGI Symbol;Acc:MGI:1261845]	-0.2813	0.0004772	8.822e-05
Etfa	ENSMUSG00000032314	electron transferring flavoprotein, alpha polypeptide [Source:MGI Symbol;Acc:MGI:106092]	-0.3232	0.001229	0.0002783
Ethe1	ENSMUSG00000064254	ethylmalonic encephalopathy 1 [Source:MGI Symbol;Acc:MGI:1913321]	-0.6208	0.001271	0.0002896
Etnk1	ENSMUSG00000030275	ethanolamine kinase 1 [Source:MGI Symbol;Acc:MGI:1922570]	-0.1762	0.005125	0.001529
Etnk2	ENSMUSG00000070644	ethanolamine kinase 2 [Source:MGI Symbol;Acc:MGI:2443760]	0.8251	9.877e-05	1.25e-05
Etnppl	ENSMUSG00000019232	ethanolamine phosphate phospholyase [Source:MGI Symbol;Acc:MGI:1919010]	1.895	4.654e-11	1.185e-13
Ets1	ENSMUSG00000032035	E26 avian leukemia oncogene 1, 5' domain [Source:MGI Symbol;Acc:MGI:95455]	-0.4089	0.03448	0.01521
Ets2	ENSMUSG00000022895	E26 avian leukemia oncogene 2, 3' domain [Source:MGI Symbol;Acc:MGI:95456]	0.2852	0.01465	0.005453
Etv1	ENSMUSG00000004151	ets variant 1 [Source:MGI Symbol;Acc:MGI:99254]	-0.4621	0.003726	0.001046
Eva1a	ENSMUSG00000035104	eva-1 homolog A (C. elegans) [Source:MGI Symbol;Acc:MGI:2385247]	0.5332	0.02016	0.008011
Eva1b	ENSMUSG00000050212	eva-1 homolog B (C. elegans) [Source:MGI Symbol;Acc:MGI:1922063]	0.5132	0.04682	0.02184
Eva1c	ENSMUSG00000039903	eva-1 homolog C (C. elegans) [Source:MGI Symbol;Acc:MGI:1918217]	0.4958	0.004083	0.001167
Evc	ENSMUSG00000029122	EvC ciliary complex subunit 1 [Source:MGI Symbol;Acc:MGI:1890596]	-0.4762	0.0006312	0.000124
Evi5	ENSMUSG00000011831	ecotropic viral integration site 5 [Source:MGI Symbol;Acc:MGI:104736]	-0.1836	0.01032	0.003572
Evl	ENSMUSG00000021262	Ena-vasodilator stimulated phosphoprotein [Source:MGI Symbol;Acc:MGI:1194884]	0.1605	0.00159	0.0003804
Ewsr1	ENSMUSG00000009079	Ewing sarcoma breakpoint region 1 [Source:MGI Symbol;Acc:MGI:99960]	0.165	0.004717	0.001388
Exd2	ENSMUSG00000032705	exonuclease 3'-5' domain containing 2 [Source:MGI Symbol;Acc:MGI:1922485]	-0.6297	3.44e-08	6.581e-10
Exoc3	ENSMUSG00000034152	exocyst complex component 3 [Source:MGI Symbol;Acc:MGI:2443972]	-0.1925	0.00336	0.0009238
Exoc4	ENSMUSG00000029763	exocyst complex component 4 [Source:MGI Symbol;Acc:MGI:1096376]	0.1709	0.01647	0.00626
Exoc8	ENSMUSG00000074030	exocyst complex component 8 [Source:MGI Symbol;Acc:MGI:2142527]	-0.6587	3.782e-06	2.299e-07
Exog	ENSMUSG00000042787	endo/exonuclease (5'-3'), endonuclease G-like [Source:MGI Symbol;Acc:MGI:2143333]	-0.4037	0.001531	0.0003632
Exosc1	ENSMUSG00000034321	exosome component 1 [Source:MGI Symbol;Acc:MGI:1913833]	-0.2725	0.02753	0.01163
Exosc3	ENSMUSG00000028322	exosome component 3 [Source:MGI Symbol;Acc:MGI:1913612]	0.2375	0.01906	0.007467
Exosc4	ENSMUSG00000034259	exosome component 4 [Source:MGI Symbol;Acc:MGI:1923576]	0.2604	0.008729	0.002912
Exosc5	ENSMUSG00000061286	exosome component 5 [Source:MGI Symbol;Acc:MGI:107889]	-0.5003	0.002665	0.0006998
Exosc6	ENSMUSG00000109941	exosome component 6 [Source:MGI Symbol;Acc:MGI:1919794]	-0.6863	0.000271	4.348e-05
Ezh1	ENSMUSG00000006920	enhancer of zeste 1 polycomb repressive complex 2 subunit [Source:MGI Symbol;Acc:MGI:1097695]	-0.244	0.00262	0.0006862
Ezh2	ENSMUSG00000029687	enhancer of zeste 2 polycomb repressive complex 2 subunit [Source:MGI Symbol;Acc:MGI:107940]	-0.4653	0.002093	0.000527
F11	ENSMUSG00000031645	coagulation factor XI [Source:MGI Symbol;Acc:MGI:99481]	1.477	7.312e-05	8.575e-06
F13a1	ENSMUSG00000039109	coagulation factor XIII, A1 subunit [Source:MGI Symbol;Acc:MGI:1921395]	0.5925	0.04112	0.01869
F2r	ENSMUSG00000048376	coagulation factor II (thrombin) receptor [Source:MGI Symbol;Acc:MGI:101802]	-0.3811	0.01953	0.007704
F2rl3	ENSMUSG00000050147	coagulation factor II (thrombin) receptor-like 3 [Source:MGI Symbol;Acc:MGI:1298207]	0.7519	0.002326	0.0005985
F3	ENSMUSG00000028128	coagulation factor III [Source:MGI Symbol;Acc:MGI:88381]	0.3432	0.04146	0.01887
F8	ENSMUSG00000031196	coagulation factor VIII [Source:MGI Symbol;Acc:MGI:88383]	-0.5369	0.007728	0.00251
Faap24	ENSMUSG00000030493	Fanconi anemia core complex associated protein 24 [Source:MGI Symbol;Acc:MGI:2142208]	-0.3655	0.02077	0.008301
Fabp12	ENSMUSG00000027530	fatty acid binding protein 12 [Source:MGI Symbol;Acc:MGI:1922747]	-0.916	1.392e-10	5.371e-13
Fabp4	ENSMUSG00000062515	fatty acid binding protein 4, adipocyte [Source:MGI Symbol;Acc:MGI:88038]	1.141	1.153e-06	5.108e-08
Fabp7	ENSMUSG00000019874	fatty acid binding protein 7, brain [Source:MGI Symbol;Acc:MGI:101916]	-0.7613	0.005837	0.001798
Fabp9	ENSMUSG00000027528	fatty acid binding protein 9, testis [Source:MGI Symbol;Acc:MGI:1194881]	1.466	2.242e-06	1.189e-07
Fads2	ENSMUSG00000024665	fatty acid desaturase 2 [Source:MGI Symbol;Acc:MGI:1930079]	-0.1495	0.02602	0.01086
Fads3	ENSMUSG00000024664	fatty acid desaturase 3 [Source:MGI Symbol;Acc:MGI:1928740]	0.3594	0.03649	0.01626
Fads6	ENSMUSG00000044788	fatty acid desaturase domain family, member 6 [Source:MGI Symbol;Acc:MGI:3039592]	-0.3359	0.000372	6.46e-05
Faf2	ENSMUSG00000025873	Fas associated factor family member 2 [Source:MGI Symbol;Acc:MGI:1923827]	0.2977	5.35e-05	5.805e-06
Fahd1	ENSMUSG00000045316	fumarylacetoacetate hydrolase domain containing 1 [Source:MGI Symbol;Acc:MGI:1915886]	-0.2757	0.01854	0.007224
Fahd2a	ENSMUSG00000027371	fumarylacetoacetate hydrolase domain containing 2A [Source:MGI Symbol;Acc:MGI:1915376]	-0.3767	0.008262	0.002728
Faim	ENSMUSG00000032463	Fas apoptotic inhibitory molecule [Source:MGI Symbol;Acc:MGI:1344387]	-0.4006	8.535e-05	1.033e-05
Faim2	ENSMUSG00000023011	Fas apoptotic inhibitory molecule 2 [Source:MGI Symbol;Acc:MGI:1919643]	0.1411	0.02176	0.008785
Fam102b	ENSMUSG00000040339	family with sequence similarity 102, member B [Source:MGI Symbol;Acc:MGI:3036259]	-0.3957	0.0009493	0.0002037
Fam104a	ENSMUSG00000041629	family with sequence similarity 104, member A [Source:MGI Symbol;Acc:MGI:106351]	0.6556	2.72e-08	4.78e-10
Fam107a	ENSMUSG00000021750	family with sequence similarity 107, member A [Source:MGI Symbol;Acc:MGI:3041256]	1.233	4.029e-05	4.148e-06
Fam109a	ENSMUSG00000044134	family with sequence similarity 109, member A [Source:MGI Symbol;Acc:MGI:2442708]	-0.5772	0.0004024	7.14e-05
Fam110a	ENSMUSG00000027459	family with sequence similarity 110, member A [Source:MGI Symbol;Acc:MGI:1921097]	0.9428	2.485e-07	7.654e-09
Fam114a1	ENSMUSG00000029185	family with sequence similarity 114, member A1 [Source:MGI Symbol;Acc:MGI:1915553]	-0.6413	0.007511	0.002425
Fam117b	ENSMUSG00000041040	family with sequence similarity 117, member B [Source:MGI Symbol;Acc:MGI:1920000]	0.7876	5.257e-10	3.141e-12
Fam120a	ENSMUSG00000038014	family with sequence similarity 120, member A [Source:MGI Symbol;Acc:MGI:2446163]	0.163	0.003055	0.0008233
Fam120b	ENSMUSG00000014763	family with sequence similarity 120, member B [Source:MGI Symbol;Acc:MGI:1914794]	-0.2162	0.005384	0.001623
Fam120c	ENSMUSG00000025262	family with sequence similarity 120, member C [Source:MGI Symbol;Acc:MGI:2387687]	-0.3872	1.684e-05	1.434e-06
Fam129c	ENSMUSG00000043243	family with sequence similarity 129, member C [Source:MGI Symbol;Acc:MGI:3686743]	0.5066	0.001852	0.0004553
Fam131b	ENSMUSG00000029861	family with sequence similarity 131, member B [Source:MGI Symbol;Acc:MGI:1923406]	-0.1707	0.0234	0.00957
Fam133b	ENSMUSG00000058503	family with sequence similarity 133, member B [Source:MGI Symbol;Acc:MGI:1915402]	-0.4539	8.308e-05	1.001e-05
Fam135a	ENSMUSG00000026153	family with sequence similarity 135, member A [Source:MGI Symbol;Acc:MGI:1915437]	0.1767	0.03452	0.01522
Fam13b	ENSMUSG00000036501	family with sequence similarity 13, member B [Source:MGI Symbol;Acc:MGI:2447834]	-0.3003	0.0004761	8.797e-05
Fam149a	ENSMUSG00000070044	family with sequence similarity 149, member A [Source:MGI Symbol;Acc:MGI:2387177]	-0.7278	7.358e-07	2.888e-08
Fam155a	ENSMUSG00000079157	family with sequence similarity 155, member A [Source:MGI Symbol;Acc:MGI:2142765]	0.3904	2.789e-05	2.66e-06
Fam160b1	ENSMUSG00000033478	family with sequence similarity 160, member B1 [Source:MGI Symbol;Acc:MGI:2147545]	0.3279	0.0002679	4.284e-05
Fam161b	ENSMUSG00000021234	family with sequence similarity 161, member B [Source:MGI Symbol;Acc:MGI:2443027]	-1.078	1.175e-07	3.057e-09
Fam162a	ENSMUSG00000003955	family with sequence similarity 162, member A [Source:MGI Symbol;Acc:MGI:1917436]	1.914	2.171e-13	1.3e-16
Fam167a	ENSMUSG00000035095	family with sequence similarity 167, member A [Source:MGI Symbol;Acc:MGI:3606565]	0.9579	0.003105	0.0008399
Fam168a	ENSMUSG00000029461	family with sequence similarity 168, member A [Source:MGI Symbol;Acc:MGI:2442372]	0.3512	5.993e-07	2.228e-08
Fam168b	ENSMUSG00000037503	family with sequence similarity 168, member B [Source:MGI Symbol;Acc:MGI:2448487]	0.1578	0.003187	0.0008669
Fam169a	ENSMUSG00000041817	family with sequence similarity 169, member A [Source:MGI Symbol;Acc:MGI:2444268]	0.3285	0.0006985	0.0001403
Fam171a2	ENSMUSG00000034685	family with sequence similarity 171, member A2 [Source:MGI Symbol;Acc:MGI:2448496]	-0.335	0.003937	0.001119
Fam173b	ENSMUSG00000039065	family with sequence similarity 173, member B [Source:MGI Symbol;Acc:MGI:1915323]	-0.5854	3.032e-06	1.746e-07
Fam174b	ENSMUSG00000078670	family with sequence similarity 174, member B [Source:MGI Symbol;Acc:MGI:3698178]	-0.8017	6.701e-07	2.567e-08
Fam184b	ENSMUSG00000015879	family with sequence similarity 184, member B [Source:MGI Symbol;Acc:MGI:2442958]	0.5582	2.178e-06	1.143e-07
Fam185a	ENSMUSG00000047221	family with sequence similarity 185, member A [Source:MGI Symbol;Acc:MGI:2140983]	-0.5021	0.004006	0.001143
Fam189a2	ENSMUSG00000071604	family with sequence similarity 189, member A2 [Source:MGI Symbol;Acc:MGI:2685813]	0.4007	0.001116	0.0002478
[truncated: 5,067 more rows]

## Sheet: 14-06h-ZH over Normoxia
Gene name	Identifier	Description	log2FC	FDR	pValue
0610009B22Rik	ENSMUSG00000007777	RIKEN cDNA 0610009B22 gene [Source:MGI Symbol;Acc:MGI:1913300]	-0.3495	0.0006767	8.268e-05
0610009O20Rik	ENSMUSG00000024442	RIKEN cDNA 0610009O20 gene [Source:MGI Symbol;Acc:MGI:1914089]	0.2059	0.002995	0.0005648
0610012G03Rik	ENSMUSG00000107002	RIKEN cDNA 0610012G03 gene [Source:MGI Symbol;Acc:MGI:1913301]	-0.543	5.481e-05	3.01e-06
0610030E20Rik	ENSMUSG00000058706	RIKEN cDNA 0610030E20 gene [Source:MGI Symbol;Acc:MGI:1915614]	-0.3978	0.0002321	2.052e-05
0610037L13Rik	ENSMUSG00000028608	RIKEN cDNA 0610037L13 gene [Source:MGI Symbol;Acc:MGI:1921348]	-0.3412	6.88e-05	4.038e-06
1110004E09Rik	ENSMUSG00000022972	RIKEN cDNA 1110004E09 gene [Source:MGI Symbol;Acc:MGI:1915251]	-0.2643	0.0003854	3.93e-05
1110008F13Rik	ENSMUSG00000027637	RIKEN cDNA 1110008F13 gene [Source:MGI Symbol;Acc:MGI:1914638]	-0.4168	4.227e-05	2.1e-06
1110008L16Rik	ENSMUSG00000021023	RIKEN cDNA 1110008L16 gene [Source:MGI Symbol;Acc:MGI:1913382]	0.333	0.03575	0.01288
1110008P14Rik	ENSMUSG00000039195	RIKEN cDNA 1110008P14 gene [Source:MGI Symbol;Acc:MGI:1920987]	-0.3268	0.0003162	3.056e-05
1110038F14Rik	ENSMUSG00000063236	RIKEN cDNA 1110038F14 gene [Source:MGI Symbol;Acc:MGI:2152337]	-0.3829	0.0002142	1.842e-05
1110051M20Rik	ENSMUSG00000040591	RIKEN cDNA 1110051M20 gene [Source:MGI Symbol;Acc:MGI:1915079]	0.3167	0.0001348	9.978e-06
1110059G10Rik	ENSMUSG00000032551	RIKEN cDNA 1110059G10 gene [Source:MGI Symbol;Acc:MGI:1913452]	-0.3219	0.001667	0.000265
1110065P20Rik	ENSMUSG00000078570	RIKEN cDNA 1110065P20 gene [Source:MGI Symbol;Acc:MGI:1916170]	-0.5509	3.055e-06	4.694e-08
1190005I06Rik	ENSMUSG00000043687	RIKEN cDNA 1190005I06 gene [Source:MGI Symbol;Acc:MGI:1916168]	-0.4182	0.00025	2.264e-05
1190007I07Rik	ENSMUSG00000063320	RIKEN cDNA 1190007I07 gene [Source:MGI Symbol;Acc:MGI:3698433]	-0.5736	0.0008627	0.0001129
1500011K16Rik	ENSMUSG00000051319	RIKEN cDNA 1500011K16 gene [Source:MGI Symbol;Acc:MGI:1915135]	-0.5898	2.754e-05	1.167e-06
1600012H06Rik	ENSMUSG00000050088	RIKEN cDNA 1600012H06 gene [Source:MGI Symbol;Acc:MGI:1915162]	-0.243	0.0007547	9.532e-05
1600014C10Rik	ENSMUSG00000054676	RIKEN cDNA 1600014C10 gene [Source:MGI Symbol;Acc:MGI:1919494]	0.2214	0.0181	0.005464
1600014C23Rik	ENSMUSG00000094690	RIKEN cDNA 1600014C23 gene [Source:MGI Symbol;Acc:MGI:1919490]	0.4385	0.01562	0.004527
1700001O22Rik	ENSMUSG00000044320	RIKEN cDNA 1700001O22 gene [Source:MGI Symbol;Acc:MGI:1923631]	-0.4979	0.002793	0.0005161
1700019D03Rik	ENSMUSG00000043629	RIKEN cDNA 1700019D03 gene [Source:MGI Symbol;Acc:MGI:1914330]	-0.4366	0.001926	0.0003196
1700020D05Rik	ENSMUSG00000100937	RIKEN cDNA 1700020D05 gene [Source:MGI Symbol;Acc:MGI:1922805]	-0.8276	0.0005047	5.656e-05
1700023F06Rik	ENSMUSG00000020940	RIKEN cDNA 1700023F06 gene [Source:MGI Symbol;Acc:MGI:1916691]	-0.5304	0.01452	0.004134
1700025G04Rik	ENSMUSG00000032666	RIKEN cDNA 1700025G04 gene [Source:MGI Symbol;Acc:MGI:1916649]	0.3192	0.000991	0.0001353
1700029J07Rik	ENSMUSG00000071103	RIKEN cDNA 1700029J07 gene [Source:MGI Symbol;Acc:MGI:1916729]	-0.3551	0.01181	0.003177
1700123O20Rik	ENSMUSG00000040822	RIKEN cDNA 1700123O20 gene [Source:MGI Symbol;Acc:MGI:1920893]	-0.2281	0.01351	0.003768
1810010H24Rik	ENSMUSG00000078607	RIKEN cDNA 1810010H24 gene [Source:MGI Symbol;Acc:MGI:1916316]	-0.2605	0.01093	0.002893
1810022K09Rik	ENSMUSG00000078784	RIKEN cDNA 1810022K09 gene [Source:MGI Symbol;Acc:MGI:1916376]	-0.4395	0.0002095	1.792e-05
1810032O08Rik	ENSMUSG00000020812	RIKEN cDNA 1810032O08 gene [Source:MGI Symbol;Acc:MGI:1913543]	-0.2513	0.03203	0.01122
1810041L15Rik	ENSMUSG00000062760	RIKEN cDNA 1810041L15 gene [Source:MGI Symbol;Acc:MGI:1919551]	0.2018	0.004114	0.0008473
1810043G02Rik	ENSMUSG00000020284	RIKEN cDNA 1810043G02 gene [Source:MGI Symbol;Acc:MGI:1915134]	-0.4033	2.708e-05	1.143e-06
2010107E04Rik	ENSMUSG00000021290	RIKEN cDNA 2010107E04 gene [Source:MGI Symbol;Acc:MGI:1917507]	-0.2521	0.001134	0.0001617
2010111I01Rik	ENSMUSG00000021458	RIKEN cDNA 2010111I01 gene [Source:MGI Symbol;Acc:MGI:1919311]	-0.3535	0.0001386	1.034e-05
2300009A05Rik	ENSMUSG00000032403	RIKEN cDNA 2300009A05 gene [Source:MGI Symbol;Acc:MGI:1916728]	-0.658	9.446e-06	2.724e-07
2310007B03Rik	ENSMUSG00000034159	RIKEN cDNA 2310007B03 gene [Source:MGI Symbol;Acc:MGI:1919124]	0.7484	0.01901	0.005806
2310009B15Rik	ENSMUSG00000079283	RIKEN cDNA 2310009B15 gene [Source:MGI Symbol;Acc:MGI:1916799]	-0.5704	0.007802	0.001894
2310022B05Rik	ENSMUSG00000031983	RIKEN cDNA 2310022B05 gene [Source:MGI Symbol;Acc:MGI:1916801]	0.4213	5.107e-05	2.75e-06
2310033P09Rik	ENSMUSG00000020441	RIKEN cDNA 2310033P09 gene [Source:MGI Symbol;Acc:MGI:1915112]	-0.5682	0.0002467	2.225e-05
2310039H08Rik	ENSMUSG00000062619	RIKEN cDNA 2310039H08 gene [Source:MGI Symbol;Acc:MGI:1914351]	-0.635	0.0004628	5.087e-05
2310061I04Rik	ENSMUSG00000050705	RIKEN cDNA 2310061I04 gene [Source:MGI Symbol;Acc:MGI:1916912]	-0.5434	5.069e-07	3.006e-09
2410004B18Rik	ENSMUSG00000036873	RIKEN cDNA 2410004B18 gene [Source:MGI Symbol;Acc:MGI:1913671]	-0.4275	1.144e-05	3.655e-07
2410015M20Rik	ENSMUSG00000049760	RIKEN cDNA 2410015M20 gene [Source:MGI Symbol;Acc:MGI:2442174]	-0.1887	0.02845	0.0097
2510002D24Rik	ENSMUSG00000071632	RIKEN cDNA 2510002D24 gene [Source:MGI Symbol;Acc:MGI:1919557]	-0.6936	1.481e-06	1.686e-08
2510009E07Rik	ENSMUSG00000043391	RIKEN cDNA 2510009E07 gene [Source:MGI Symbol;Acc:MGI:1919440]	0.4164	3.281e-07	1.507e-09
2510039O18Rik	ENSMUSG00000044496	RIKEN cDNA 2510039O18 gene [Source:MGI Symbol;Acc:MGI:1924284]	-0.3025	6.455e-05	3.719e-06
2610001J05Rik	ENSMUSG00000052419	RIKEN cDNA 2610001J05 gene [Source:MGI Symbol;Acc:MGI:1913770]	-0.1593	0.03208	0.01126
2610044O15Rik8	ENSMUSG00000071302	RIKEN cDNA 2610044O15 gene [Source:MGI Symbol;Acc:MGI:1919389]	-0.2165	0.04761	0.01831
2610507B11Rik	ENSMUSG00000010277	RIKEN cDNA 2610507B11 gene [Source:MGI Symbol;Acc:MGI:1919753]	0.157	0.00212	0.0003617
2610528A11Rik	ENSMUSG00000096001	RIKEN cDNA 2610528A11 gene [Source:MGI Symbol;Acc:MGI:1917295]	1.26	0.0001127	7.931e-06
2700081O15Rik	ENSMUSG00000053080	RIKEN cDNA 2700081O15 gene [Source:MGI Symbol;Acc:MGI:1919667]	-0.2842	0.00242	0.0004296
2700097O09Rik	ENSMUSG00000062198	RIKEN cDNA 2700097O09 gene [Source:MGI Symbol;Acc:MGI:1919908]	-0.2531	0.004307	0.0008984
2810403A07Rik	ENSMUSG00000028060	RIKEN cDNA 2810403A07 gene [Source:MGI Symbol;Acc:MGI:1921450]	-0.402	2.136e-06	2.858e-08
2900011O08Rik	ENSMUSG00000044117	RIKEN cDNA 2900011O08 gene [Source:MGI Symbol;Acc:MGI:1914504]	0.1514	0.006676	0.001553
2900026A02Rik	ENSMUSG00000051339	RIKEN cDNA 2900026A02 gene [Source:MGI Symbol;Acc:MGI:1920194]	0.5201	9.089e-06	2.585e-07
3110001I22Rik	ENSMUSG00000079737	RIKEN cDNA 3110001I22 gene [Source:MGI Symbol;Acc:MGI:1913848]	-0.4847	0.001462	0.0002255
3110002H16Rik	ENSMUSG00000024410	RIKEN cDNA 3110002H16 gene [Source:MGI Symbol;Acc:MGI:1916528]	-0.2918	0.0004485	4.841e-05
3110009E18Rik	ENSMUSG00000026388	RIKEN cDNA 3110009E18 gene [Source:MGI Symbol;Acc:MGI:1920353]	-0.6054	0.0007547	9.542e-05
3110021N24Rik	ENSMUSG00000094958	RIKEN cDNA 3110021N24 gene [Source:MGI Symbol;Acc:MGI:1920383]	-0.4034	0.03486	0.01247
3425401B19Rik	ENSMUSG00000071540	RIKEN cDNA 3425401B19 gene [Source:MGI Symbol;Acc:MGI:3588196]	0.61	0.004532	0.0009549
3632451O06Rik	ENSMUSG00000036242	RIKEN cDNA 3632451O06 gene [Source:MGI Symbol;Acc:MGI:1914669]	0.2461	0.006626	0.001538
4632432E15Rik	ENSMUSG00000102705	RIKEN cDNA 4632432E15 gene [Source:MGI Symbol;Acc:MGI:1921296]	0.4617	0.002137	0.0003664
4833412K13Rik	ENSMUSG00000104018	RIKEN cDNA 4833412K13 gene [Source:MGI Symbol;Acc:MGI:1921857]	-0.4977	0.01112	0.002952
4833420G17Rik	ENSMUSG00000062822	RIKEN cDNA 4833420G17 gene [Source:MGI Symbol;Acc:MGI:1914642]	-0.2231	0.002787	0.0005148
4921524J17Rik	ENSMUSG00000036934	RIKEN cDNA 4921524J17 gene [Source:MGI Symbol;Acc:MGI:1913964]	-0.3345	0.003304	0.0006402
4930402H24Rik	ENSMUSG00000027309	RIKEN cDNA 4930402H24 gene [Source:MGI Symbol;Acc:MGI:1923029]	-0.3138	0.0007316	9.185e-05
4930412F12Rik	ENSMUSG00000110289	RIKEN cDNA 4930412F12 gene [Source:MGI Symbol;Acc:MGI:1922099]	-0.5839	0.01624	0.004756
4930447C04Rik	ENSMUSG00000021098	RIKEN cDNA 4930447C04 gene [Source:MGI Symbol;Acc:MGI:1923051]	-0.6421	8.252e-06	2.161e-07
4930452B06Rik	ENSMUSG00000021747	RIKEN cDNA 4930452B06 gene [Source:MGI Symbol;Acc:MGI:1926154]	0.4842	0.009237	0.00233
4930453N24Rik	ENSMUSG00000059920	RIKEN cDNA 4930453N24 gene [Source:MGI Symbol;Acc:MGI:1914859]	-0.2132	0.01063	0.002794
4930513N20Rik	ENSMUSG00000109225	RIKEN cDNA 4930513N20 gene [Source:MGI Symbol;Acc:MGI:1922358]	-0.8701	0.000574	6.676e-05
4930524J08Rik	ENSMUSG00000035364	RIKEN cDNA 4930524J08 gene [Source:MGI Symbol;Acc:MGI:1922379]	-0.6369	0.02746	0.009299
4931406P16Rik	ENSMUSG00000066571	RIKEN cDNA 4931406P16 gene [Source:MGI Symbol;Acc:MGI:1924311]	0.2121	0.003197	0.0006142
4932438A13Rik	ENSMUSG00000037270	RIKEN cDNA 4932438A13 gene [Source:MGI Symbol;Acc:MGI:2444631]	0.2556	7.182e-05	4.283e-06
4933434E20Rik	ENSMUSG00000027942	RIKEN cDNA 4933434E20 gene [Source:MGI Symbol;Acc:MGI:1914027]	-0.1817	0.0009934	0.0001358
6430548M08Rik	ENSMUSG00000031824	RIKEN cDNA 6430548M08 gene [Source:MGI Symbol;Acc:MGI:2443793]	0.5047	2.275e-07	8.433e-10
6430571L13Rik	ENSMUSG00000037977	RIKEN cDNA 6430571L13 gene [Source:MGI Symbol;Acc:MGI:2445137]	-0.2518	0.003161	0.0006046
6820408C15Rik	ENSMUSG00000032680	RIKEN cDNA 6820408C15 gene [Source:MGI Symbol;Acc:MGI:3045333]	0.4686	0.01285	0.003543
8030462N17Rik	ENSMUSG00000047466	RIKEN cDNA 8030462N17 gene [Source:MGI Symbol;Acc:MGI:2444951]	0.1649	0.004273	0.0008886
8430408G22Rik	ENSMUSG00000048489	RIKEN cDNA 8430408G22 gene [Source:MGI Symbol;Acc:MGI:1918730]	0.7311	0.01223	0.00332
9030624J02Rik	ENSMUSG00000030982	RIKEN cDNA 9030624J02 gene [Source:MGI Symbol;Acc:MGI:1918767]	0.2552	0.0004748	5.257e-05
9130011E15Rik	ENSMUSG00000039901	RIKEN cDNA 9130011E15 gene [Source:MGI Symbol;Acc:MGI:1918867]	0.2558	0.001475	0.0002279
9330162G02Rik	ENSMUSG00000109536	RIKEN cDNA 9330162G02 gene [Source:MGI Symbol;Acc:MGI:2442217]	-0.3128	0.01245	0.0034
9330182L06Rik	ENSMUSG00000056004	RIKEN cDNA 9330182L06 gene [Source:MGI Symbol;Acc:MGI:2443264]	0.2178	0.005355	0.001184
9430064I24Rik	ENSMUSG00000108402	RIKEN cDNA 9430064I24 gene [Source:MGI Symbol;Acc:MGI:3704302]	-0.4587	0.02338	0.007533
9530085L11Rik	ENSMUSG00000107742	RIKEN cDNA 9530085L11 gene [Source:MGI Symbol;Acc:MGI:2443889]	-0.5442	8.959e-05	5.784e-06
9930021J03Rik	ENSMUSG00000046138	RIKEN cDNA 9930021J03 gene [Source:MGI Symbol;Acc:MGI:2444398]	0.1227	0.03305	0.01166
9930120I10Rik	ENSMUSG00000108120	RIKEN cDNA 9930120I10 gene [Source:MGI Symbol;Acc:MGI:1924996]	-0.8935	0.0008241	0.0001071
A130010J15Rik	ENSMUSG00000079144	RIKEN cDNA A130010J15 gene [Source:MGI Symbol;Acc:MGI:2441776]	-0.2352	0.00749	0.001798
A230050P20Rik	ENSMUSG00000038884	RIKEN cDNA A230050P20 gene [Source:MGI Symbol;Acc:MGI:2441788]	-0.3924	0.0001296	9.453e-06
A430005L14Rik	ENSMUSG00000047613	RIKEN cDNA A430005L14 gene [Source:MGI Symbol;Acc:MGI:2140680]	-0.1677	0.04862	0.01878
A430105I19Rik	ENSMUSG00000045838	RIKEN cDNA A430105I19 gene [Source:MGI Symbol;Acc:MGI:2685199]	0.3088	0.01258	0.003449
A830010M20Rik	ENSMUSG00000111375	RIKEN cDNA A830010M20 gene [Source:MGI Symbol;Acc:MGI:2445097]	0.1595	0.002192	0.0003782
A930003A15Rik	ENSMUSG00000075330	RIKEN cDNA A930003A15 gene [Source:MGI Symbol;Acc:MGI:1915412]	-0.5286	1.11e-06	1.069e-08
A930004J17Rik	ENSMUSG00000102602	RIKEN cDNA A930004J17 gene [Source:MGI Symbol;Acc:MGI:2442442]	-0.3153	0.03463	0.01236
A930005G22Rik	ENSMUSG00000106887	RIKEN cDNA A930005G22 gene [Source:MGI Symbol;Acc:MGI:3528178]	-0.4307	0.01554	0.004497
A930036K24Rik	ENSMUSG00000102375	RIKEN cDNA A930036K24 gene [Source:MGI Symbol;Acc:MGI:1925079]	-0.3554	0.0003884	3.979e-05
Aamp	ENSMUSG00000006299	angio-associated migratory protein [Source:MGI Symbol;Acc:MGI:107809]	0.1788	0.002104	0.0003579
Aar2	ENSMUSG00000027628	AAR2 splicing factor homolog [Source:MGI Symbol;Acc:MGI:1915545]	0.2572	0.0005564	6.389e-05
Aars	ENSMUSG00000031960	alanyl-tRNA synthetase [Source:MGI Symbol;Acc:MGI:2384560]	0.4086	2.097e-05	8.053e-07
Aars2	ENSMUSG00000023938	alanyl-tRNA synthetase 2, mitochondrial [Source:MGI Symbol;Acc:MGI:2681839]	-0.1788	0.02459	0.008054
Aasdhppt	ENSMUSG00000025894	aminoadipate-semialdehyde dehydrogenase-phosphopantetheinyl transferase [Source:MGI Symbol;Acc:MGI:1914868]	-0.2451	0.003944	0.0008034
Aatf	ENSMUSG00000018697	apoptosis antagonizing transcription factor [Source:MGI Symbol;Acc:MGI:1929608]	0.2537	0.04073	0.01512
Abat	ENSMUSG00000057880	4-aminobutyrate aminotransferase [Source:MGI Symbol;Acc:MGI:2443582]	0.2963	2.974e-05	1.31e-06
Abca2	ENSMUSG00000026944	ATP-binding cassette, sub-family A (ABC1), member 2 [Source:MGI Symbol;Acc:MGI:99606]	0.1155	0.03493	0.01251
Abca3	ENSMUSG00000024130	ATP-binding cassette, sub-family A (ABC1), member 3 [Source:MGI Symbol;Acc:MGI:1351617]	0.2347	0.0009738	0.0001321
Abca4	ENSMUSG00000028125	ATP-binding cassette, sub-family A (ABC1), member 4 [Source:MGI Symbol;Acc:MGI:109424]	0.2129	0.005486	0.001224
Abca6	ENSMUSG00000044749	ATP-binding cassette, sub-family A (ABC1), member 6 [Source:MGI Symbol;Acc:MGI:1923434]	0.3359	0.008668	0.002152
Abca7	ENSMUSG00000035722	ATP-binding cassette, sub-family A (ABC1), member 7 [Source:MGI Symbol;Acc:MGI:1351646]	-0.4678	2.259e-06	3.075e-08
Abca8a	ENSMUSG00000041828	ATP-binding cassette, sub-family A (ABC1), member 8a [Source:MGI Symbol;Acc:MGI:2386846]	0.3008	0.001675	0.0002669
Abcb7	ENSMUSG00000031333	ATP-binding cassette, sub-family B (MDR/TAP), member 7 [Source:MGI Symbol;Acc:MGI:109533]	0.2131	0.0004534	4.936e-05
Abcb8	ENSMUSG00000028973	ATP-binding cassette, sub-family B (MDR/TAP), member 8 [Source:MGI Symbol;Acc:MGI:1351667]	0.1284	0.03048	0.01054
Abcc5	ENSMUSG00000022822	ATP-binding cassette, sub-family C (CFTR/MRP), member 5 [Source:MGI Symbol;Acc:MGI:1351644]	-0.1465	0.004852	0.001041
Abcc9	ENSMUSG00000030249	ATP-binding cassette, sub-family C (CFTR/MRP), member 9 [Source:MGI Symbol;Acc:MGI:1352630]	0.7409	0.0004747	5.247e-05
Abcd2	ENSMUSG00000055782	ATP-binding cassette, sub-family D (ALD), member 2 [Source:MGI Symbol;Acc:MGI:1349467]	0.2309	0.02053	0.006351
Abcd3	ENSMUSG00000028127	ATP-binding cassette, sub-family D (ALD), member 3 [Source:MGI Symbol;Acc:MGI:1349216]	0.1136	0.01655	0.004875
Abcd4	ENSMUSG00000021240	ATP-binding cassette, sub-family D (ALD), member 4 [Source:MGI Symbol;Acc:MGI:1349217]	-0.2147	0.008396	0.002069
Abcf2	ENSMUSG00000028953	ATP-binding cassette, sub-family F (GCN20), member 2 [Source:MGI Symbol;Acc:MGI:1351657]	0.1476	0.02834	0.009653
Abcg1	ENSMUSG00000024030	ATP binding cassette subfamily G member 1 [Source:MGI Symbol;Acc:MGI:107704]	0.1536	0.04746	0.01823
Abcg2	ENSMUSG00000029802	ATP binding cassette subfamily G member 2 (Junior blood group) [Source:MGI Symbol;Acc:MGI:1347061]	0.2489	0.0174	0.005194
Abhd12	ENSMUSG00000032046	abhydrolase domain containing 12 [Source:MGI Symbol;Acc:MGI:1923442]	0.2002	0.0006	7.088e-05
Abhd13	ENSMUSG00000040396	abhydrolase domain containing 13 [Source:MGI Symbol;Acc:MGI:1916154]	0.1332	0.0223	0.007087
Abhd14b	ENSMUSG00000042073	abhydrolase domain containing 14b [Source:MGI Symbol;Acc:MGI:1923741]	-0.4102	0.0003013	2.869e-05
Abhd17a	ENSMUSG00000003346	abhydrolase domain containing 17A [Source:MGI Symbol;Acc:MGI:106388]	-0.5105	1.059e-05	3.275e-07
Abhd17b	ENSMUSG00000047368	abhydrolase domain containing 17B [Source:MGI Symbol;Acc:MGI:1917816]	-0.2517	0.0001284	9.342e-06
Abhd18	ENSMUSG00000037818	abhydrolase domain containing 18 [Source:MGI Symbol;Acc:MGI:1915468]	0.3208	0.0136	0.0038
Abhd2	ENSMUSG00000039202	abhydrolase domain containing 2 [Source:MGI Symbol;Acc:MGI:1914344]	0.5797	0.02088	0.006495
Abhd3	ENSMUSG00000002475	abhydrolase domain containing 3 [Source:MGI Symbol;Acc:MGI:2147183]	-0.4248	4.666e-05	2.443e-06
Abhd4	ENSMUSG00000040997	abhydrolase domain containing 4 [Source:MGI Symbol;Acc:MGI:1915938]	0.2015	0.002007	0.0003374
Abhd8	ENSMUSG00000007950	abhydrolase domain containing 8 [Source:MGI Symbol;Acc:MGI:1918946]	-0.3703	9.929e-06	2.917e-07
Abl1	ENSMUSG00000026842	c-abl oncogene 1, non-receptor tyrosine kinase [Source:MGI Symbol;Acc:MGI:87859]	0.1963	0.000664	8.081e-05
Abl2	ENSMUSG00000026596	v-abl Abelson murine leukemia viral oncogene 2 (arg, Abelson-related gene) [Source:MGI Symbol;Acc:MGI:87860]	0.1793	0.006815	0.001595
Ablim1	ENSMUSG00000025085	actin-binding LIM protein 1 [Source:MGI Symbol;Acc:MGI:1194500]	0.1923	0.001094	0.0001544
Abr	ENSMUSG00000017631	active BCR-related gene [Source:MGI Symbol;Acc:MGI:107771]	0.2137	8.054e-05	5.064e-06
Abraxas1	ENSMUSG00000035234	BRCA1 A complex subunit [Source:MGI Symbol;Acc:MGI:1917931]	-0.3197	0.01563	0.004531
AC034099.1	ENSMUSG00000110040	predicted gene, 49369 [Source:MGI Symbol;Acc:MGI:6121585]	0.3154	0.009873	0.002539
AC099934.3	ENSMUSG00000113149	predicted gene, 49383 [Source:MGI Symbol;Acc:MGI:6121605]	-0.2792	0.01107	0.002935
AC115735.4	ENSMUSG00000115406	predicted gene, 49300 [Source:MGI Symbol;Acc:MGI:6118795]	0.3767	0.006794	0.001588
AC124414.1	ENSMUSG00000112254	predicted gene, 47690 [Source:MGI Symbol;Acc:MGI:6096796]	-0.3324	0.04761	0.0183
AC126028.2	ENSMUSG00000115685	RIKEN cDNA D730044K07 gene [Source:MGI Symbol;Acc:MGI:1925101]	-0.5194	0.02083	0.006473
AC126804.1	ENSMUSG00000111128	predicted gene, 49338 [Source:MGI Symbol;Acc:MGI:6121528]	0.3058	0.008428	0.002079
AC131687.1	ENSMUSG00000114584	predicted gene, 47694 [Source:MGI Symbol;Acc:MGI:6096803]	0.2631	0.02889	0.009883
AC132474.1	ENSMUSG00000110928	predicted gene, 48114 [Source:MGI Symbol;Acc:MGI:6097467]	-0.5723	0.002906	0.0005446
AC134869.3	ENSMUSG00000114763	predicted gene, 49354 [Source:MGI Symbol;Acc:MGI:6121558]	-0.3255	0.003033	0.0005728
AC149090.1	ENSMUSG00000095041		-0.472	0.008321	0.002047
AC153526.2	ENSMUSG00000112317	predicted gene, 47580 [Source:MGI Symbol;Acc:MGI:6096616]	-0.7058	0.006345	0.001458
AC154231.1	ENSMUSG00000114019	predicted gene, 47155 [Source:MGI Symbol;Acc:MGI:6095924]	0.4564	0.002804	0.0005193
AC154347.1	ENSMUSG00000113328	predicted gene, 47260 [Source:MGI Symbol;Acc:MGI:6096093]	-0.4625	0.002364	0.0004175
AC154640.4	ENSMUSG00000115624	predicted gene, 49204 [Source:MGI Symbol;Acc:MGI:6118653]	-0.3374	0.02178	0.006871
AC158777.2	ENSMUSG00000115463	predicted gene, 49356 [Source:MGI Symbol;Acc:MGI:6121562]	-0.1923	0.02399	0.007797
AC160405.1	ENSMUSG00000112300	predicted gene, 47976 [Source:MGI Symbol;Acc:MGI:6097260]	0.8807	0.002197	0.0003802
AC160637.1	ENSMUSG00000111394	predicted gene, 49759 [Source:MGI Symbol;Acc:MGI:6215263]	0.3732	0.0001249	8.984e-06
AC163623.1	ENSMUSG00000111842	predicted gene, 49318 [Source:MGI Symbol;Acc:MGI:6121495]	-0.2483	0.02696	0.009094
AC163637.2	ENSMUSG00000111692	predicted gene, 49373 [Source:MGI Symbol;Acc:MGI:6121591]	-0.2559	0.04798	0.01849
AC166574.6	ENSMUSG00000115599	predicted gene, 49154 [Source:MGI Symbol;Acc:MGI:6118573]	-0.6764	0.0006541	7.925e-05
Acaa1a	ENSMUSG00000036138	acetyl-Coenzyme A acyltransferase 1A [Source:MGI Symbol;Acc:MGI:2148491]	-0.3716	4.766e-06	9.861e-08
Acaca	ENSMUSG00000020532	acetyl-Coenzyme A carboxylase alpha [Source:MGI Symbol;Acc:MGI:108451]	0.2502	0.0007819	9.985e-05
Acad11	ENSMUSG00000090150	acyl-Coenzyme A dehydrogenase family, member 11 [Source:MGI Symbol;Acc:MGI:2143169]	0.2656	7.867e-05	4.906e-06
Acad12	ENSMUSG00000042647	acyl-Coenzyme A dehydrogenase family, member 12 [Source:MGI Symbol;Acc:MGI:2443320]	0.3524	0.005312	0.001168
Acadm	ENSMUSG00000062908	acyl-Coenzyme A dehydrogenase, medium chain [Source:MGI Symbol;Acc:MGI:87867]	-0.2298	0.002557	0.0004612
Acadvl	ENSMUSG00000018574	acyl-Coenzyme A dehydrogenase, very long chain [Source:MGI Symbol;Acc:MGI:895149]	-0.3769	3.922e-05	1.903e-06
Acbd4	ENSMUSG00000056938	acyl-Coenzyme A binding domain containing 4 [Source:MGI Symbol;Acc:MGI:1914381]	-0.146	0.04278	0.01609
Acbd6	ENSMUSG00000033701	acyl-Coenzyme A binding domain containing 6 [Source:MGI Symbol;Acc:MGI:1919732]	-0.219	0.007239	0.001722
Acd	ENSMUSG00000038000	adrenocortical dysplasia [Source:MGI Symbol;Acc:MGI:87873]	-0.219	0.003269	0.0006313
Ace	ENSMUSG00000020681	angiotensin I converting enzyme (peptidyl-dipeptidase A) 1 [Source:MGI Symbol;Acc:MGI:87874]	0.4805	0.004504	0.0009466
Acer2	ENSMUSG00000038007	alkaline ceramidase 2 [Source:MGI Symbol;Acc:MGI:1920932]	0.165	0.02241	0.007128
Ache	ENSMUSG00000023328	acetylcholinesterase [Source:MGI Symbol;Acc:MGI:87876]	-0.1763	0.008974	0.002247
Acly	ENSMUSG00000020917	ATP citrate lyase [Source:MGI Symbol;Acc:MGI:103251]	0.1188	0.02601	0.008662
Aco1	ENSMUSG00000028405	aconitase 1 [Source:MGI Symbol;Acc:MGI:87879]	0.1359	0.02482	0.008149
Aco2	ENSMUSG00000022477	aconitase 2, mitochondrial [Source:MGI Symbol;Acc:MGI:87880]	0.2399	0.0001597	1.249e-05
Acot1	ENSMUSG00000072949	acyl-CoA thioesterase 1 [Source:MGI Symbol;Acc:MGI:1349396]	-0.3638	0.04958	0.01928
Acot11	ENSMUSG00000034853	acyl-CoA thioesterase 11 [Source:MGI Symbol;Acc:MGI:1913736]	0.4022	7.867e-05	4.909e-06
Acot7	ENSMUSG00000028937	acyl-CoA thioesterase 7 [Source:MGI Symbol;Acc:MGI:1917275]	0.2151	0.002555	0.0004608
Acox1	ENSMUSG00000020777	acyl-Coenzyme A oxidase 1, palmitoyl [Source:MGI Symbol;Acc:MGI:1330812]	0.1634	0.0004978	5.549e-05
Acp2	ENSMUSG00000002103	acid phosphatase 2, lysosomal [Source:MGI Symbol;Acc:MGI:87882]	0.1948	0.001456	0.0002245
Acp6	ENSMUSG00000028093	acid phosphatase 6, lysophosphatidic [Source:MGI Symbol;Acc:MGI:1931010]	-0.3354	0.002748	0.0005042
Acsf2	ENSMUSG00000076435	acyl-CoA synthetase family member 2 [Source:MGI Symbol;Acc:MGI:2388287]	0.2955	0.0473	0.01815
Acsf3	ENSMUSG00000015016	acyl-CoA synthetase family member 3 [Source:MGI Symbol;Acc:MGI:2182591]	0.2087	0.03628	0.01313
Acsl3	ENSMUSG00000032883	acyl-CoA synthetase long-chain family member 3 [Source:MGI Symbol;Acc:MGI:1921455]	-0.1504	0.01238	0.003375
Acsl5	ENSMUSG00000024981	acyl-CoA synthetase long-chain family member 5 [Source:MGI Symbol;Acc:MGI:1919129]	0.272	0.009543	0.002428
Actg1	ENSMUSG00000062825	actin, gamma, cytoplasmic 1 [Source:MGI Symbol;Acc:MGI:87906]	-0.4499	1.011e-05	3.032e-07
Actl6a	ENSMUSG00000027671	actin-like 6A [Source:MGI Symbol;Acc:MGI:1861453]	-0.1771	0.009365	0.002367
Actr1a	ENSMUSG00000025228	ARP1 actin-related protein 1A, centractin alpha [Source:MGI Symbol;Acc:MGI:1858964]	0.1789	0.0005157	5.825e-05
Actr3	ENSMUSG00000026341	ARP3 actin-related protein 3 [Source:MGI Symbol;Acc:MGI:1921367]	-0.1241	0.00857	0.002122
Actr6	ENSMUSG00000019948	ARP6 actin-related protein 6 [Source:MGI Symbol;Acc:MGI:1914269]	-0.2781	0.0189	0.005758
Acvr1	ENSMUSG00000026836	activin A receptor, type 1 [Source:MGI Symbol;Acc:MGI:87911]	0.2044	0.01341	0.003735
Acvr1b	ENSMUSG00000000532	activin A receptor, type 1B [Source:MGI Symbol;Acc:MGI:1338944]	0.2039	0.0007777	9.89e-05
Acvr2b	ENSMUSG00000061393	activin receptor IIB [Source:MGI Symbol;Acc:MGI:87912]	0.178	0.02226	0.007066
Acvrl1	ENSMUSG00000000530	activin A receptor, type II-like 1 [Source:MGI Symbol;Acc:MGI:1338946]	0.5831	0.000394	4.061e-05
Acy1	ENSMUSG00000023262	aminoacylase 1 [Source:MGI Symbol;Acc:MGI:87913]	-0.3995	0.001129	0.0001608
Acyp2	ENSMUSG00000060923	acylphosphatase 2, muscle type [Source:MGI Symbol;Acc:MGI:1922822]	-0.3401	0.01461	0.004164
Adal	ENSMUSG00000027259	adenosine deaminase-like [Source:MGI Symbol;Acc:MGI:1923144]	-0.1125	0.0346	0.01235
Adam11	ENSMUSG00000020926	a disintegrin and metallopeptidase domain 11 [Source:MGI Symbol;Acc:MGI:1098667]	-0.444	0.0001041	7.13e-06
Adam15	ENSMUSG00000028041	a disintegrin and metallopeptidase domain 15 (metargidin) [Source:MGI Symbol;Acc:MGI:1333882]	-0.1387	0.03545	0.01273
Adam22	ENSMUSG00000040537	a disintegrin and metallopeptidase domain 22 [Source:MGI Symbol;Acc:MGI:1340046]	0.266	7.996e-06	2.068e-07
Adam23	ENSMUSG00000025964	a disintegrin and metallopeptidase domain 23 [Source:MGI Symbol;Acc:MGI:1345162]	0.1685	0.004637	0.0009817
Adamts10	ENSMUSG00000024299	a disintegrin-like and metallopeptidase (reprolysin type) with thrombospondin type 1 motif, 10 [Source:MGI Symbol;Acc:MGI:2449112]	-0.3808	0.0004079	4.247e-05
Adamts5	ENSMUSG00000022894	a disintegrin-like and metallopeptidase (reprolysin type) with thrombospondin type 1 motif, 5 (aggrecanase-2) [Source:MGI Symbol;Acc:MGI:1346321]	0.2886	0.0004426	4.758e-05
Adamts6	ENSMUSG00000046169	a disintegrin-like and metallopeptidase (reprolysin type) with thrombospondin type 1 motif, 6 [Source:MGI Symbol;Acc:MGI:1347348]	-0.5102	0.04466	0.01692
Adamtsl1	ENSMUSG00000066113	ADAMTS-like 1 [Source:MGI Symbol;Acc:MGI:1924989]	0.3775	0.0001833	1.501e-05
Adamtsl5	ENSMUSG00000043822	ADAMTS-like 5 [Source:MGI Symbol;Acc:MGI:1913798]	-0.2655	0.02589	0.008619
Adar	ENSMUSG00000027951	adenosine deaminase, RNA-specific [Source:MGI Symbol;Acc:MGI:1889575]	0.2548	0.0001315	9.657e-06
Adarb1	ENSMUSG00000020262	adenosine deaminase, RNA-specific, B1 [Source:MGI Symbol;Acc:MGI:891999]	0.21	0.0002688	2.473e-05
Adat3	ENSMUSG00000113640	adenosine deaminase, tRNA-specific 3 [Source:MGI Symbol;Acc:MGI:1924344]	-0.8158	0.0004124	4.324e-05
Adck5	ENSMUSG00000022550	aarF domain containing kinase 5 [Source:MGI Symbol;Acc:MGI:2679274]	-0.3566	0.0004225	4.473e-05
Adcy1	ENSMUSG00000020431	adenylate cyclase 1 [Source:MGI Symbol;Acc:MGI:99677]	0.3821	0.0002831	2.651e-05
Adcy3	ENSMUSG00000020654	adenylate cyclase 3 [Source:MGI Symbol;Acc:MGI:99675]	0.1992	0.04068	0.0151
Adcy5	ENSMUSG00000022840	adenylate cyclase 5 [Source:MGI Symbol;Acc:MGI:99673]	0.1178	0.01548	0.004478
Adcy6	ENSMUSG00000022994	adenylate cyclase 6 [Source:MGI Symbol;Acc:MGI:87917]	-0.2672	0.00195	0.0003253
Adcyap1r1	ENSMUSG00000029778	adenylate cyclase activating polypeptide 1 receptor 1 [Source:MGI Symbol;Acc:MGI:108449]	0.3552	0.001289	0.0001917
Add1	ENSMUSG00000029106	adducin 1 (alpha) [Source:MGI Symbol;Acc:MGI:87918]	0.1664	0.003335	0.0006479
Add2	ENSMUSG00000030000	adducin 2 (beta) [Source:MGI Symbol;Acc:MGI:87919]	0.4672	5.069e-07	2.988e-09
Adgra1	ENSMUSG00000025475	adhesion G protein-coupled receptor A1 [Source:MGI Symbol;Acc:MGI:1277167]	0.221	0.01997	0.006135
Adgrb1	ENSMUSG00000034730	adhesion G protein-coupled receptor B1 [Source:MGI Symbol;Acc:MGI:1933736]	-0.3035	0.0001081	7.504e-06
Adgrf1	ENSMUSG00000041293	adhesion G protein-coupled receptor F1 [Source:MGI Symbol;Acc:MGI:1924846]	0.6604	0.009623	0.002456
Adgrf5	ENSMUSG00000056492	adhesion G protein-coupled receptor F5 [Source:MGI Symbol;Acc:MGI:2182928]	0.4546	0.006853	0.001609
Adgrg2	ENSMUSG00000031298	adhesion G protein-coupled receptor G2 [Source:MGI Symbol;Acc:MGI:2446854]	0.3654	0.01645	0.004833
Adgrg6	ENSMUSG00000039116	adhesion G protein-coupled receptor G6 [Source:MGI Symbol;Acc:MGI:1916151]	0.7845	0.004145	0.0008556
Adgrl3	ENSMUSG00000037605	adhesion G protein-coupled receptor L3 [Source:MGI Symbol;Acc:MGI:2441950]	0.3333	2.81e-05	1.216e-06
Adgrl4	ENSMUSG00000039167	adhesion G protein-coupled receptor L4 [Source:MGI Symbol;Acc:MGI:2655562]	0.5764	0.0005092	5.727e-05
Adh1	ENSMUSG00000074207	alcohol dehydrogenase 1 (class I) [Source:MGI Symbol;Acc:MGI:87921]	1.376	0.0005397	6.136e-05
Adh6a	ENSMUSG00000053054	alcohol dehydrogenase 6A (class V) [Source:MGI Symbol;Acc:MGI:1916367]	1.022	0.001667	0.000265
Adh7	ENSMUSG00000055301	alcohol dehydrogenase 7 (class IV), mu or sigma polypeptide [Source:MGI Symbol;Acc:MGI:87926]	1.116	0.002867	0.0005354
Adm	ENSMUSG00000030790	adrenomedullin [Source:MGI Symbol;Acc:MGI:108058]	0.7231	0.00137	0.0002078
Ado	ENSMUSG00000057134	2-aminoethanethiol (cysteamine) dioxygenase [Source:MGI Symbol;Acc:MGI:2685083]	0.133	0.02371	0.007673
Adora1	ENSMUSG00000042429	adenosine A1 receptor [Source:MGI Symbol;Acc:MGI:99401]	0.1749	0.0007139	8.905e-05
Adprhl2	ENSMUSG00000042558	ADP-ribosylhydrolase like 2 [Source:MGI Symbol;Acc:MGI:2140364]	-0.2327	0.01844	0.005585
Adprm	ENSMUSG00000020910	ADP-ribose/CDP-alcohol diphosphatase, manganese dependent [Source:MGI Symbol;Acc:MGI:1913608]	-0.2551	0.03025	0.01044
Adra2a	ENSMUSG00000033717	adrenergic receptor, alpha 2a [Source:MGI Symbol;Acc:MGI:87934]	0.1705	0.009552	0.002433
Adra2c	ENSMUSG00000045318	adrenergic receptor, alpha 2c [Source:MGI Symbol;Acc:MGI:87936]	-0.4137	0.02521	0.008311
Adrb1	ENSMUSG00000035283	adrenergic receptor, beta 1 [Source:MGI Symbol;Acc:MGI:87937]	-0.2072	0.03737	0.01361
Adrm1	ENSMUSG00000039041	adhesion regulating molecule 1 [Source:MGI Symbol;Acc:MGI:1929289]	-0.1952	0.02133	0.006673
Aes	ENSMUSG00000054452	amino-terminal enhancer of split [Source:MGI Symbol;Acc:MGI:95806]	-0.1553	0.02177	0.00686
Afap1l1	ENSMUSG00000033032	actin filament associated protein 1-like 1 [Source:MGI Symbol;Acc:MGI:2147199]	0.2376	0.01882	0.005723
Afdn	ENSMUSG00000068036	afadin, adherens junction formation factor [Source:MGI Symbol;Acc:MGI:1314653]	0.2295	0.0001084	7.539e-06
Aff2	ENSMUSG00000031189	AF4/FMR2 family, member 2 [Source:MGI Symbol;Acc:MGI:1202294]	0.3142	0.02151	0.006752
Aff3	ENSMUSG00000037138	AF4/FMR2 family, member 3 [Source:MGI Symbol;Acc:MGI:106927]	0.2475	0.0005726	6.645e-05
Aff4	ENSMUSG00000049470	AF4/FMR2 family, member 4 [Source:MGI Symbol;Acc:MGI:2136171]	0.234	0.0001249	8.977e-06
Afg1l	ENSMUSG00000038302	AFG1 like ATPase [Source:MGI Symbol;Acc:MGI:2148801]	0.3085	0.00829	0.002035
Agap1	ENSMUSG00000055013	ArfGAP with GTPase domain, ankyrin repeat and PH domain 1 [Source:MGI Symbol;Acc:MGI:2653690]	0.3329	2.054e-05	7.822e-07
Agap2	ENSMUSG00000025422	ArfGAP with GTPase domain, ankyrin repeat and PH domain 2 [Source:MGI Symbol;Acc:MGI:3580016]	-0.1406	0.01953	0.005981
Agbl3	ENSMUSG00000038836	ATP/GTP binding protein-like 3 [Source:MGI Symbol;Acc:MGI:1923473]	-0.2847	0.01069	0.002813
Agl	ENSMUSG00000033400	amylo-1,6-glucosidase, 4-alpha-glucanotransferase [Source:MGI Symbol;Acc:MGI:1924809]	0.3727	6.114e-05	3.461e-06
Ago1	ENSMUSG00000041530	argonaute RISC catalytic subunit 1 [Source:MGI Symbol;Acc:MGI:2446630]	0.1086	0.02728	0.009235
Ago2	ENSMUSG00000036698	argonaute RISC catalytic subunit 2 [Source:MGI Symbol;Acc:MGI:2446632]	0.1797	0.01443	0.004101
Agpat3	ENSMUSG00000001211	1-acylglycerol-3-phosphate O-acyltransferase 3 [Source:MGI Symbol;Acc:MGI:1336186]	0.1672	0.01427	0.004049
Agrn	ENSMUSG00000041936	agrin [Source:MGI Symbol;Acc:MGI:87961]	-0.1493	0.01744	0.005211
Agrp	ENSMUSG00000005705	agouti related neuropeptide [Source:MGI Symbol;Acc:MGI:892013]	-0.5001	0.04482	0.01699
Agtrap	ENSMUSG00000029007	angiotensin II, type I receptor-associated protein [Source:MGI Symbol;Acc:MGI:1339977]	0.1389	0.00536	0.001186
Ahdc1	ENSMUSG00000037692	AT hook, DNA binding motif, containing 1 [Source:MGI Symbol;Acc:MGI:2444218]	0.1684	0.04046	0.01501
Ahnak	ENSMUSG00000069833	AHNAK nucleoprotein (desmoyokin) [Source:MGI Symbol;Acc:MGI:1316648]	0.8128	0.008272	0.00203
Ahnak2	ENSMUSG00000072812	AHNAK nucleoprotein 2 [Source:MGI Symbol;Acc:MGI:2144831]	0.5639	0.0001388	1.04e-05
Ahsa2	ENSMUSG00000020288	AHA1, activator of heat shock protein ATPase 2 [Source:MGI Symbol;Acc:MGI:1916133]	-0.5955	0.0001737	1.399e-05
AI413582	ENSMUSG00000062753	expressed sequence AI413582 [Source:MGI Symbol;Acc:MGI:2146839]	-0.2252	0.01734	0.005165
AI464131	ENSMUSG00000046312	expressed sequence AI464131 [Source:MGI Symbol;Acc:MGI:2140300]	0.4544	0.02077	0.00645
AI593442	ENSMUSG00000078307	expressed sequence AI593442 [Source:MGI Symbol;Acc:MGI:2143099]	0.2466	0.001743	0.0002814
AI661453	ENSMUSG00000034382	expressed sequence AI661453 [Source:MGI Symbol;Acc:MGI:2146908]	1.305	0.0004193	4.425e-05
Aif1l	ENSMUSG00000001864	allograft inflammatory factor 1-like [Source:MGI Symbol;Acc:MGI:1919598]	-0.2489	0.02677	0.009011
Aifm3	ENSMUSG00000022763	apoptosis-inducing factor, mitochondrion-associated 3 [Source:MGI Symbol;Acc:MGI:1919418]	-0.4198	0.002497	0.0004463
Aimp1	ENSMUSG00000028029	aminoacyl tRNA synthetase complex-interacting multifunctional protein 1 [Source:MGI Symbol;Acc:MGI:102774]	-0.185	0.006031	0.001373
Ak4	ENSMUSG00000028527	adenylate kinase 4 [Source:MGI Symbol;Acc:MGI:87979]	1.323	8.895e-09	7.792e-12
Ak5	ENSMUSG00000039058	adenylate kinase 5 [Source:MGI Symbol;Acc:MGI:2677491]	0.4772	0.004931	0.001064
Ak6	ENSMUSG00000078941	adenylate kinase 6 [Source:MGI Symbol;Acc:MGI:5510732]	-0.2656	0.0001451	1.107e-05
Akap1	ENSMUSG00000018428	A kinase (PRKA) anchor protein 1 [Source:MGI Symbol;Acc:MGI:104729]	-0.194	0.00352	0.0006938
Akap10	ENSMUSG00000047804	A kinase (PRKA) anchor protein 10 [Source:MGI Symbol;Acc:MGI:1890218]	0.1385	0.02621	0.008765
Akap12	ENSMUSG00000038587	A kinase (PRKA) anchor protein (gravin) 12 [Source:MGI Symbol;Acc:MGI:1932576]	0.2921	7.602e-05	4.686e-06
Akap2	ENSMUSG00000038729	A kinase (PRKA) anchor protein 2 [Source:MGI Symbol;Acc:MGI:1306795]	0.712	0.002696	0.0004921
Akap6	ENSMUSG00000061603	A kinase (PRKA) anchor protein 6 [Source:MGI Symbol;Acc:MGI:3050566]	0.5021	7.913e-07	6.345e-09
Akap7	ENSMUSG00000039166	A kinase (PRKA) anchor protein 7 [Source:MGI Symbol;Acc:MGI:1859150]	-0.2453	0.002642	0.0004798
Akap8	ENSMUSG00000024045	A kinase (PRKA) anchor protein 8 [Source:MGI Symbol;Acc:MGI:1928488]	-0.2676	0.0008947	0.0001179
Akap8l	ENSMUSG00000002625	A kinase (PRKA) anchor protein 8-like [Source:MGI Symbol;Acc:MGI:1860606]	-0.4538	1.346e-05	4.545e-07
Akap9	ENSMUSG00000040407	A kinase (PRKA) anchor protein (yotiao) 9 [Source:MGI Symbol;Acc:MGI:2178217]	0.2418	0.0004258	4.517e-05
Akirin1	ENSMUSG00000023075	akirin 1 [Source:MGI Symbol;Acc:MGI:1915300]	-0.4312	0.000859	0.0001124
Akirin2	ENSMUSG00000028291	akirin 2 [Source:MGI Symbol;Acc:MGI:1889364]	-0.3271	4.474e-05	2.264e-06
Akr1a1	ENSMUSG00000028692	aldo-keto reductase family 1, member A1 (aldehyde reductase) [Source:MGI Symbol;Acc:MGI:1929955]	0.1319	0.01341	0.003735
Akr1b7	ENSMUSG00000052131	aldo-keto reductase family 1, member B7 [Source:MGI Symbol;Acc:MGI:101918]	0.6738	0.0102	0.002643
Akr1b8	ENSMUSG00000029762	aldo-keto reductase family 1, member B8 [Source:MGI Symbol;Acc:MGI:107673]	0.3924	0.04798	0.01849
Akt1	ENSMUSG00000001729	thymoma viral proto-oncogene 1 [Source:MGI Symbol;Acc:MGI:87986]	0.1266	0.01035	0.002698
Akt1s1	ENSMUSG00000011096	AKT1 substrate 1 (proline-rich) [Source:MGI Symbol;Acc:MGI:1914855]	-0.2157	0.01815	0.005477
Akt2	ENSMUSG00000004056	thymoma viral proto-oncogene 2 [Source:MGI Symbol;Acc:MGI:104874]	0.1086	0.04518	0.01718
AL731706.1	ENSMUSG00000115423		-0.3444	0.001209	0.000176
Aldh16a1	ENSMUSG00000007833	aldehyde dehydrogenase 16 family, member A1 [Source:MGI Symbol;Acc:MGI:1916998]	0.2259	0.01965	0.006023
Aldh18a1	ENSMUSG00000025007	aldehyde dehydrogenase 18 family, member A1 [Source:MGI Symbol;Acc:MGI:1888908]	0.5962	7.092e-07	5.162e-09
Aldh1l1	ENSMUSG00000030088	aldehyde dehydrogenase 1 family, member L1 [Source:MGI Symbol;Acc:MGI:1340024]	0.4087	0.0003142	3.019e-05
Aldh1l2	ENSMUSG00000020256	aldehyde dehydrogenase 1 family, member L2 [Source:MGI Symbol;Acc:MGI:2444680]	0.3231	0.02071	0.006421
Aldh4a1	ENSMUSG00000028737	aldehyde dehydrogenase 4 family, member A1 [Source:MGI Symbol;Acc:MGI:2443883]	-0.2005	0.001926	0.0003198
Aldh5a1	ENSMUSG00000035936	aldhehyde dehydrogenase family 5, subfamily A1 [Source:MGI Symbol;Acc:MGI:2441982]	0.2503	0.001972	0.0003299
Aldoa	ENSMUSG00000030695	aldolase A, fructose-bisphosphate [Source:MGI Symbol;Acc:MGI:87994]	0.7042	8.77e-07	7.447e-09
Aldoc	ENSMUSG00000017390	aldolase C, fructose-bisphosphate [Source:MGI Symbol;Acc:MGI:101863]	0.3761	0.0003859	3.937e-05
Alg10b	ENSMUSG00000075470	asparagine-linked glycosylation 10B (alpha-1,2-glucosyltransferase) [Source:MGI Symbol;Acc:MGI:2146159]	0.222	0.0001829	1.496e-05
Alg11	ENSMUSG00000063362	asparagine-linked glycosylation 11 (alpha-1,2-mannosyltransferase) [Source:MGI Symbol;Acc:MGI:2142632]	0.1778	0.003703	0.0007397
Alg13	ENSMUSG00000041718	asparagine-linked glycosylation 13 [Source:MGI Symbol;Acc:MGI:1914824]	-0.3048	0.0147	0.004207
Alg2	ENSMUSG00000039740	asparagine-linked glycosylation 2 (alpha-1,3-mannosyltransferase) [Source:MGI Symbol;Acc:MGI:1914731]	0.1903	0.0004626	5.08e-05
Alk	ENSMUSG00000055471	anaplastic lymphoma kinase [Source:MGI Symbol;Acc:MGI:103305]	0.2593	0.02529	0.008349
Alkal2	ENSMUSG00000054204	ALK and LTK ligand 2 [Source:MGI Symbol;Acc:MGI:3697448]	-0.4491	0.02101	0.006548
Alkbh1	ENSMUSG00000079036	alkB homolog 1, histone H2A dioxygenase [Source:MGI Symbol;Acc:MGI:2384034]	-0.2127	0.01382	0.003887
Alkbh5	ENSMUSG00000042650	alkB homolog 5, RNA demethylase [Source:MGI Symbol;Acc:MGI:2144489]	0.497	1.382e-06	1.504e-08
Alkbh6	ENSMUSG00000042831	alkB homolog 6 [Source:MGI Symbol;Acc:MGI:2142037]	-0.4245	1.372e-06	1.48e-08
Alkbh7	ENSMUSG00000002661	alkB homolog 7 [Source:MGI Symbol;Acc:MGI:1913650]	-0.4911	5.436e-05	2.978e-06
Alkbh8	ENSMUSG00000025899	alkB homolog 8, tRNA methyltransferase [Source:MGI Symbol;Acc:MGI:1914917]	0.1892	0.003895	0.0007893
Alox12e	ENSMUSG00000018907	arachidonate lipoxygenase, epidermal [Source:MGI Symbol;Acc:MGI:1274790]	1.282	0.0001902	1.58e-05
Alox8	ENSMUSG00000020891	arachidonate 8-lipoxygenase [Source:MGI Symbol;Acc:MGI:1098228]	0.4643	0.0136	0.003802
Alpk3	ENSMUSG00000038763	alpha-kinase 3 [Source:MGI Symbol;Acc:MGI:2151224]	0.7099	0.01075	0.002834
Alyref	ENSMUSG00000025134	Aly/REF export factor [Source:MGI Symbol;Acc:MGI:1341044]	-0.1752	0.006119	0.001395
Ambra1	ENSMUSG00000040506	autophagy/beclin 1 regulator 1 [Source:MGI Symbol;Acc:MGI:2443564]	0.285	7.948e-05	4.979e-06
Amd2	ENSMUSG00000063953	S-adenosylmethionine decarboxylase 2 [Source:MGI Symbol;Acc:MGI:1333111]	-0.8359	0.001153	0.0001652
Amer3	ENSMUSG00000045174	APC membrane recruitment 3 [Source:MGI Symbol;Acc:MGI:3026939]	0.3118	0.01772	0.005327
Amfr	ENSMUSG00000031751	autocrine motility factor receptor [Source:MGI Symbol;Acc:MGI:1345634]	0.1135	0.04758	0.01828
Amh	ENSMUSG00000035262	anti-Mullerian hormone [Source:MGI Symbol;Acc:MGI:88006]	-1.121	6.453e-06	1.531e-07
Amigo1	ENSMUSG00000050947	adhesion molecule with Ig like domain 1 [Source:MGI Symbol;Acc:MGI:2653612]	0.2391	0.000301	2.864e-05
Amn1	ENSMUSG00000068250	antagonist of mitotic exit network 1 [Source:MGI Symbol;Acc:MGI:2442933]	-0.3102	0.01073	0.002829
Amotl1	ENSMUSG00000013076	angiomotin-like 1 [Source:MGI Symbol;Acc:MGI:1922973]	0.3631	0.0001981	1.664e-05
Ampd2	ENSMUSG00000027889	adenosine monophosphate deaminase 2 [Source:MGI Symbol;Acc:MGI:88016]	-0.1166	0.04356	0.01643
Ampd3	ENSMUSG00000005686	adenosine monophosphate deaminase 3 [Source:MGI Symbol;Acc:MGI:1096344]	0.1708	0.04054	0.01504
Amph	ENSMUSG00000021314	amphiphysin [Source:MGI Symbol;Acc:MGI:103574]	0.1304	0.00371	0.0007418
Amt	ENSMUSG00000032607	aminomethyltransferase [Source:MGI Symbol;Acc:MGI:3646700]	0.1859	0.0113	0.003012
Amy1	ENSMUSG00000074264	amylase 1, salivary [Source:MGI Symbol;Acc:MGI:88019]	-0.5907	3.281e-07	1.526e-09
Amz2	ENSMUSG00000020610	archaelysin family metallopeptidase 2 [Source:MGI Symbol;Acc:MGI:104837]	-0.2586	0.00109	0.0001537
Anapc1	ENSMUSG00000014355	anaphase promoting complex subunit 1 [Source:MGI Symbol;Acc:MGI:103097]	0.2579	0.0001306	9.563e-06
Anapc16	ENSMUSG00000020107	anaphase promoting complex subunit 16 [Source:MGI Symbol;Acc:MGI:1289325]	-0.2138	0.001657	0.0002628
Anapc2	ENSMUSG00000026965	anaphase promoting complex subunit 2 [Source:MGI Symbol;Acc:MGI:2139135]	0.2113	0.0001446	1.098e-05
Anapc5	ENSMUSG00000029472	anaphase-promoting complex subunit 5 [Source:MGI Symbol;Acc:MGI:1929722]	-0.1553	0.002197	0.0003793
Ank1	ENSMUSG00000031543	ankyrin 1, erythroid [Source:MGI Symbol;Acc:MGI:88024]	0.2536	4.852e-05	2.57e-06
Ank2	ENSMUSG00000032826	ankyrin 2, brain [Source:MGI Symbol;Acc:MGI:88025]	0.2289	0.009966	0.002567
Ank3	ENSMUSG00000069601	ankyrin 3, epithelial [Source:MGI Symbol;Acc:MGI:88026]	0.4281	1.459e-06	1.652e-08
Ankfy1	ENSMUSG00000020790	ankyrin repeat and FYVE domain containing 1 [Source:MGI Symbol;Acc:MGI:1337008]	0.1866	0.009124	0.00229
Ankmy1	ENSMUSG00000034212	ankyrin repeat and MYND domain containing 1 [Source:MGI Symbol;Acc:MGI:3045261]	0.4567	0.01524	0.004398
Ankrd10	ENSMUSG00000031508	ankyrin repeat domain 10 [Source:MGI Symbol;Acc:MGI:1921840]	-0.2115	0.0004111	4.299e-05
Ankrd11	ENSMUSG00000035569	ankyrin repeat domain 11 [Source:MGI Symbol;Acc:MGI:1924337]	0.1725	0.0005439	6.205e-05
Ankrd13b	ENSMUSG00000037907	ankyrin repeat domain 13b [Source:MGI Symbol;Acc:MGI:2144501]	-0.2678	0.001349	0.0002037
Ankrd13c	ENSMUSG00000039988	ankyrin repeat domain 13c [Source:MGI Symbol;Acc:MGI:2139746]	-0.1287	0.01183	0.003182
Ankrd13d	ENSMUSG00000005986	ankyrin repeat domain 13 family, member D [Source:MGI Symbol;Acc:MGI:1915673]	-0.2845	0.0005142	5.804e-05
Ankrd16	ENSMUSG00000047909	ankyrin repeat domain 16 [Source:MGI Symbol;Acc:MGI:2444796]	-0.2703	0.008202	0.002009
Ankrd17	ENSMUSG00000055204	ankyrin repeat domain 17 [Source:MGI Symbol;Acc:MGI:1932101]	0.2275	0.0002307	2.036e-05
Ankrd24	ENSMUSG00000054708	ankyrin repeat domain 24 [Source:MGI Symbol;Acc:MGI:1890394]	-0.4519	8.878e-06	2.435e-07
Ankrd26	ENSMUSG00000007827	ankyrin repeat domain 26 [Source:MGI Symbol;Acc:MGI:1917887]	-0.1536	0.02151	0.006755
Ankrd27	ENSMUSG00000034867	ankyrin repeat domain 27 (VPS9 domain) [Source:MGI Symbol;Acc:MGI:2444103]	0.1825	0.04397	0.01662
Ankrd33b	ENSMUSG00000022237	ankyrin repeat domain 33B [Source:MGI Symbol;Acc:MGI:1917904]	0.1747	0.04789	0.01844
Ankrd37	ENSMUSG00000050914	ankyrin repeat domain 37 [Source:MGI Symbol;Acc:MGI:3603344]	0.2904	0.01224	0.003325
Ankrd39	ENSMUSG00000079610	ankyrin repeat domain 39 [Source:MGI Symbol;Acc:MGI:1914816]	-0.2616	0.00883	0.0022
Ankrd50	ENSMUSG00000044864	ankyrin repeat domain 50 [Source:MGI Symbol;Acc:MGI:2139777]	0.3687	3.235e-06	5.287e-08
Ankrd54	ENSMUSG00000033055	ankyrin repeat domain 54 [Source:MGI Symbol;Acc:MGI:2444209]	-0.2144	0.01486	0.004262
Ankrd6	ENSMUSG00000040183	ankyrin repeat domain 6 [Source:MGI Symbol;Acc:MGI:2154278]	0.4065	7.249e-05	4.356e-06
Anks1	ENSMUSG00000024219	ankyrin repeat and SAM domain containing 1 [Source:MGI Symbol;Acc:MGI:2446180]	0.1414	0.005497	0.001227
Anks3	ENSMUSG00000022515	ankyrin repeat and sterile alpha motif domain containing 3 [Source:MGI Symbol;Acc:MGI:1919865]	-0.2272	0.001057	0.0001466
Ankzf1	ENSMUSG00000026199	ankyrin repeat and zinc finger domain containing 1 [Source:MGI Symbol;Acc:MGI:1098746]	0.1911	0.02346	0.007571
Ano1	ENSMUSG00000031075	anoctamin 1, calcium activated chloride channel [Source:MGI Symbol;Acc:MGI:2142149]	0.341	0.03771	0.01378
Ano10	ENSMUSG00000037949	anoctamin 10 [Source:MGI Symbol;Acc:MGI:2143103]	0.2843	0.0267	0.008978
Ano8	ENSMUSG00000034863	anoctamin 8 [Source:MGI Symbol;Acc:MGI:2687327]	-0.6187	6.91e-07	4.936e-09
Antxr2	ENSMUSG00000029338	anthrax toxin receptor 2 [Source:MGI Symbol;Acc:MGI:1919164]	0.2784	0.03345	0.01183
Anxa11	ENSMUSG00000021866	annexin A11 [Source:MGI Symbol;Acc:MGI:108481]	0.3721	0.03587	0.01293
Anxa2	ENSMUSG00000032231	annexin A2 [Source:MGI Symbol;Acc:MGI:88246]	0.6771	0.02	0.006148
Anxa3	ENSMUSG00000029484	annexin A3 [Source:MGI Symbol;Acc:MGI:1201378]	0.8385	0.007222	0.001717
Anxa6	ENSMUSG00000018340	annexin A6 [Source:MGI Symbol;Acc:MGI:88255]	0.2441	0.0005814	6.79e-05
Ap1b1	ENSMUSG00000009090	adaptor protein complex AP-1, beta 1 subunit [Source:MGI Symbol;Acc:MGI:1096368]	0.1276	0.01772	0.005323
Ap1g1	ENSMUSG00000031731	adaptor protein complex AP-1, gamma 1 subunit [Source:MGI Symbol;Acc:MGI:101919]	0.1586	0.00177	0.000287
Ap2a2	ENSMUSG00000002957	adaptor-related protein complex 2, alpha 2 subunit [Source:MGI Symbol;Acc:MGI:101920]	0.2504	0.001	0.000137
Ap2b1	ENSMUSG00000035152	adaptor-related protein complex 2, beta 1 subunit [Source:MGI Symbol;Acc:MGI:1919020]	0.4519	7.768e-07	6.125e-09
Ap2s1	ENSMUSG00000008036	adaptor-related protein complex 2, sigma 1 subunit [Source:MGI Symbol;Acc:MGI:2141861]	-0.3914	5.956e-06	1.369e-07
Ap3b1	ENSMUSG00000021686	adaptor-related protein complex 3, beta 1 subunit [Source:MGI Symbol;Acc:MGI:1333879]	0.1591	0.003976	0.0008135
Ap3m1	ENSMUSG00000021824	adaptor-related protein complex 3, mu 1 subunit [Source:MGI Symbol;Acc:MGI:1929212]	-0.1978	0.001931	0.0003215
Ap3s1	ENSMUSG00000024480	adaptor-related protein complex 3, sigma 1 subunit [Source:MGI Symbol;Acc:MGI:1337062]	-0.4143	6.298e-05	3.599e-06
Ap3s2	ENSMUSG00000063801	adaptor-related protein complex 3, sigma 2 subunit [Source:MGI Symbol;Acc:MGI:1337060]	0.3159	9.008e-06	2.525e-07
Ap4m1	ENSMUSG00000019518	adaptor-related protein complex AP-4, mu 1 [Source:MGI Symbol;Acc:MGI:1337063]	-0.192	0.01708	0.005064
Ap4s1	ENSMUSG00000020955	adaptor-related protein complex AP-4, sigma 1 [Source:MGI Symbol;Acc:MGI:1337065]	-0.3513	7.494e-05	4.586e-06
Apba1	ENSMUSG00000024897	amyloid beta (A4) precursor protein binding, family A, member 1 [Source:MGI Symbol;Acc:MGI:1860297]	0.1276	0.004455	0.0009361
Apba2	ENSMUSG00000030519	amyloid beta (A4) precursor protein-binding, family A, member 2 [Source:MGI Symbol;Acc:MGI:1261791]	0.1337	0.01647	0.004842
Apba3	ENSMUSG00000004931	amyloid beta (A4) precursor protein-binding, family A, member 3 [Source:MGI Symbol;Acc:MGI:1888527]	-0.4362	0.0009138	0.0001218
Apbb1	ENSMUSG00000037032	amyloid beta (A4) precursor protein-binding, family B, member 1 [Source:MGI Symbol;Acc:MGI:107765]	0.1768	0.02084	0.006482
Apbb2	ENSMUSG00000029207	amyloid beta (A4) precursor protein-binding, family B, member 2 [Source:MGI Symbol;Acc:MGI:108405]	0.1849	0.00147	0.0002271
Apc	ENSMUSG00000005871	adenomatosis polyposis coli [Source:MGI Symbol;Acc:MGI:88039]	0.2837	9.628e-05	6.378e-06
Apc2	ENSMUSG00000020135	adenomatosis polyposis coli 2 [Source:MGI Symbol;Acc:MGI:1346052]	0.177	0.005354	0.001183
Apcdd1	ENSMUSG00000071847	adenomatosis polyposis coli down-regulated 1 [Source:MGI Symbol;Acc:MGI:3513977]	0.2158	0.04654	0.0178
Apeh	ENSMUSG00000032590	acylpeptide hydrolase [Source:MGI Symbol;Acc:MGI:88041]	-0.2889	2.439e-05	9.89e-07
Apex2	ENSMUSG00000025269	apurinic/apyrimidinic endonuclease 2 [Source:MGI Symbol;Acc:MGI:1924872]	-0.3963	0.003341	0.0006498
Apip	ENSMUSG00000010911	APAF1 interacting protein [Source:MGI Symbol;Acc:MGI:1926788]	-0.336	0.00222	0.0003858
Apln	ENSMUSG00000037010	apelin [Source:MGI Symbol;Acc:MGI:1353624]	0.8535	0.000354	3.55e-05
Aplp1	ENSMUSG00000006651	amyloid beta (A4) precursor-like protein 1 [Source:MGI Symbol;Acc:MGI:88046]	0.1618	0.009813	0.002518
Aplp2	ENSMUSG00000031996	amyloid beta (A4) precursor-like protein 2 [Source:MGI Symbol;Acc:MGI:88047]	0.1624	0.001153	0.0001651
Apobec2	ENSMUSG00000040694	apolipoprotein B mRNA editing enzyme, catalytic polypeptide 2 [Source:MGI Symbol;Acc:MGI:1343178]	0.4038	0.02838	0.009667
Apoo	ENSMUSG00000079508	apolipoprotein O [Source:MGI Symbol;Acc:MGI:1915566]	-0.4366	0.002781	0.0005135
App	ENSMUSG00000022892	amyloid beta (A4) precursor protein [Source:MGI Symbol;Acc:MGI:88059]	0.3071	0.02389	0.007748
Appl2	ENSMUSG00000020263	adaptor protein, phosphotyrosine interaction, PH domain and leucine zipper containing 2 [Source:MGI Symbol;Acc:MGI:2384914]	-0.2487	0.0001875	1.548e-05
Aptx	ENSMUSG00000028411	aprataxin [Source:MGI Symbol;Acc:MGI:1913658]	0.1213	0.03517	0.01262
Aqp4	ENSMUSG00000024411	aquaporin 4 [Source:MGI Symbol;Acc:MGI:107387]	-0.2085	0.002258	0.0003943
Aqp6	ENSMUSG00000043144	aquaporin 6 [Source:MGI Symbol;Acc:MGI:1341204]	0.4624	0.009782	0.002507
Aqr	ENSMUSG00000040383	aquarius [Source:MGI Symbol;Acc:MGI:1276102]	0.2159	0.003908	0.0007934
Araf	ENSMUSG00000001127	Araf proto-oncogene, serine/threonine kinase [Source:MGI Symbol;Acc:MGI:88065]	-0.3795	3.704e-05	1.775e-06
Arap3	ENSMUSG00000024451	ArfGAP with RhoGAP domain, ankyrin repeat and PH domain 3 [Source:MGI Symbol;Acc:MGI:2147274]	0.3266	0.04316	0.01624
Arel1	ENSMUSG00000042350	apoptosis resistant E3 ubiquitin protein ligase 1 [Source:MGI Symbol;Acc:MGI:1915747]	0.2858	0.000905	0.00012
Arf3	ENSMUSG00000051853	ADP-ribosylation factor 3 [Source:MGI Symbol;Acc:MGI:99432]	0.3863	7.183e-05	4.289e-06
Arf5	ENSMUSG00000020440	ADP-ribosylation factor 5 [Source:MGI Symbol;Acc:MGI:99434]	-0.2649	0.0005528	6.336e-05
Arf6	ENSMUSG00000044147	ADP-ribosylation factor 6 [Source:MGI Symbol;Acc:MGI:99435]	-0.2601	0.000583	6.813e-05
Arfgap3	ENSMUSG00000054277	ADP-ribosylation factor GTPase activating protein 3 [Source:MGI Symbol;Acc:MGI:1913501]	0.2824	0.01066	0.002803
Arfgef1	ENSMUSG00000067851	ADP-ribosylation factor guanine nucleotide-exchange factor 1(brefeldin A-inhibited) [Source:MGI Symbol;Acc:MGI:2442988]	0.2238	0.001494	0.0002315
Arfgef2	ENSMUSG00000074582	ADP-ribosylation factor guanine nucleotide-exchange factor 2 (brefeldin A-inhibited) [Source:MGI Symbol;Acc:MGI:2139354]	0.2638	0.0006229	7.438e-05
Arfgef3	ENSMUSG00000019852	ARFGEF family member 3 [Source:MGI Symbol;Acc:MGI:106387]	0.162	0.01134	0.003023
Arfrp1	ENSMUSG00000038671	ADP-ribosylation factor related protein 1 [Source:MGI Symbol;Acc:MGI:1923938]	-0.2833	7.817e-05	4.865e-06
Arg2	ENSMUSG00000021125	arginase type II [Source:MGI Symbol;Acc:MGI:1330806]	-0.3932	0.0009001	0.0001191
Arglu1	ENSMUSG00000040459	arginine and glutamate rich 1 [Source:MGI Symbol;Acc:MGI:2442985]	-0.4379	3.851e-06	7.015e-08
Arhgap10	ENSMUSG00000037148	Rho GTPase activating protein 10 [Source:MGI Symbol;Acc:MGI:1925764]	-0.2734	0.001873	0.0003081
Arhgap15	ENSMUSG00000049744	Rho GTPase activating protein 15 [Source:MGI Symbol;Acc:MGI:1923367]	0.4013	0.00521	0.00114
Arhgap17	ENSMUSG00000030766	Rho GTPase activating protein 17 [Source:MGI Symbol;Acc:MGI:1917747]	-0.1974	0.04559	0.01737
Arhgap20	ENSMUSG00000053199	Rho GTPase activating protein 20 [Source:MGI Symbol;Acc:MGI:2445175]	0.3709	6.912e-05	4.062e-06
Arhgap31	ENSMUSG00000022799	Rho GTPase activating protein 31 [Source:MGI Symbol;Acc:MGI:1333857]	0.3673	0.0001074	7.416e-06
Arhgap32	ENSMUSG00000041444	Rho GTPase activating protein 32 [Source:MGI Symbol;Acc:MGI:2450166]	0.2077	0.0003601	3.63e-05
Arhgap33	ENSMUSG00000036882	Rho GTPase activating protein 33 [Source:MGI Symbol;Acc:MGI:2673998]	-0.1644	0.01243	0.00339
Arhgap35	ENSMUSG00000058230	Rho GTPase activating protein 35 [Source:MGI Symbol;Acc:MGI:1929494]	0.3752	1.065e-05	3.309e-07
Arhgap39	ENSMUSG00000033697	Rho GTPase activating protein 39 [Source:MGI Symbol;Acc:MGI:107858]	-0.1657	0.008429	0.00208
Arhgap44	ENSMUSG00000033389	Rho GTPase activating protein 44 [Source:MGI Symbol;Acc:MGI:2144423]	0.1359	0.004524	0.0009528
Arhgdia	ENSMUSG00000025132	Rho GDP dissociation inhibitor (GDI) alpha [Source:MGI Symbol;Acc:MGI:2178103]	0.2276	0.004774	0.001019
Arhgdib	ENSMUSG00000030220	Rho, GDP dissociation inhibitor (GDI) beta [Source:MGI Symbol;Acc:MGI:101940]	0.7018	7.319e-05	4.424e-06
Arhgef1	ENSMUSG00000040940	Rho guanine nucleotide exchange factor (GEF) 1 [Source:MGI Symbol;Acc:MGI:1353510]	-0.5396	1.065e-05	3.31e-07
Arhgef10l	ENSMUSG00000040964	Rho guanine nucleotide exchange factor (GEF) 10-like [Source:MGI Symbol;Acc:MGI:1920004]	0.1525	0.02482	0.008148
Arhgef11	ENSMUSG00000041977	Rho guanine nucleotide exchange factor (GEF) 11 [Source:MGI Symbol;Acc:MGI:2441869]	0.2602	3.608e-05	1.718e-06
Arhgef12	ENSMUSG00000059495	Rho guanine nucleotide exchange factor (GEF) 12 [Source:MGI Symbol;Acc:MGI:1916882]	0.1612	0.005972	0.001358
Arhgef17	ENSMUSG00000032875	Rho guanine nucleotide exchange factor (GEF) 17 [Source:MGI Symbol;Acc:MGI:2673002]	0.1588	0.005667	0.001273
Arhgef2	ENSMUSG00000028059	rho/rac guanine nucleotide exchange factor (GEF) 2 [Source:MGI Symbol;Acc:MGI:103264]	-0.2723	0.003568	0.0007064
Arhgef25	ENSMUSG00000019467	Rho guanine nucleotide exchange factor (GEF) 25 [Source:MGI Symbol;Acc:MGI:1277173]	-0.214	0.00249	0.0004443
Arhgef26	ENSMUSG00000036885	Rho guanine nucleotide exchange factor (GEF) 26 [Source:MGI Symbol;Acc:MGI:1918053]	0.1173	0.04927	0.0191
Arhgef3	ENSMUSG00000021895	Rho guanine nucleotide exchange factor (GEF) 3 [Source:MGI Symbol;Acc:MGI:1918954]	0.3475	0.03048	0.01054
Arhgef4	ENSMUSG00000037509	Rho guanine nucleotide exchange factor (GEF) 4 [Source:MGI Symbol;Acc:MGI:2442507]	0.168	0.02498	0.00822
Arhgef9	ENSMUSG00000025656	CDC42 guanine nucleotide exchange factor (GEF) 9 [Source:MGI Symbol;Acc:MGI:2442233]	0.202	0.0001951	1.629e-05
Arid2	ENSMUSG00000033237	AT rich interactive domain 2 (ARID, RFX-like) [Source:MGI Symbol;Acc:MGI:1924294]	0.1893	0.002216	0.0003843
Arid3b	ENSMUSG00000004661	AT rich interactive domain 3B (BRIGHT-like) [Source:MGI Symbol;Acc:MGI:1930768]	-0.3503	0.002019	0.0003398
Arid5b	ENSMUSG00000019947	AT rich interactive domain 5B (MRF1-like) [Source:MGI Symbol;Acc:MGI:2175912]	0.2359	0.0103	0.002682
Arih2	ENSMUSG00000064145	ariadne RBR E3 ubiquitin protein ligase 2 [Source:MGI Symbol;Acc:MGI:1344361]	-0.129	0.01387	0.003904
Arl13a	ENSMUSG00000052549	ADP-ribosylation factor-like 13A [Source:MGI Symbol;Acc:MGI:1921698]	0.5464	0.03084	0.0107
Arl16	ENSMUSG00000057594	ADP-ribosylation factor-like 16 [Source:MGI Symbol;Acc:MGI:1917567]	-0.2846	0.003906	0.0007925
Arl4d	ENSMUSG00000034936	ADP-ribosylation factor-like 4D [Source:MGI Symbol;Acc:MGI:1933155]	-0.3157	0.001777	0.0002888
Arl6	ENSMUSG00000022722	ADP-ribosylation factor-like 6 [Source:MGI Symbol;Acc:MGI:1927136]	-0.2848	0.0004325	4.608e-05
Arl6ip4	ENSMUSG00000029404	ADP-ribosylation factor-like 6 interacting protein 4 [Source:MGI Symbol;Acc:MGI:1929500]	-0.2866	0.002732	0.0005
Arl6ip6	ENSMUSG00000026960	ADP-ribosylation factor-like 6 interacting protein 6 [Source:MGI Symbol;Acc:MGI:1929507]	-0.3308	0.001195	0.0001733
Armc1	ENSMUSG00000027599	armadillo repeat containing 1 [Source:MGI Symbol;Acc:MGI:1921502]	-0.2477	0.005748	0.001293
Armc9	ENSMUSG00000062590	armadillo repeat containing 9 [Source:MGI Symbol;Acc:MGI:1926045]	-0.1782	0.008134	0.001991
Armcx2	ENSMUSG00000033436	armadillo repeat containing, X-linked 2 [Source:MGI Symbol;Acc:MGI:1914666]	0.1981	0.0009804	0.0001333
Armcx4	ENSMUSG00000049804	armadillo repeat containing, X-linked 4 [Source:MGI Symbol;Acc:MGI:2147887]	0.2858	0.0004325	4.61e-05
Armt1	ENSMUSG00000061759	acidic residue methyltransferase 1 [Source:MGI Symbol;Acc:MGI:1920669]	-0.1683	0.03662	0.01328
Arnt2	ENSMUSG00000015709	aryl hydrocarbon receptor nuclear translocator 2 [Source:MGI Symbol;Acc:MGI:107188]	0.3511	9.66e-05	6.422e-06
Arpc5	ENSMUSG00000008475	actin related protein 2/3 complex, subunit 5 [Source:MGI Symbol;Acc:MGI:1915021]	-0.2585	0.006469	0.001494
Arpc5l	ENSMUSG00000026755	actin related protein 2/3 complex, subunit 5-like [Source:MGI Symbol;Acc:MGI:1921442]	-0.2985	0.0007185	8.977e-05
Arpin	ENSMUSG00000039043	actin-related protein 2/3 complex inhibitor [Source:MGI Symbol;Acc:MGI:1917670]	0.2195	0.009456	0.002395
Arr3	ENSMUSG00000060890	arrestin 3, retinal [Source:MGI Symbol;Acc:MGI:2159617]	0.2399	0.009413	0.002383
Arrb1	ENSMUSG00000018909	arrestin, beta 1 [Source:MGI Symbol;Acc:MGI:99473]	0.4444	2.038e-07	6.602e-10
Arrb2	ENSMUSG00000060216	arrestin, beta 2 [Source:MGI Symbol;Acc:MGI:99474]	-0.3272	0.001281	0.00019
Arrdc1	ENSMUSG00000026972	arrestin domain containing 1 [Source:MGI Symbol;Acc:MGI:2446136]	-0.3754	0.0248	0.00814
Arsb	ENSMUSG00000042082	arylsulfatase B [Source:MGI Symbol;Acc:MGI:88075]	0.2727	0.0002077	1.764e-05
Arsg	ENSMUSG00000020604	arylsulfatase G [Source:MGI Symbol;Acc:MGI:1921258]	0.6462	7.324e-05	4.432e-06
Arv1	ENSMUSG00000031982	ARV1 homolog, fatty acid homeostasis modulator [Source:MGI Symbol;Acc:MGI:1916115]	-0.3012	0.02693	0.009082
Arxes2	ENSMUSG00000048040	adipocyte-related X-chromosome expressed sequence 2 [Source:MGI Symbol;Acc:MGI:1924226]	-0.3836	4.989e-05	2.683e-06
Asah1	ENSMUSG00000031591	N-acylsphingosine amidohydrolase 1 [Source:MGI Symbol;Acc:MGI:1277124]	-0.1165	0.01757	0.005257
Asap1	ENSMUSG00000022377	ArfGAP with SH3 domain, ankyrin repeat and PH domain1 [Source:MGI Symbol;Acc:MGI:1342335]	0.1313	0.02158	0.006784
Asb2	ENSMUSG00000021200	ankyrin repeat and SOCS box-containing 2 [Source:MGI Symbol;Acc:MGI:1929743]	-0.2854	0.01688	0.004988
Asb6	ENSMUSG00000039483	ankyrin repeat and SOCS box-containing 6 [Source:MGI Symbol;Acc:MGI:1919573]	-0.1918	0.005878	0.001331
Asb7	ENSMUSG00000030509	ankyrin repeat and SOCS box-containing 7 [Source:MGI Symbol;Acc:MGI:2152835]	0.1754	0.02436	0.007955
Ascc1	ENSMUSG00000044475	activating signal cointegrator 1 complex subunit 1 [Source:MGI Symbol;Acc:MGI:1916340]	0.1601	0.009226	0.002325
Asf1a	ENSMUSG00000019857	anti-silencing function 1A histone chaperone [Source:MGI Symbol;Acc:MGI:1913653]	-0.2003	0.00755	0.001816
Asf1b	ENSMUSG00000005470	anti-silencing function 1B histone chaperone [Source:MGI Symbol;Acc:MGI:1914179]	0.3383	0.0169	0.004999
Ash1l	ENSMUSG00000028053	ash1 (absent, small, or homeotic)-like (Drosophila) [Source:MGI Symbol;Acc:MGI:2183158]	0.1993	0.0004748	5.251e-05
Ash2l	ENSMUSG00000031575	ash2 (absent, small, or homeotic)-like (Drosophila) [Source:MGI Symbol;Acc:MGI:1344416]	-0.2153	0.01138	0.00304
Asic2	ENSMUSG00000020704	acid-sensing (proton-gated) ion channel 2 [Source:MGI Symbol;Acc:MGI:1100867]	0.2175	0.005901	0.001338
Asic3	ENSMUSG00000038276	acid-sensing (proton-gated) ion channel 3 [Source:MGI Symbol;Acc:MGI:2159339]	-0.701	2.607e-06	3.777e-08
Asns	ENSMUSG00000029752	asparagine synthetase [Source:MGI Symbol;Acc:MGI:1350929]	0.439	1.006e-05	2.989e-07
Asphd1	ENSMUSG00000046378	aspartate beta-hydroxylase domain containing 1 [Source:MGI Symbol;Acc:MGI:2685014]	-0.2787	0.0411	0.0153
Asprv1	ENSMUSG00000033508	aspartic peptidase, retroviral-like 1 [Source:MGI Symbol;Acc:MGI:1915105]	1.083	0.0001524	1.178e-05
Asrgl1	ENSMUSG00000024654	asparaginase like 1 [Source:MGI Symbol;Acc:MGI:1913764]	0.3458	0.0002808	2.613e-05
Aste1	ENSMUSG00000032567	asteroid homolog 1 (Drosophila) [Source:MGI Symbol;Acc:MGI:1913845]	-0.4239	0.001693	0.0002707
Astn1	ENSMUSG00000026587	astrotactin 1 [Source:MGI Symbol;Acc:MGI:1098567]	0.2343	0.0006586	7.998e-05
Astn2	ENSMUSG00000028373	astrotactin 2 [Source:MGI Symbol;Acc:MGI:1889277]	0.3729	0.001093	0.0001541
Asxl3	ENSMUSG00000045215	additional sex combs like 3 (Drosophila) [Source:MGI Symbol;Acc:MGI:2685175]	0.3022	0.02245	0.007147
Atad3a	ENSMUSG00000029036	ATPase family, AAA domain containing 3A [Source:MGI Symbol;Acc:MGI:1919214]	-0.3723	9.696e-05	6.456e-06
Atat1	ENSMUSG00000024426	alpha tubulin acetyltransferase 1 [Source:MGI Symbol;Acc:MGI:1913869]	-0.3889	0.001207	0.0001755
Atcay	ENSMUSG00000034958	ataxia, cerebellar, Cayman type [Source:MGI Symbol;Acc:MGI:2448730]	0.2652	0.0002167	1.878e-05
Ate1	ENSMUSG00000030850	arginyltransferase 1 [Source:MGI Symbol;Acc:MGI:1333870]	0.1037	0.02773	0.009408
Atf1	ENSMUSG00000023027	activating transcription factor 1 [Source:MGI Symbol;Acc:MGI:1298366]	-0.2621	0.009242	0.002332
Atf4	ENSMUSG00000042406	activating transcription factor 4 [Source:MGI Symbol;Acc:MGI:88096]	-0.431	4.528e-05	2.337e-06
Atf6	ENSMUSG00000026663	activating transcription factor 6 [Source:MGI Symbol;Acc:MGI:1926157]	0.2652	6.583e-05	3.806e-06
Atf6b	ENSMUSG00000015461	activating transcription factor 6 beta [Source:MGI Symbol;Acc:MGI:105121]	-0.2559	0.0005412	6.164e-05
Atf7ip	ENSMUSG00000030213	activating transcription factor 7 interacting protein [Source:MGI Symbol;Acc:MGI:1858965]	0.1911	0.003806	0.0007659
Atg13	ENSMUSG00000027244	autophagy related 13 [Source:MGI Symbol;Acc:MGI:1196429]	0.1476	0.007482	0.001795
Atg16l2	ENSMUSG00000047767	autophagy related 16-like 2 (S. cerevisiae) [Source:MGI Symbol;Acc:MGI:1920933]	-0.387	0.00197	0.0003292
Atg2b	ENSMUSG00000041341	autophagy related 2B [Source:MGI Symbol;Acc:MGI:1923809]	0.3178	6.706e-06	1.62e-07
Atg4d	ENSMUSG00000002820	autophagy related 4D, cysteine peptidase [Source:MGI Symbol;Acc:MGI:2444308]	-0.1884	0.01304	0.003609
Atg7	ENSMUSG00000030314	autophagy related 7 [Source:MGI Symbol;Acc:MGI:1921494]	0.3659	0.0009066	0.0001205
Atg9a	ENSMUSG00000033124	autophagy related 9A [Source:MGI Symbol;Acc:MGI:2138446]	0.1126	0.04932	0.01915
Atg9b	ENSMUSG00000038295	autophagy related 9B [Source:MGI Symbol;Acc:MGI:2685420]	0.5922	0.002532	0.0004552
Atic	ENSMUSG00000026192	5-aminoimidazole-4-carboxamide ribonucleotide formyltransferase/IMP cyclohydrolase [Source:MGI Symbol;Acc:MGI:1351352]	0.2129	0.01683	0.004971
Atl1	ENSMUSG00000021066	atlastin GTPase 1 [Source:MGI Symbol;Acc:MGI:1921241]	-0.141	0.01282	0.003532
Atm	ENSMUSG00000034218	ataxia telangiectasia mutated [Source:MGI Symbol;Acc:MGI:107202]	0.3148	0.0007467	9.409e-05
Atmin	ENSMUSG00000047388	ATM interactor [Source:MGI Symbol;Acc:MGI:2682328]	0.3116	1.882e-05	7.002e-07
Atox1	ENSMUSG00000018585	antioxidant 1 copper chaperone [Source:MGI Symbol;Acc:MGI:1333855]	-0.1952	0.036	0.013
Atp10a	ENSMUSG00000025324	ATPase, class V, type 10A [Source:MGI Symbol;Acc:MGI:1330809]	0.582	0.007429	0.00178
Atp11a	ENSMUSG00000031441	ATPase, class VI, type 11A [Source:MGI Symbol;Acc:MGI:1354735]	0.1316	0.04526	0.01722
Atp11b	ENSMUSG00000037400	ATPase, class VI, type 11B [Source:MGI Symbol;Acc:MGI:1923545]	-0.3865	7.365e-05	4.485e-06
Atp11c	ENSMUSG00000062949	ATPase, class VI, type 11C [Source:MGI Symbol;Acc:MGI:1859661]	-0.2543	0.003711	0.0007423
Atp13a2	ENSMUSG00000036622	ATPase type 13A2 [Source:MGI Symbol;Acc:MGI:1922022]	-0.2817	2.354e-05	9.389e-07
Atp13a3	ENSMUSG00000022533	ATPase type 13A3 [Source:MGI Symbol;Acc:MGI:2685387]	0.09824	0.0342	0.01217
Atp1a1	ENSMUSG00000033161	ATPase, Na+/K+ transporting, alpha 1 polypeptide [Source:MGI Symbol;Acc:MGI:88105]	0.3282	0.0002202	1.914e-05
Atp1a3	ENSMUSG00000040907	ATPase, Na+/K+ transporting, alpha 3 polypeptide [Source:MGI Symbol;Acc:MGI:88107]	0.4516	5.034e-06	1.058e-07
Atp1b2	ENSMUSG00000041329	ATPase, Na+/K+ transporting, beta 2 polypeptide [Source:MGI Symbol;Acc:MGI:88109]	0.1528	0.02807	0.009545
Atp2a1	ENSMUSG00000030730	ATPase, Ca++ transporting, cardiac muscle, fast twitch 1 [Source:MGI Symbol;Acc:MGI:105058]	-0.4942	0.01256	0.003441
Atp2b2	ENSMUSG00000030302	ATPase, Ca++ transporting, plasma membrane 2 [Source:MGI Symbol;Acc:MGI:105368]	0.1872	0.001257	0.000185
Atp2b3	ENSMUSG00000031376	ATPase, Ca++ transporting, plasma membrane 3 [Source:MGI Symbol;Acc:MGI:1347353]	0.2966	0.001926	0.0003196
Atp2b4	ENSMUSG00000026463	ATPase, Ca++ transporting, plasma membrane 4 [Source:MGI Symbol;Acc:MGI:88111]	0.4604	4.675e-07	2.583e-09
Atp2c1	ENSMUSG00000032570	ATPase, Ca++-sequestering [Source:MGI Symbol;Acc:MGI:1889008]	-0.1	0.03051	0.01056
Atp5a1	ENSMUSG00000025428	ATP synthase, H+ transporting, mitochondrial F1 complex, alpha subunit 1 [Source:MGI Symbol;Acc:MGI:88115]	0.1454	0.003244	0.0006256
Atp5c1	ENSMUSG00000025781	ATP synthase, H+ transporting, mitochondrial F1 complex, gamma polypeptide 1 [Source:MGI Symbol;Acc:MGI:1261437]	-0.1261	0.0136	0.0038
Atp5d	ENSMUSG00000003072	ATP synthase, H+ transporting, mitochondrial F1 complex, delta subunit [Source:MGI Symbol;Acc:MGI:1913293]	-0.2396	0.0002085	1.778e-05
Atp5e	ENSMUSG00000016252	ATP synthase, H+ transporting, mitochondrial F1 complex, epsilon subunit [Source:MGI Symbol;Acc:MGI:1855697]	-0.4918	5.459e-05	2.995e-06
Atp5f1	ENSMUSG00000000563	ATP synthase, H+ transporting, mitochondrial F0 complex, subunit B1 [Source:MGI Symbol;Acc:MGI:1100495]	-0.1335	0.01163	0.003121
Atp5g1	ENSMUSG00000006057	ATP synthase, H+ transporting, mitochondrial F0 complex, subunit C1 (subunit 9) [Source:MGI Symbol;Acc:MGI:107653]	-0.1569	0.01397	0.00394
Atp5g3	ENSMUSG00000018770	ATP synthase, H+ transporting, mitochondrial F0 complex, subunit C3 (subunit 9) [Source:MGI Symbol;Acc:MGI:2442035]	-0.2525	0.000561	6.45e-05
Atp5h	ENSMUSG00000034566	ATP synthase, H+ transporting, mitochondrial F0 complex, subunit D [Source:MGI Symbol;Acc:MGI:1918929]	-0.1942	0.0006738	8.214e-05
Atp5j	ENSMUSG00000022890	ATP synthase, H+ transporting, mitochondrial F0 complex, subunit F [Source:MGI Symbol;Acc:MGI:107777]	-0.3098	0.0001529	1.184e-05
Atp5j2	ENSMUSG00000038690	ATP synthase, H+ transporting, mitochondrial F0 complex, subunit F2 [Source:MGI Symbol;Acc:MGI:1927558]	-0.2819	0.001653	0.0002616
Atp5l	ENSMUSG00000038717	ATP synthase, H+ transporting, mitochondrial F0 complex, subunit G [Source:MGI Symbol;Acc:MGI:1351597]	-0.6743	4.78e-06	9.921e-08
Atp5s	ENSMUSG00000054894	ATP synthase, H+ transporting, mitochondrial F0 complex, subunit S [Source:MGI Symbol;Acc:MGI:1915305]	-0.3008	0.004637	0.0009815
Atp6ap1	ENSMUSG00000019087	ATPase, H+ transporting, lysosomal accessory protein 1 [Source:MGI Symbol;Acc:MGI:109629]	0.1276	0.01223	0.003322
Atp6v0a1	ENSMUSG00000019302	ATPase, H+ transporting, lysosomal V0 subunit A1 [Source:MGI Symbol;Acc:MGI:103286]	0.3582	8.439e-06	2.266e-07
Atp6v0b	ENSMUSG00000033379	ATPase, H+ transporting, lysosomal V0 subunit B [Source:MGI Symbol;Acc:MGI:1890510]	-0.2997	7.249e-05	4.356e-06
Atp6v0c	ENSMUSG00000024121	ATPase, H+ transporting, lysosomal V0 subunit C [Source:MGI Symbol;Acc:MGI:88116]	-0.1711	0.004372	0.0009146
Atp6v0d1	ENSMUSG00000013160	ATPase, H+ transporting, lysosomal V0 subunit D1 [Source:MGI Symbol;Acc:MGI:1201778]	0.1268	0.01009	0.002609
Atp6v0e	ENSMUSG00000015575	ATPase, H+ transporting, lysosomal V0 subunit E [Source:MGI Symbol;Acc:MGI:1328318]	-0.2597	0.01088	0.002876
Atp6v0e2	ENSMUSG00000039347	ATPase, H+ transporting, lysosomal V0 subunit E2 [Source:MGI Symbol;Acc:MGI:1923502]	0.119	0.02051	0.006341
Atp6v1b2	ENSMUSG00000006273	ATPase, H+ transporting, lysosomal V1 subunit B2 [Source:MGI Symbol;Acc:MGI:109618]	0.1608	0.001735	0.0002797
Atp6v1d	ENSMUSG00000021114	ATPase, H+ transporting, lysosomal V1 subunit D [Source:MGI Symbol;Acc:MGI:1921084]	-0.09063	0.04345	0.01637
Atp6v1f	ENSMUSG00000004285	ATPase, H+ transporting, lysosomal V1 subunit F [Source:MGI Symbol;Acc:MGI:1913394]	-0.199	0.0135	0.003764
Atp6v1g1	ENSMUSG00000039105	ATPase, H+ transporting, lysosomal V1 subunit G1 [Source:MGI Symbol;Acc:MGI:1913540]	-0.1434	0.003605	0.0007158
Atp6v1g2	ENSMUSG00000024403	ATPase, H+ transporting, lysosomal V1 subunit G2 [Source:MGI Symbol;Acc:MGI:1913487]	0.1183	0.0398	0.01471
Atp7a	ENSMUSG00000033792	ATPase, Cu++ transporting, alpha polypeptide [Source:MGI Symbol;Acc:MGI:99400]	0.2372	0.04788	0.01843
Atp7b	ENSMUSG00000006567	ATPase, Cu++ transporting, beta polypeptide [Source:MGI Symbol;Acc:MGI:103297]	-0.2958	0.0005199	5.881e-05
Atp8a2	ENSMUSG00000021983	ATPase, aminophospholipid transporter-like, class I, type 8A, member 2 [Source:MGI Symbol;Acc:MGI:1354710]	0.4547	1.732e-05	6.239e-07
Atp9a	ENSMUSG00000027546	ATPase, class II, type 9A [Source:MGI Symbol;Acc:MGI:1330826]	0.4733	5.275e-07	3.199e-09
Atpif1	ENSMUSG00000054428	ATPase inhibitory factor 1 [Source:MGI Symbol;Acc:MGI:1196457]	-0.279	0.001612	0.0002537
Atrn	ENSMUSG00000027312	attractin [Source:MGI Symbol;Acc:MGI:1341628]	0.321	7.503e-06	1.881e-07
Atxn10	ENSMUSG00000016541	ataxin 10 [Source:MGI Symbol;Acc:MGI:1859293]	0.1466	0.00206	0.0003483
Atxn1l	ENSMUSG00000069895	ataxin 1-like [Source:MGI Symbol;Acc:MGI:3694797]	0.1591	0.005272	0.001156
Atxn2l	ENSMUSG00000032637	ataxin 2-like [Source:MGI Symbol;Acc:MGI:2446242]	-0.4247	8.269e-05	5.256e-06
Atxn7l2	ENSMUSG00000048997	ataxin 7-like 2 [Source:MGI Symbol;Acc:MGI:1919772]	-0.291	0.008428	0.002079
AU022252	ENSMUSG00000078584	expressed sequence AU022252 [Source:MGI Symbol;Acc:MGI:2140466]	0.3001	0.0004214	4.452e-05
AU040320	ENSMUSG00000028830	expressed sequence AU040320 [Source:MGI Symbol;Acc:MGI:2140475]	0.3406	1.862e-06	2.372e-08
Aup1	ENSMUSG00000068328	ancient ubiquitous protein 1 [Source:MGI Symbol;Acc:MGI:107789]	-0.4185	8.91e-06	2.48e-07
Auts2	ENSMUSG00000029673	autism susceptibility candidate 2 [Source:MGI Symbol;Acc:MGI:1919847]	0.2194	0.001346	0.0002029
Avl9	ENSMUSG00000029787	AVL9 cell migration associated [Source:MGI Symbol;Acc:MGI:1926187]	0.2382	0.0001783	1.451e-05
AW011738	ENSMUSG00000078349	expressed sequence AW011738 [Source:MGI Symbol;Acc:MGI:2140540]	-0.4821	0.001289	0.0001917
AW209491	ENSMUSG00000039182	expressed sequence AW209491 [Source:MGI Symbol;Acc:MGI:2145422]	-0.1874	0.01561	0.004519
AW551984	ENSMUSG00000038112	expressed sequence AW551984 [Source:MGI Symbol;Acc:MGI:2143322]	0.3957	0.02392	0.007771
AW554918	ENSMUSG00000033632	expressed sequence AW554918 [Source:MGI Symbol;Acc:MGI:2147376]	0.3089	0.0009449	0.0001273
Awat2	ENSMUSG00000031220	acyl-CoA wax alcohol acyltransferase 2 [Source:MGI Symbol;Acc:MGI:3045345]	0.4004	0.03872	0.01423
Axl	ENSMUSG00000002602	AXL receptor tyrosine kinase [Source:MGI Symbol;Acc:MGI:1347244]	0.2983	0.006273	0.001438
Azi2	ENSMUSG00000039285	5-azacytidine induced gene 2 [Source:MGI Symbol;Acc:MGI:1351332]	-0.3138	0.0007158	8.938e-05
B130021K23Rik	ENSMUSG00000108042	RIKEN cDNA B130021K23 gene [Source:MGI Symbol;Acc:MGI:2442518]	-0.7082	0.005778	0.001301
B2m	ENSMUSG00000060802	beta-2 microglobulin [Source:MGI Symbol;Acc:MGI:88127]	-0.3972	0.04165	0.01557
B3galnt1	ENSMUSG00000043300	UDP-GalNAc:betaGlcNAc beta 1,3-galactosaminyltransferase, polypeptide 1 [Source:MGI Symbol;Acc:MGI:1349405]	0.1161	0.03674	0.01333
B3galnt2	ENSMUSG00000039242	UDP-GalNAc:betaGlcNAc beta 1,3-galactosaminyltransferase, polypeptide 2 [Source:MGI Symbol;Acc:MGI:2145517]	-0.2102	0.01361	0.003807
B3galt1	ENSMUSG00000034780	UDP-Gal:betaGlcNAc beta 1,3-galactosyltransferase, polypeptide 1 [Source:MGI Symbol;Acc:MGI:1349403]	0.1616	0.02353	0.0076
B3galt5	ENSMUSG00000074892	UDP-Gal:betaGlcNAc beta 1,3-galactosyltransferase, polypeptide 5 [Source:MGI Symbol;Acc:MGI:2136878]	0.2783	0.03805	0.01393
B3galt6	ENSMUSG00000050796	UDP-Gal:betaGal beta 1,3-galactosyltransferase, polypeptide 6 [Source:MGI Symbol;Acc:MGI:2152819]	-0.2986	0.01379	0.003875
B3glct	ENSMUSG00000051950	beta-3-glucosyltransferase [Source:MGI Symbol;Acc:MGI:2685903]	0.3118	0.03243	0.0114
B4galt1	ENSMUSG00000028413	UDP-Gal:betaGlcNAc beta 1,4- galactosyltransferase, polypeptide 1 [Source:MGI Symbol;Acc:MGI:95705]	-0.1273	0.04209	0.01579
B4galt2	ENSMUSG00000028541	UDP-Gal:betaGlcNAc beta 1,4- galactosyltransferase, polypeptide 2 [Source:MGI Symbol;Acc:MGI:1858493]	-0.3345	3.434e-05	1.599e-06
B4galt3	ENSMUSG00000052423	UDP-Gal:betaGlcNAc beta 1,4-galactosyltransferase, polypeptide 3 [Source:MGI Symbol;Acc:MGI:1928767]	-0.2164	0.0004718	5.211e-05
B4galt4	ENSMUSG00000022793	UDP-Gal:betaGlcNAc beta 1,4-galactosyltransferase, polypeptide 4 [Source:MGI Symbol;Acc:MGI:1928387]	0.2532	0.04128	0.01538
B4galt5	ENSMUSG00000017929	UDP-Gal:betaGlcNAc beta 1,4-galactosyltransferase, polypeptide 5 [Source:MGI Symbol;Acc:MGI:1927169]	0.2362	0.006404	0.001475
B4galt6	ENSMUSG00000056124	UDP-Gal:betaGlcNAc beta 1,4-galactosyltransferase, polypeptide 6 [Source:MGI Symbol;Acc:MGI:1928380]	0.3029	0.0002723	2.514e-05
Baat	ENSMUSG00000039653	bile acid-Coenzyme A: amino acid N-acyltransferase [Source:MGI Symbol;Acc:MGI:106642]	0.5029	0.01593	0.004646
Babam2	ENSMUSG00000052139	BRISC and BRCA1 A complex member 2 [Source:MGI Symbol;Acc:MGI:1333875]	0.2921	0.003594	0.0007127
Bach1	ENSMUSG00000025612	BTB and CNC homology 1, basic leucine zipper transcription factor 1 [Source:MGI Symbol;Acc:MGI:894680]	0.1655	0.01931	0.005904
Bag5	ENSMUSG00000049792	BCL2-associated athanogene 5 [Source:MGI Symbol;Acc:MGI:1917619]	-0.2017	0.001613	0.000254
Bag6	ENSMUSG00000024392	BCL2-associated athanogene 6 [Source:MGI Symbol;Acc:MGI:1919439]	0.131	0.005541	0.001239
Baiap2	ENSMUSG00000025372	brain-specific angiogenesis inhibitor 1-associated protein 2 [Source:MGI Symbol;Acc:MGI:2137336]	-0.2198	0.01492	0.004288
Baiap2l1	ENSMUSG00000038859	BAI1-associated protein 2-like 1 [Source:MGI Symbol;Acc:MGI:1914148]	0.5132	0.007385	0.001766
Baiap3	ENSMUSG00000047507	BAI1-associated protein 3 [Source:MGI Symbol;Acc:MGI:2685783]	-0.2888	0.00377	0.0007569
Barhl2	ENSMUSG00000034384	BarH-like 2 (Drosophila) [Source:MGI Symbol;Acc:MGI:1859314]	-0.2955	0.003902	0.0007911
Basp1	ENSMUSG00000045763	brain abundant, membrane attached signal protein 1 [Source:MGI Symbol;Acc:MGI:1917600]	-0.5585	2.396e-06	3.358e-08
Bax	ENSMUSG00000003873	BCL2-associated X protein [Source:MGI Symbol;Acc:MGI:99702]	-0.3497	3.473e-05	1.634e-06
Bbc3	ENSMUSG00000002083	BCL2 binding component 3 [Source:MGI Symbol;Acc:MGI:2181667]	-0.5843	0.003961	0.0008089
Bbs1	ENSMUSG00000006464	Bardet-Biedl syndrome 1 (human) [Source:MGI Symbol;Acc:MGI:1277215]	0.2619	4.693e-05	2.467e-06
Bbs12	ENSMUSG00000051444	Bardet-Biedl syndrome 12 (human) [Source:MGI Symbol;Acc:MGI:2686651]	-0.2695	0.01138	0.003039
Bbs2	ENSMUSG00000031755	Bardet-Biedl syndrome 2 (human) [Source:MGI Symbol;Acc:MGI:2135267]	-0.2257	0.00421	0.0008722
Bbs5	ENSMUSG00000063145	Bardet-Biedl syndrome 5 (human) [Source:MGI Symbol;Acc:MGI:1919819]	-0.3067	8.069e-05	5.089e-06
Bbs7	ENSMUSG00000037325	Bardet-Biedl syndrome 7 (human) [Source:MGI Symbol;Acc:MGI:1918742]	-0.2968	4.528e-05	2.336e-06
BC003331	ENSMUSG00000006010	cDNA sequence BC003331 [Source:MGI Symbol;Acc:MGI:2385108]	0.1958	0.0005445	6.221e-05
BC003965	ENSMUSG00000067722	cDNA sequence BC003965 [Source:MGI Symbol;Acc:MGI:2670966]	-0.3914	2.855e-05	1.243e-06
BC004004	ENSMUSG00000052712	cDNA sequence BC004004 [Source:MGI Symbol;Acc:MGI:2136782]	0.254	0.0005969	7.016e-05
BC017643	ENSMUSG00000039294	cDNA sequence BC017643 [Source:MGI Symbol;Acc:MGI:2384959]	-0.22	0.01823	0.005508
BC029722	ENSMUSG00000074649	cDNA sequence BC029722 [Source:MGI Symbol;Acc:MGI:3584273]	-0.1831	0.002668	0.0004853
BC030336	ENSMUSG00000046096	cDNA sequence BC030336 [Source:MGI Symbol;Acc:MGI:2446240]	-0.1232	0.04495	0.01707
BC030499	ENSMUSG00000037593	cDNA sequence BC030499 [Source:MGI Symbol;Acc:MGI:2652869]	-0.4023	0.00454	0.0009572
BC037034	ENSMUSG00000036948	cDNA sequence BC037034 [Source:MGI Symbol;Acc:MGI:2385896]	-0.2765	0.0004518	4.908e-05
BC051142	ENSMUSG00000057246	cDNA sequence BC051142 [Source:MGI Symbol;Acc:MGI:3039565]	-0.4635	0.004849	0.00104
BC052040	ENSMUSG00000040282	cDNA sequence BC052040 [Source:MGI Symbol;Acc:MGI:3026886]	0.391	0.0011	0.0001555
Bcan	ENSMUSG00000004892	brevican [Source:MGI Symbol;Acc:MGI:1096385]	-0.3277	0.003062	0.00058
Bcar1	ENSMUSG00000031955	breast cancer anti-estrogen resistance 1 [Source:MGI Symbol;Acc:MGI:108091]	0.1674	0.005226	0.001144
Bcas2	ENSMUSG00000005687	breast carcinoma amplified sequence 2 [Source:MGI Symbol;Acc:MGI:1915433]	-0.2757	2.059e-05	7.854e-07
Bcas3	ENSMUSG00000059439	breast carcinoma amplified sequence 3 [Source:MGI Symbol;Acc:MGI:2385848]	0.6192	8.535e-07	7.017e-09
Bccip	ENSMUSG00000030983	BRCA2 and CDKN1A interacting protein [Source:MGI Symbol;Acc:MGI:1913415]	-0.2469	0.0001451	1.105e-05
Bckdha	ENSMUSG00000060376	branched chain ketoacid dehydrogenase E1, alpha polypeptide [Source:MGI Symbol;Acc:MGI:107701]	0.2603	0.01123	0.002987
Bcl2	ENSMUSG00000057329	B cell leukemia/lymphoma 2 [Source:MGI Symbol;Acc:MGI:88138]	-0.681	2.511e-06	3.553e-08
Bcl2l1	ENSMUSG00000007659	BCL2-like 1 [Source:MGI Symbol;Acc:MGI:88139]	0.4127	7.638e-06	1.92e-07
Bcl2l10	ENSMUSG00000032191	Bcl2-like 10 [Source:MGI Symbol;Acc:MGI:1330841]	0.6677	0.0212	0.006622
Bcl2l13	ENSMUSG00000009112	BCL2-like 13 (apoptosis facilitator) [Source:MGI Symbol;Acc:MGI:2136959]	0.1817	0.01438	0.004086
Bcl6	ENSMUSG00000022508	B cell leukemia/lymphoma 6 [Source:MGI Symbol;Acc:MGI:107187]	0.4374	0.001462	0.0002257
Bcl9	ENSMUSG00000038256	B cell CLL/lymphoma 9 [Source:MGI Symbol;Acc:MGI:1924828]	0.2896	0.0001184	8.404e-06
Bcor	ENSMUSG00000040363	BCL6 interacting corepressor [Source:MGI Symbol;Acc:MGI:1918708]	0.2448	0.002906	0.0005444
Bcr	ENSMUSG00000009681	breakpoint cluster region [Source:MGI Symbol;Acc:MGI:88141]	0.2985	5.138e-05	2.773e-06
Bdkrb2	ENSMUSG00000021070	bradykinin receptor, beta 2 [Source:MGI Symbol;Acc:MGI:102845]	0.6483	0.003896	0.0007898
Becn1	ENSMUSG00000035086	beclin 1, autophagy related [Source:MGI Symbol;Acc:MGI:1891828]	-0.1884	0.001544	0.000241
Begain	ENSMUSG00000040867	brain-enriched guanylate kinase-associated [Source:MGI Symbol;Acc:MGI:3044626]	-0.3946	0.0001447	1.1e-05
Bend3	ENSMUSG00000038214	BEN domain containing 3 [Source:MGI Symbol;Acc:MGI:2677212]	0.3907	0.004012	0.0008227
Bet1	ENSMUSG00000032757	Bet1 golgi vesicular membrane trafficking protein [Source:MGI Symbol;Acc:MGI:1343104]	-0.2327	0.005375	0.001191
Bhlhe22	ENSMUSG00000025128	basic helix-loop-helix family, member e22 [Source:MGI Symbol;Acc:MGI:1930001]	-0.3651	0.0001694	1.354e-05
Bhlhe23	ENSMUSG00000045493	basic helix-loop-helix family, member e23 [Source:MGI Symbol;Acc:MGI:2153710]	-0.1311	0.03729	0.01357
Bhlhe40	ENSMUSG00000030103	basic helix-loop-helix family, member e40 [Source:MGI Symbol;Acc:MGI:1097714]	0.4175	2.76e-05	1.174e-06
Bhlhe41	ENSMUSG00000030256	basic helix-loop-helix family, member e41 [Source:MGI Symbol;Acc:MGI:1930704]	-0.2005	0.0009492	0.0001281
Bicral	ENSMUSG00000036568	BRD4 interacting chromatin remodeling complex associated protein like [Source:MGI Symbol;Acc:MGI:2673855]	0.1211	0.04882	0.01888
Bin1	ENSMUSG00000024381	bridging integrator 1 [Source:MGI Symbol;Acc:MGI:108092]	-0.2287	0.0007549	9.548e-05
Birc6	ENSMUSG00000024073	baculoviral IAP repeat-containing 6 [Source:MGI Symbol;Acc:MGI:1276108]	0.3367	7.503e-06	1.876e-07
Bloc1s2	ENSMUSG00000057506	biogenesis of lysosomal organelles complex-1, subunit 2 [Source:MGI Symbol;Acc:MGI:1920939]	-0.3877	0.004704	0.001
Bloc1s4	ENSMUSG00000060708	biogenesis of lysosomal organelles complex-1, subunit 4, cappuccino [Source:MGI Symbol;Acc:MGI:1929230]	-1.076	1.167e-06	1.164e-08
Blvra	ENSMUSG00000001999	biliverdin reductase A [Source:MGI Symbol;Acc:MGI:88170]	-0.2268	0.009351	0.002363
Bmf	ENSMUSG00000040093	BCL2 modifying factor [Source:MGI Symbol;Acc:MGI:2176433]	0.5135	0.02298	0.007385
Bmp2k	ENSMUSG00000034663	BMP2 inducible kinase [Source:MGI Symbol;Acc:MGI:2155456]	0.2215	0.01266	0.003478
Bmp3	ENSMUSG00000029335	bone morphogenetic protein 3 [Source:MGI Symbol;Acc:MGI:88179]	0.2429	0.008898	0.002222
Bmp7	ENSMUSG00000008999	bone morphogenetic protein 7 [Source:MGI Symbol;Acc:MGI:103302]	0.4537	0.03047	0.01053
Bmpr1a	ENSMUSG00000021796	bone morphogenetic protein receptor, type 1A [Source:MGI Symbol;Acc:MGI:1338938]	0.2787	0.0001436	1.086e-05
Bmpr2	ENSMUSG00000067336	bone morphogenetic protein receptor, type II (serine/threonine kinase) [Source:MGI Symbol;Acc:MGI:1095407]	0.1827	0.0006301	7.55e-05
Bmyc	ENSMUSG00000049086	brain expressed myelocytomatosis oncogene [Source:MGI Symbol;Acc:MGI:88184]	-0.9484	5.938e-07	3.762e-09
Bnip1	ENSMUSG00000024191	BCL2/adenovirus E1B interacting protein 1 [Source:MGI Symbol;Acc:MGI:109328]	-0.4003	0.0008988	0.0001189
Bnip2	ENSMUSG00000011958	BCL2/adenovirus E1B interacting protein 2 [Source:MGI Symbol;Acc:MGI:109327]	-0.1644	0.01314	0.003644
Bnip3	ENSMUSG00000078566	BCL2/adenovirus E1B interacting protein 3 [Source:MGI Symbol;Acc:MGI:109326]	0.6491	7.046e-06	1.733e-07
Bnip3l	ENSMUSG00000022051	BCL2/adenovirus E1B interacting protein 3-like [Source:MGI Symbol;Acc:MGI:1332659]	0.3576	7.12e-05	4.242e-06
Bod1	ENSMUSG00000044502	biorientation of chromosomes in cell division 1 [Source:MGI Symbol;Acc:MGI:1916806]	-0.1911	0.001232	0.0001803
Bod1l	ENSMUSG00000061755	biorientation of chromosomes in cell division 1-like [Source:MGI Symbol;Acc:MGI:2444804]	0.182	0.006967	0.001644
Bok	ENSMUSG00000026278	BCL2-related ovarian killer [Source:MGI Symbol;Acc:MGI:1858494]	-0.3273	0.02817	0.009587
Bola1	ENSMUSG00000015943	bolA-like 1 (E. coli) [Source:MGI Symbol;Acc:MGI:1916418]	-0.633	4.243e-05	2.119e-06
Bola2	ENSMUSG00000047721	bolA-like 2 (E. coli) [Source:MGI Symbol;Acc:MGI:1913412]	-0.3423	0.001063	0.0001476
Bola3	ENSMUSG00000045160	bolA-like 3 (E. coli) [Source:MGI Symbol;Acc:MGI:1925903]	-0.3864	0.0006202	7.38e-05
Borcs5	ENSMUSG00000042992	BLOC-1 related complex subunit 5 [Source:MGI Symbol;Acc:MGI:1915024]	0.2169	0.01309	0.003626
Borcs6	ENSMUSG00000045176	BLOC-1 related complex subunit 6 [Source:MGI Symbol;Acc:MGI:1919173]	-0.478	2.439e-05	9.896e-07
Borcs8	ENSMUSG00000002345	BLOC-1 related complex subunit 8 [Source:MGI Symbol;Acc:MGI:1919618]	-0.4003	0.0003265	3.198e-05
Bptf	ENSMUSG00000040481	bromodomain PHD finger transcription factor [Source:MGI Symbol;Acc:MGI:2444008]	0.2178	0.001261	0.000186
Brca2	ENSMUSG00000041147	breast cancer 2, early onset [Source:MGI Symbol;Acc:MGI:109337]	0.4052	0.004752	0.001014
Brd3os	ENSMUSG00000109946	bromodomain containing 3, opposite strand [Source:MGI Symbol;Acc:MGI:106557]	-0.2203	0.01633	0.004787
Brd7	ENSMUSG00000031660	bromodomain containing 7 [Source:MGI Symbol;Acc:MGI:1349766]	0.123	0.03312	0.01169
Brd9	ENSMUSG00000057649	bromodomain containing 9 [Source:MGI Symbol;Acc:MGI:2145317]	-0.1999	0.006184	0.001414
Brf1	ENSMUSG00000011158	BRF1, RNA polymerase III transcription initiation factor 90 kDa subunit [Source:MGI Symbol;Acc:MGI:1919558]	-0.1484	0.0092	0.002314
Bri3	ENSMUSG00000047843	brain protein I3 [Source:MGI Symbol;Acc:MGI:1933174]	-0.5666	0.000137	1.021e-05
Bri3bp	ENSMUSG00000037905	Bri3 binding protein [Source:MGI Symbol;Acc:MGI:1924059]	0.179	0.005379	0.001193
Brinp1	ENSMUSG00000028351	bone morphogenic protein/retinoic acid inducible neural specific 1 [Source:MGI Symbol;Acc:MGI:1928478]	0.2991	0.002088	0.0003547
Brms1l	ENSMUSG00000012076	breast cancer metastasis-suppressor 1-like [Source:MGI Symbol;Acc:MGI:1196337]	-0.181	0.002555	0.0004606
Brsk1	ENSMUSG00000035390	BR serine/threonine kinase 1 [Source:MGI Symbol;Acc:MGI:2685946]	0.1436	0.01313	0.00364
Bsg	ENSMUSG00000023175	basigin [Source:MGI Symbol;Acc:MGI:88208]	0.2001	0.003376	0.0006581
Bsn	ENSMUSG00000032589	bassoon [Source:MGI Symbol;Acc:MGI:1277955]	0.1878	0.03553	0.01277
Btbd1	ENSMUSG00000025103	BTB (POZ) domain containing 1 [Source:MGI Symbol;Acc:MGI:1933765]	-0.1936	0.0009213	0.0001232
Btbd11	ENSMUSG00000020042	BTB (POZ) domain containing 11 [Source:MGI Symbol;Acc:MGI:1921257]	0.3037	0.0004325	4.602e-05
Btbd3	ENSMUSG00000062098	BTB (POZ) domain containing 3 [Source:MGI Symbol;Acc:MGI:2385155]	0.1987	0.0092	0.002313
Btbd7	ENSMUSG00000041702	BTB (POZ) domain containing 7 [Source:MGI Symbol;Acc:MGI:1917858]	0.1809	0.003323	0.0006448
Btbd9	ENSMUSG00000062202	BTB (POZ) domain containing 9 [Source:MGI Symbol;Acc:MGI:1916625]	0.3397	3.263e-06	5.41e-08
Bud23	ENSMUSG00000005378	BUD23, rRNA methyltransferase and ribosome maturation factor [Source:MGI Symbol;Acc:MGI:1913388]	-0.2586	0.009549	0.002431
Bud31	ENSMUSG00000038722	BUD31 homolog [Source:MGI Symbol;Acc:MGI:2141291]	-0.2056	0.001729	0.0002784
C1d	ENSMUSG00000000581	C1D nuclear receptor co-repressor [Source:MGI Symbol;Acc:MGI:1927354]	-0.1924	0.03574	0.01287
C1galt1c1	ENSMUSG00000048970	C1GALT1-specific chaperone 1 [Source:MGI Symbol;Acc:MGI:1913493]	-0.1941	0.01488	0.004273
C1qbp	ENSMUSG00000018446	complement component 1, q subcomponent binding protein [Source:MGI Symbol;Acc:MGI:1194505]	-0.2793	0.00351	0.0006915
C1ql1	ENSMUSG00000045532	complement component 1, q subcomponent-like 1 [Source:MGI Symbol;Acc:MGI:1344400]	-0.283	0.002683	0.0004889
C1ql2	ENSMUSG00000036907	complement component 1, q subcomponent-like 2 [Source:MGI Symbol;Acc:MGI:3032521]	-0.1252	0.02807	0.009546
C1ql3	ENSMUSG00000049630	C1q-like 3 [Source:MGI Symbol;Acc:MGI:2387350]	-0.3203	0.001311	0.0001958
C1qtnf1	ENSMUSG00000017446	C1q and tumor necrosis factor related protein 1 [Source:MGI Symbol;Acc:MGI:1919254]	0.6637	0.04274	0.01607
C1qtnf12	ENSMUSG00000023571	C1q and tumor necrosis factor related 12 [Source:MGI Symbol;Acc:MGI:1914639]	-0.2799	0.003779	0.0007594
C1qtnf4	ENSMUSG00000040794	C1q and tumor necrosis factor related protein 4 [Source:MGI Symbol;Acc:MGI:1914695]	-1.289	4.648e-07	2.533e-09
C2cd3	ENSMUSG00000047248	C2 calcium-dependent domain containing 3 [Source:MGI Symbol;Acc:MGI:2142166]	0.1738	0.005379	0.001192
C2cd4d	ENSMUSG00000091648	C2 calcium-dependent domain containing 4D [Source:MGI Symbol;Acc:MGI:2685505]	-0.7039	0.008055	0.001965
C2cd5	ENSMUSG00000030279	C2 calcium-dependent domain containing 5 [Source:MGI Symbol;Acc:MGI:1921991]	-0.1446	0.0272	0.009195
C3	ENSMUSG00000024164	complement component 3 [Source:MGI Symbol;Acc:MGI:88227]	0.8834	0.01215	0.003291
C530008M17Rik	ENSMUSG00000036377	RIKEN cDNA C530008M17 gene [Source:MGI Symbol;Acc:MGI:2444817]	0.3247	0.006668	0.001551
C730034F03Rik	ENSMUSG00000079242	RIKEN cDNA C730034F03 gene [Source:MGI Symbol;Acc:MGI:2441921]	-0.3972	0.02178	0.006868
CAAA01118383.1	ENSMUSG00000063897	dehydrogenase/reductase (SDR family) X chromosome (Dhrsx), mRNA [Source:RefSeq mRNA;Acc:NM_001033326]	-0.7139	2.552e-06	3.646e-08
CAAA01147332.1	ENSMUSG00000095742		-1.687	9.612e-08	2.277e-10
Cabin1	ENSMUSG00000020196	calcineurin binding protein 1 [Source:MGI Symbol;Acc:MGI:1298375]	0.1759	0.003964	0.00081
Cabp1	ENSMUSG00000029544	calcium binding protein 1 [Source:MGI Symbol;Acc:MGI:1352750]	-0.3527	1.6e-06	1.887e-08
Cabp2	ENSMUSG00000024857	calcium binding protein 2 [Source:MGI Symbol;Acc:MGI:1352749]	-0.2844	0.01577	0.004584
Cabp4	ENSMUSG00000024842	calcium binding protein 4 [Source:MGI Symbol;Acc:MGI:1920910]	-0.3273	0.0001005	6.796e-06
Cabyr	ENSMUSG00000024430	calcium-binding tyrosine-(Y)-phosphorylation regulated (fibrousheathin 2) [Source:MGI Symbol;Acc:MGI:1918382]	0.5093	0.02747	0.009307
Cachd1	ENSMUSG00000028532	cache domain containing 1 [Source:MGI Symbol;Acc:MGI:2444177]	0.3096	0.008974	0.002246
Cacna1a	ENSMUSG00000034656	calcium channel, voltage-dependent, P/Q type, alpha 1A subunit [Source:MGI Symbol;Acc:MGI:109482]	-0.1603	0.006685	0.001556
Cacna1f	ENSMUSG00000031142	calcium channel, voltage-dependent, alpha 1F subunit [Source:MGI Symbol;Acc:MGI:1859639]	-0.3091	0.001611	0.0002534
Cacna1g	ENSMUSG00000020866	calcium channel, voltage-dependent, T type, alpha 1G subunit [Source:MGI Symbol;Acc:MGI:1201678]	-0.2875	0.0005698	6.599e-05
Cacna1h	ENSMUSG00000024112	calcium channel, voltage-dependent, T type, alpha 1H subunit [Source:MGI Symbol;Acc:MGI:1928842]	-0.1577	0.04249	0.01597
Cacna1i	ENSMUSG00000022416	calcium channel, voltage-dependent, alpha 1I subunit [Source:MGI Symbol;Acc:MGI:2178051]	0.1654	0.02165	0.006811
Cacna1s	ENSMUSG00000026407	calcium channel, voltage-dependent, L type, alpha 1S subunit [Source:MGI Symbol;Acc:MGI:88294]	0.254	0.00115	0.0001646
Cacna2d4	ENSMUSG00000041460	calcium channel, voltage-dependent, alpha 2/delta subunit 4 [Source:MGI Symbol;Acc:MGI:2442632]	-0.2001	0.01207	0.003265
Cacnb4	ENSMUSG00000017412	calcium channel, voltage-dependent, beta 4 subunit [Source:MGI Symbol;Acc:MGI:103301]	0.142	0.01243	0.003394
Cacng3	ENSMUSG00000066189	calcium channel, voltage-dependent, gamma subunit 3 [Source:MGI Symbol;Acc:MGI:1859165]	0.2928	0.002924	0.0005493
Cacng4	ENSMUSG00000020723	calcium channel, voltage-dependent, gamma subunit 4 [Source:MGI Symbol;Acc:MGI:1859167]	0.1648	0.007623	0.001842
Cacng5	ENSMUSG00000040373	calcium channel, voltage-dependent, gamma subunit 5 [Source:MGI Symbol;Acc:MGI:2157946]	0.2044	0.02081	0.006465
Cacybp	ENSMUSG00000014226	calcyclin binding protein [Source:MGI Symbol;Acc:MGI:1270839]	-0.4568	0.0001897	1.573e-05
Cadm1	ENSMUSG00000032076	cell adhesion molecule 1 [Source:MGI Symbol;Acc:MGI:1889272]	0.2885	0.000132	9.726e-06
Cadm2	ENSMUSG00000064115	cell adhesion molecule 2 [Source:MGI Symbol;Acc:MGI:2442722]	0.2573	0.0006675	8.132e-05
Cadm3	ENSMUSG00000005338	cell adhesion molecule 3 [Source:MGI Symbol;Acc:MGI:2137858]	0.1185	0.03173	0.01109
Cadm4	ENSMUSG00000054793	cell adhesion molecule 4 [Source:MGI Symbol;Acc:MGI:2449088]	0.1629	0.004582	0.0009684
Cadps	ENSMUSG00000054423	Ca2+-dependent secretion activator [Source:MGI Symbol;Acc:MGI:1350922]	0.1663	0.00417	0.0008627
Calb2	ENSMUSG00000003657	calbindin 2 [Source:MGI Symbol;Acc:MGI:101914]	0.2402	0.0001639	1.3e-05
Calcrl	ENSMUSG00000059588	calcitonin receptor-like [Source:MGI Symbol;Acc:MGI:1926944]	0.6236	0.0004485	4.839e-05
Calm2	ENSMUSG00000036438	calmodulin 2 [Source:MGI Symbol;Acc:MGI:103250]	-0.1747	0.001427	0.0002187
Calm3	ENSMUSG00000019370	calmodulin 3 [Source:MGI Symbol;Acc:MGI:103249]	0.1888	0.002509	0.0004498
Calml3	ENSMUSG00000063130	calmodulin-like 3 [Source:MGI Symbol;Acc:MGI:1917655]	1.047	0.001387	0.000211
Caln1	ENSMUSG00000060371	calneuron 1 [Source:MGI Symbol;Acc:MGI:2155987]	0.262	0.001138	0.0001627
Camk1d	ENSMUSG00000039145	calcium/calmodulin-dependent protein kinase ID [Source:MGI Symbol;Acc:MGI:2442190]	0.4335	0.0001002	6.756e-06
Camk2a	ENSMUSG00000024617	calcium/calmodulin-dependent protein kinase II alpha [Source:MGI Symbol;Acc:MGI:88256]	0.25	0.002683	0.0004885
Camk2g	ENSMUSG00000021820	calcium/calmodulin-dependent protein kinase II gamma [Source:MGI Symbol;Acc:MGI:88259]	-0.1109	0.01544	0.004464
Camk2n1	ENSMUSG00000046447	calcium/calmodulin-dependent protein kinase II inhibitor 1 [Source:MGI Symbol;Acc:MGI:1913509]	-0.2687	4.892e-05	2.6e-06
Camk2n2	ENSMUSG00000051146	calcium/calmodulin-dependent protein kinase II inhibitor 2 [Source:MGI Symbol;Acc:MGI:1920297]	-0.1902	0.004524	0.0009524
Camk4	ENSMUSG00000038128	calcium/calmodulin-dependent protein kinase IV [Source:MGI Symbol;Acc:MGI:88258]	0.2607	9.447e-05	6.214e-06
Camkk1	ENSMUSG00000020785	calcium/calmodulin-dependent protein kinase kinase 1, alpha [Source:MGI Symbol;Acc:MGI:1891766]	-0.1711	0.01285	0.003544
Camkk2	ENSMUSG00000029471	calcium/calmodulin-dependent protein kinase kinase 2, beta [Source:MGI Symbol;Acc:MGI:2444812]	-0.3105	0.0002474	2.238e-05
Camkv	ENSMUSG00000032936	CaM kinase-like vesicle-associated [Source:MGI Symbol;Acc:MGI:2384296]	-0.1065	0.03302	0.01164
Caml	ENSMUSG00000021501	calcium modulating ligand [Source:MGI Symbol;Acc:MGI:104728]	-0.1821	0.03403	0.01209
Camsap2	ENSMUSG00000041570	calmodulin regulated spectrin-associated protein family, member 2 [Source:MGI Symbol;Acc:MGI:1922434]	0.1816	0.001498	0.0002323
Camta1	ENSMUSG00000014592	calmodulin binding transcription activator 1 [Source:MGI Symbol;Acc:MGI:2140230]	0.1415	0.03696	0.01342
Cand1	ENSMUSG00000020114	cullin associated and neddylation disassociated 1 [Source:MGI Symbol;Acc:MGI:1261820]	0.1679	0.00133	0.0001996
Cand2	ENSMUSG00000030319	cullin-associated and neddylation-dissociated 2 (putative) [Source:MGI Symbol;Acc:MGI:1914338]	0.2346	0.02848	0.009714
Canx	ENSMUSG00000020368	calnexin [Source:MGI Symbol;Acc:MGI:88261]	0.1982	0.0007807	9.949e-05
Cap1	ENSMUSG00000028656	CAP, adenylate cyclase-associated protein 1 (yeast) [Source:MGI Symbol;Acc:MGI:88262]	0.2436	0.0001211	8.626e-06
Cap2	ENSMUSG00000021373	CAP, adenylate cyclase-associated protein, 2 (yeast) [Source:MGI Symbol;Acc:MGI:1914502]	0.2127	0.01524	0.0044
Capg	ENSMUSG00000056737	capping protein (actin filament), gelsolin-like [Source:MGI Symbol;Acc:MGI:1098259]	0.7629	0.002375	0.0004196
Capn1	ENSMUSG00000024942	calpain 1 [Source:MGI Symbol;Acc:MGI:88263]	0.2538	0.006118	0.001394
Capn10	ENSMUSG00000026270	calpain 10 [Source:MGI Symbol;Acc:MGI:1344392]	-0.1905	0.04046	0.015
Capn15	ENSMUSG00000037326	calpain 15 [Source:MGI Symbol;Acc:MGI:1355075]	-0.1555	0.02663	0.008943
Capn3	ENSMUSG00000079110	calpain 3 [Source:MGI Symbol;Acc:MGI:107437]	0.2991	0.04958	0.01929
Capn5	ENSMUSG00000035547	calpain 5 [Source:MGI Symbol;Acc:MGI:1100859]	0.3966	0.0001731	1.39e-05
Caprin1	ENSMUSG00000027184	cell cycle associated protein 1 [Source:MGI Symbol;Acc:MGI:1858234]	0.1369	0.01197	0.003231
Capza1	ENSMUSG00000070372	capping protein (actin filament) muscle Z-line, alpha 1 [Source:MGI Symbol;Acc:MGI:106227]	-0.1672	0.0106	0.002783
Capza2	ENSMUSG00000015733	capping protein (actin filament) muscle Z-line, alpha 2 [Source:MGI Symbol;Acc:MGI:106222]	-0.1411	0.01048	0.00274
Capzb	ENSMUSG00000028745	capping protein (actin filament) muscle Z-line, beta [Source:MGI Symbol;Acc:MGI:104652]	0.1305	0.01717	0.005099
Car10	ENSMUSG00000056158	carbonic anhydrase 10 [Source:MGI Symbol;Acc:MGI:1919855]	0.1613	0.00924	0.002331
Car11	ENSMUSG00000003273	carbonic anhydrase 11 [Source:MGI Symbol;Acc:MGI:1336193]	-0.549	3.418e-07	1.612e-09
Car14	ENSMUSG00000038526	carbonic anhydrase 14 [Source:MGI Symbol;Acc:MGI:1344341]	0.4463	0.0005539	6.356e-05
Car15	ENSMUSG00000090236	carbonic anhydrase 15 [Source:MGI Symbol;Acc:MGI:1931324]	0.3978	0.01649	0.004849
Car2	ENSMUSG00000027562	carbonic anhydrase 2 [Source:MGI Symbol;Acc:MGI:88269]	-0.1881	0.003054	0.0005781
Car4	ENSMUSG00000000805	carbonic anhydrase 4 [Source:MGI Symbol;Acc:MGI:1096574]	-0.5246	0.01882	0.005724
Car8	ENSMUSG00000041261	carbonic anhydrase 8 [Source:MGI Symbol;Acc:MGI:88253]	0.259	0.0008924	0.0001175
Card19	ENSMUSG00000037960	caspase recruitment domain family, member 19 [Source:MGI Symbol;Acc:MGI:1915730]	-0.3629	0.0004831	5.356e-05
Card6	ENSMUSG00000041849	caspase recruitment domain family, member 6 [Source:MGI Symbol;Acc:MGI:3032959]	0.4689	0.008577	0.002126
Carm1	ENSMUSG00000032185	coactivator-associated arginine methyltransferase 1 [Source:MGI Symbol;Acc:MGI:1913208]	-0.103	0.02369	0.007663
Carmil2	ENSMUSG00000050357	capping protein regulator and myosin 1 linker 2 [Source:MGI Symbol;Acc:MGI:2685431]	-0.314	0.003584	0.0007103
Carmil3	ENSMUSG00000022211	capping protein regulator and myosin 1 linker 3 [Source:MGI Symbol;Acc:MGI:2448573]	-0.5426	1.906e-06	2.466e-08
Carnmt1	ENSMUSG00000024726	carnosine N-methyltransferase 1 [Source:MGI Symbol;Acc:MGI:1914633]	-0.5449	0.002632	0.0004776
Cars	ENSMUSG00000010755	cysteinyl-tRNA synthetase [Source:MGI Symbol;Acc:MGI:1351477]	0.3612	0.0009453	0.0001275
Cars2	ENSMUSG00000056228	cysteinyl-tRNA synthetase 2 (mitochondrial)(putative) [Source:MGI Symbol;Acc:MGI:1919191]	-0.1915	0.02424	0.007907
Cartpt	ENSMUSG00000021647	CART prepropeptide [Source:MGI Symbol;Acc:MGI:1351330]	-0.2453	0.005322	0.001172
Casc1	ENSMUSG00000043541	cancer susceptibility candidate 1 [Source:MGI Symbol;Acc:MGI:2444480]	0.4526	0.01295	0.00358
Casd1	ENSMUSG00000015189	CAS1 domain containing 1 [Source:MGI Symbol;Acc:MGI:2384865]	0.1871	0.003343	0.0006504
Cask	ENSMUSG00000031012	calcium/calmodulin-dependent serine protein kinase (MAGUK family) [Source:MGI Symbol;Acc:MGI:1309489]	0.2943	4.698e-05	2.479e-06
Caskin1	ENSMUSG00000033597	CASK interacting protein 1 [Source:MGI Symbol;Acc:MGI:2442952]	-0.1957	0.00152	0.0002367
Casp2	ENSMUSG00000029863	caspase 2 [Source:MGI Symbol;Acc:MGI:97295]	-0.118	0.03955	0.01461
Casp7	ENSMUSG00000025076	caspase 7 [Source:MGI Symbol;Acc:MGI:109383]	-0.228	0.03952	0.01459
Casp9	ENSMUSG00000028914	caspase 9 [Source:MGI Symbol;Acc:MGI:1277950]	0.18	0.002404	0.000426
Cat	ENSMUSG00000027187	catalase [Source:MGI Symbol;Acc:MGI:88271]	0.2073	0.009371	0.002369
Catsper4	ENSMUSG00000048003	cation channel, sperm associated 4 [Source:MGI Symbol;Acc:MGI:3043288]	-0.2977	0.04599	0.01756
Catsperg1	ENSMUSG00000049676	cation channel sperm associated auxiliary subunit gamma 1 [Source:MGI Symbol;Acc:MGI:2443617]	-0.5112	0.005431	0.001208
Cav2	ENSMUSG00000000058	caveolin 2 [Source:MGI Symbol;Acc:MGI:107571]	-0.324	0.001693	0.0002711
Cbarp	ENSMUSG00000035640	calcium channel, voltage-dependent, beta subunit associated regulatory protein [Source:MGI Symbol;Acc:MGI:1354170]	-0.1767	0.003197	0.0006148
Cbfa2t2	ENSMUSG00000038533	core-binding factor, runt domain, alpha subunit 2, translocated to, 2 (human) [Source:MGI Symbol;Acc:MGI:1333833]	0.2691	4.892e-05	2.601e-06
Cbfb	ENSMUSG00000031885	core binding factor beta [Source:MGI Symbol;Acc:MGI:99851]	-0.1763	0.01633	0.004788
Cblb	ENSMUSG00000022637	Casitas B-lineage lymphoma b [Source:MGI Symbol;Acc:MGI:2146430]	0.1339	0.02119	0.006617
Cbln2	ENSMUSG00000024647	cerebellin 2 precursor protein [Source:MGI Symbol;Acc:MGI:88282]	0.1369	0.03616	0.01307
Cbr1	ENSMUSG00000051483	carbonyl reductase 1 [Source:MGI Symbol;Acc:MGI:88284]	-0.1551	0.02298	0.007385
Cbr2	ENSMUSG00000025150	carbonyl reductase 2 [Source:MGI Symbol;Acc:MGI:107200]	2.075	1.014e-05	3.07e-07
Cbx1	ENSMUSG00000018666	chromobox 1 [Source:MGI Symbol;Acc:MGI:105369]	-0.1713	0.006931	0.001631
Cbx3	ENSMUSG00000029836	chromobox 3 [Source:MGI Symbol;Acc:MGI:108515]	-0.1467	0.008359	0.002058
Cbx4	ENSMUSG00000039989	chromobox 4 [Source:MGI Symbol;Acc:MGI:1195985]	-0.1118	0.03898	0.01436
Cbx7	ENSMUSG00000053411	chromobox 7 [Source:MGI Symbol;Acc:MGI:1196439]	-0.1892	0.0006919	8.528e-05
Cc2d1b	ENSMUSG00000028582	coiled-coil and C2 domain containing 1B [Source:MGI Symbol;Acc:MGI:2443076]	-0.2392	0.006562	0.001519
Ccar1	ENSMUSG00000020074	cell division cycle and apoptosis regulator 1 [Source:MGI Symbol;Acc:MGI:1914750]	-0.1276	0.04841	0.01868
Ccar2	ENSMUSG00000033712	cell cycle activator and apoptosis regulator 2 [Source:MGI Symbol;Acc:MGI:2444228]	0.1423	0.004138	0.0008538
Ccdc106	ENSMUSG00000035228	coiled-coil domain containing 106 [Source:MGI Symbol;Acc:MGI:2385900]	-0.3076	0.002344	0.0004131
Ccdc107	ENSMUSG00000028461	coiled-coil domain containing 107 [Source:MGI Symbol;Acc:MGI:1913423]	-0.4042	1.353e-05	4.576e-07
Ccdc115	ENSMUSG00000042111	coiled-coil domain containing 115 [Source:MGI Symbol;Acc:MGI:1916918]	0.1502	0.01123	0.002987
Ccdc117	ENSMUSG00000020482	coiled-coil domain containing 117 [Source:MGI Symbol;Acc:MGI:2144383]	-0.166	0.04434	0.01679
Ccdc124	ENSMUSG00000007721	coiled-coil domain containing 124 [Source:MGI Symbol;Acc:MGI:1916403]	-0.2195	0.007678	0.001856
Ccdc126	ENSMUSG00000050786	coiled-coil domain containing 126 [Source:MGI Symbol;Acc:MGI:1889376]	-0.1357	0.02707	0.009135
Ccdc130	ENSMUSG00000004994	coiled-coil domain containing 130 [Source:MGI Symbol;Acc:MGI:1914986]	-0.2615	0.003924	0.000798
Ccdc137	ENSMUSG00000049957	coiled-coil domain containing 137 [Source:MGI Symbol;Acc:MGI:1914541]	-0.4863	0.0001184	8.393e-06
Ccdc142	ENSMUSG00000107499	coiled-coil domain containing 142 [Source:MGI Symbol;Acc:MGI:3045292]	-0.4947	7.498e-05	4.598e-06
Ccdc149	ENSMUSG00000045790	coiled-coil domain containing 149 [Source:MGI Symbol;Acc:MGI:2685293]	0.209	0.005354	0.001183
Ccdc159	ENSMUSG00000006241	coiled-coil domain containing 159 [Source:MGI Symbol;Acc:MGI:1914369]	-0.4285	0.001305	0.0001948
Ccdc163	ENSMUSG00000028689	coiled-coil domain containing 163 [Source:MGI Symbol;Acc:MGI:1915644]	-0.3405	0.002044	0.0003444
Ccdc166	ENSMUSG00000098176	coiled-coil domain containing 166 [Source:MGI Symbol;Acc:MGI:1925902]	-0.3216	0.0004594	5.021e-05
Ccdc17	ENSMUSG00000034035	coiled-coil domain containing 17 [Source:MGI Symbol;Acc:MGI:1915667]	-0.465	0.001435	0.0002201
Ccdc177	ENSMUSG00000062961	coiled-coil domain containing 177 [Source:MGI Symbol;Acc:MGI:2686414]	-0.2582	0.0003642	3.679e-05
Ccdc180	ENSMUSG00000035539	coiled-coil domain containing 180 [Source:MGI Symbol;Acc:MGI:2685871]	-0.324	0.01714	0.005085
Ccdc181	ENSMUSG00000026578	coiled-coil domain containing 181 [Source:MGI Symbol;Acc:MGI:1922145]	0.153	0.04802	0.01851
Ccdc187	ENSMUSG00000048038	coiled-coil domain containing 187 [Source:MGI Symbol;Acc:MGI:3045295]	0.7635	0.01564	0.004533
Ccdc22	ENSMUSG00000031143	coiled-coil domain containing 22 [Source:MGI Symbol;Acc:MGI:1859608]	-0.2932	0.0006051	7.164e-05
Ccdc24	ENSMUSG00000078588	coiled-coil domain containing 24 [Source:MGI Symbol;Acc:MGI:2685874]	-0.2296	0.001736	0.0002801
Ccdc28b	ENSMUSG00000028795	coiled coil domain containing 28B [Source:MGI Symbol;Acc:MGI:1913514]	-0.4006	0.00041	4.279e-05
Ccdc34	ENSMUSG00000027160	coiled-coil domain containing 34 [Source:MGI Symbol;Acc:MGI:1915451]	-0.3136	0.02098	0.006539
Ccdc51	ENSMUSG00000025645	coiled-coil domain containing 51 [Source:MGI Symbol;Acc:MGI:1913908]	0.4593	0.0003984	4.119e-05
Ccdc59	ENSMUSG00000019897	coiled-coil domain containing 59 [Source:MGI Symbol;Acc:MGI:1289302]	-0.3252	3.59e-05	1.701e-06
Ccdc6	ENSMUSG00000048701	coiled-coil domain containing 6 [Source:MGI Symbol;Acc:MGI:1923801]	0.1437	0.03989	0.01475
Ccdc61	ENSMUSG00000074358	coiled-coil domain containing 61 [Source:MGI Symbol;Acc:MGI:2685005]	-0.4682	0.002994	0.000564
Ccdc63	ENSMUSG00000043036	coiled-coil domain containing 63 [Source:MGI Symbol;Acc:MGI:3607777]	0.3513	0.01719	0.005109
Ccdc71	ENSMUSG00000049305	coiled-coil domain containing 71 [Source:MGI Symbol;Acc:MGI:1919704]	0.2017	0.01151	0.003083
Ccdc71l	ENSMUSG00000090946	coiled-coil domain containing 71 like [Source:MGI Symbol;Acc:MGI:1919373]	-0.2515	0.005652	0.001269
Ccdc8	ENSMUSG00000041117	coiled-coil domain containing 8 [Source:MGI Symbol;Acc:MGI:3612184]	0.3903	0.02224	0.007055
Ccdc82	ENSMUSG00000079084	coiled-coil domain containing 82 [Source:MGI Symbol;Acc:MGI:1913646]	-0.1624	0.04462	0.01691
Ccdc84	ENSMUSG00000043923	coiled-coil domain containing 84 [Source:MGI Symbol;Acc:MGI:2685960]	-0.6499	3.162e-06	5.034e-08
Ccdc85b	ENSMUSG00000095098	coiled-coil domain containing 85B [Source:MGI Symbol;Acc:MGI:2147607]	-1.751	1.722e-10	2.321e-14
Ccdc85c	ENSMUSG00000084883	coiled-coil domain containing 85C [Source:MGI Symbol;Acc:MGI:3644008]	0.1409	0.02951	0.01015
Ccdc89	ENSMUSG00000044362	coiled-coil domain containing 89 [Source:MGI Symbol;Acc:MGI:1917304]	-0.4639	0.002929	0.0005505
Ccdc9	ENSMUSG00000041375	coiled-coil domain containing 9 [Source:MGI Symbol;Acc:MGI:1921443]	-0.2372	0.0003366	3.312e-05
Ccdc91	ENSMUSG00000030301	coiled-coil domain containing 91 [Source:MGI Symbol;Acc:MGI:1914265]	0.2526	0.009975	0.002571
Ccdc93	ENSMUSG00000026339	coiled-coil domain containing 93 [Source:MGI Symbol;Acc:MGI:1918079]	0.1476	0.03105	0.01079
Ccdc97	ENSMUSG00000002608	coiled-coil domain containing 97 [Source:MGI Symbol;Acc:MGI:1196455]	0.2944	0.0001822	1.489e-05
Cck	ENSMUSG00000032532	cholecystokinin [Source:MGI Symbol;Acc:MGI:88297]	-0.6317	0.0004226	4.477e-05
Cckbr	ENSMUSG00000030898	cholecystokinin B receptor [Source:MGI Symbol;Acc:MGI:99479]	0.3454	0.003087	0.0005855
Ccl25	ENSMUSG00000023235	chemokine (C-C motif) ligand 25 [Source:MGI Symbol;Acc:MGI:1099448]	-0.467	0.001436	0.0002205
Ccl27a	ENSMUSG00000073888	chemokine (C-C motif) ligand 27A [Source:MGI Symbol;Acc:MGI:1343459]	-0.3019	0.0003991	4.137e-05
Ccna2	ENSMUSG00000027715	cyclin A2 [Source:MGI Symbol;Acc:MGI:108069]	-0.3074	0.00191	0.0003153
Ccnb1ip1	ENSMUSG00000071470	cyclin B1 interacting protein 1 [Source:MGI Symbol;Acc:MGI:2685134]	-1.144	3.461e-06	6.111e-08
Ccnc	ENSMUSG00000028252	cyclin C [Source:MGI Symbol;Acc:MGI:1858199]	-0.2293	0.001925	0.0003191
Ccndbp1	ENSMUSG00000023572	cyclin D-type binding-protein 1 [Source:MGI Symbol;Acc:MGI:109595]	-0.1854	0.0005973	7.029e-05
Ccne2	ENSMUSG00000028212	cyclin E2 [Source:MGI Symbol;Acc:MGI:1329034]	-0.2925	0.04788	0.01843
Ccng1	ENSMUSG00000020326	cyclin G1 [Source:MGI Symbol;Acc:MGI:102890]	0.1474	0.02043	0.006302
Ccnh	ENSMUSG00000021548	cyclin H [Source:MGI Symbol;Acc:MGI:1913921]	-0.2989	0.000229	2.018e-05
Ccni	ENSMUSG00000063015	cyclin I [Source:MGI Symbol;Acc:MGI:1341077]	0.1619	0.002174	0.0003745
Ccnl1	ENSMUSG00000027829	cyclin L1 [Source:MGI Symbol;Acc:MGI:1922664]	-0.2237	0.002108	0.0003587
Ccnl2	ENSMUSG00000029068	cyclin L2 [Source:MGI Symbol;Acc:MGI:1927119]	-0.2916	0.0001319	9.7e-06
Ccnyl1	ENSMUSG00000070871	cyclin Y-like 1 [Source:MGI Symbol;Acc:MGI:2138614]	-0.4221	0.00156	0.0002441
Ccp110	ENSMUSG00000033904	centriolar coiled coil protein 110 [Source:MGI Symbol;Acc:MGI:2141942]	-0.1656	0.01373	0.003851
Ccpg1	ENSMUSG00000034563	cell cycle progression 1 [Source:MGI Symbol;Acc:MGI:1196419]	0.2797	2.555e-05	1.054e-06
Cct4	ENSMUSG00000007739	chaperonin containing Tcp1, subunit 4 (delta) [Source:MGI Symbol;Acc:MGI:104689]	-0.182	0.03205	0.01124
Cd14	ENSMUSG00000051439	CD14 antigen [Source:MGI Symbol;Acc:MGI:88318]	-0.4778	0.02059	0.006376
Cd248	ENSMUSG00000056481	CD248 antigen, endosialin [Source:MGI Symbol;Acc:MGI:1917695]	0.4217	0.024	0.007806
Cd2ap	ENSMUSG00000061665	CD2-associated protein [Source:MGI Symbol;Acc:MGI:1330281]	-0.2425	0.009799	0.002513
Cd36	ENSMUSG00000002944	CD36 molecule [Source:MGI Symbol;Acc:MGI:107899]	-0.3948	0.02084	0.006483
Cd47	ENSMUSG00000055447	CD47 antigen (Rh-related antigen, integrin-associated signal transducer) [Source:MGI Symbol;Acc:MGI:96617]	-0.1809	0.00244	0.0004337
Cd59a	ENSMUSG00000032679	CD59a antigen [Source:MGI Symbol;Acc:MGI:109177]	-0.3841	0.002857	0.0005322
Cd99l2	ENSMUSG00000035776	CD99 antigen-like 2 [Source:MGI Symbol;Acc:MGI:2177151]	0.2183	0.007401	0.00177
Cdadc1	ENSMUSG00000021982	cytidine and dCMP deaminase domain containing 1 [Source:MGI Symbol;Acc:MGI:1919141]	0.1458	0.01488	0.004271
Cdan1	ENSMUSG00000027284	congenital dyserythropoietic anemia, type I (human) [Source:MGI Symbol;Acc:MGI:1916218]	-0.2525	0.01025	0.002662
Cdc14b	ENSMUSG00000033102	CDC14 cell division cycle 14B [Source:MGI Symbol;Acc:MGI:2441808]	0.1658	0.03554	0.01277
Cdc25b	ENSMUSG00000027330	cell division cycle 25B [Source:MGI Symbol;Acc:MGI:99701]	-0.2505	0.02934	0.01007
Cdc34	ENSMUSG00000020307	cell division cycle 34 [Source:MGI Symbol;Acc:MGI:102657]	-0.2176	0.01021	0.002649
Cdc37	ENSMUSG00000019471	cell division cycle 37 [Source:MGI Symbol;Acc:MGI:109531]	0.154	0.005338	0.001177
Cdc37l1	ENSMUSG00000024780	cell division cycle 37-like 1 [Source:MGI Symbol;Acc:MGI:1914322]	-0.2361	0.0008004	0.000103
Cdc42bpb	ENSMUSG00000021279	CDC42 binding protein kinase beta [Source:MGI Symbol;Acc:MGI:2136459]	0.1107	0.02567	0.008525
Cdc42ep1	ENSMUSG00000049521	CDC42 effector protein (Rho GTPase binding) 1 [Source:MGI Symbol;Acc:MGI:1929763]	0.323	0.004448	0.000934
Cdc42ep4	ENSMUSG00000041598	CDC42 effector protein (Rho GTPase binding) 4 [Source:MGI Symbol;Acc:MGI:1929760]	0.2478	0.0001194	8.491e-06
Cdc45	ENSMUSG00000000028	cell division cycle 45 [Source:MGI Symbol;Acc:MGI:1338073]	0.435	0.01522	0.004391
Cdc7	ENSMUSG00000029283	cell division cycle 7 (S. cerevisiae) [Source:MGI Symbol;Acc:MGI:1309511]	-0.4007	0.0001633	1.292e-05
Cdca7l	ENSMUSG00000021175	cell division cycle associated 7 like [Source:MGI Symbol;Acc:MGI:2384982]	0.6486	0.008768	0.002183
Cdh13	ENSMUSG00000031841	cadherin 13 [Source:MGI Symbol;Acc:MGI:99551]	0.6464	6.934e-05	4.084e-06
Cdh16	ENSMUSG00000031881	cadherin 16 [Source:MGI Symbol;Acc:MGI:106671]	-0.8096	0.002222	0.0003862
Cdh18	ENSMUSG00000040420	cadherin 18 [Source:MGI Symbol;Acc:MGI:1344366]	0.2164	0.02868	0.009802
Cdh2	ENSMUSG00000024304	cadherin 2 [Source:MGI Symbol;Acc:MGI:88355]	0.1995	0.001632	0.0002572
Cdh23	ENSMUSG00000012819	cadherin 23 (otocadherin) [Source:MGI Symbol;Acc:MGI:1890219]	0.6241	0.04155	0.01551
Cdh24	ENSMUSG00000059674	cadherin-like 24 [Source:MGI Symbol;Acc:MGI:1928330]	-0.4474	0.0005224	5.917e-05
Cdh4	ENSMUSG00000000305	cadherin 4 [Source:MGI Symbol;Acc:MGI:99218]	0.5541	9.463e-07	8.227e-09
Cdh5	ENSMUSG00000031871	cadherin 5 [Source:MGI Symbol;Acc:MGI:105057]	0.4333	0.007989	0.001946
Cdh6	ENSMUSG00000039385	cadherin 6 [Source:MGI Symbol;Acc:MGI:107435]	0.3388	0.003944	0.0008029
Cdhr1	ENSMUSG00000021803	cadherin-related family member 1 [Source:MGI Symbol;Acc:MGI:2157782]	0.1609	0.0261	0.008703
Cdhr4	ENSMUSG00000032595	cadherin-related family member 4 [Source:MGI Symbol;Acc:MGI:1916648]	-0.628	0.008866	0.00221
Cdip1	ENSMUSG00000004071	cell death inducing Trp53 target 1 [Source:MGI Symbol;Acc:MGI:1913876]	0.119	0.006629	0.001539
Cdk10	ENSMUSG00000033862	cyclin-dependent kinase 10 [Source:MGI Symbol;Acc:MGI:2448549]	-0.3129	8.902e-05	5.741e-06
Cdk14	ENSMUSG00000028926	cyclin-dependent kinase 14 [Source:MGI Symbol;Acc:MGI:894318]	0.187	0.0006988	8.655e-05
Cdk2ap1	ENSMUSG00000029394	CDK2 (cyclin-dependent kinase 2)-associated protein 1 [Source:MGI Symbol;Acc:MGI:1202069]	-0.3771	0.0004492	4.857e-05
Cdk2ap2	ENSMUSG00000024856	CDK2-associated protein 2 [Source:MGI Symbol;Acc:MGI:1098779]	-0.829	1.144e-05	3.662e-07
Cdk4	ENSMUSG00000006728	cyclin-dependent kinase 4 [Source:MGI Symbol;Acc:MGI:88357]	-0.1986	0.009753	0.002497
Cdk5	ENSMUSG00000028969	cyclin-dependent kinase 5 [Source:MGI Symbol;Acc:MGI:101765]	-0.2836	4.227e-05	2.094e-06
Cdk5r2	ENSMUSG00000090071	cyclin-dependent kinase 5, regulatory subunit 2 (p39) [Source:MGI Symbol;Acc:MGI:1330828]	-0.4225	2.29e-05	9.107e-07
Cdk5rap2	ENSMUSG00000039298	CDK5 regulatory subunit associated protein 2 [Source:MGI Symbol;Acc:MGI:2384875]	0.2617	0.0003218	3.132e-05
Cdk5rap3	ENSMUSG00000018669	CDK5 regulatory subunit associated protein 3 [Source:MGI Symbol;Acc:MGI:1933126]	0.1541	0.02556	0.008475
Cdk8	ENSMUSG00000029635	cyclin-dependent kinase 8 [Source:MGI Symbol;Acc:MGI:1196224]	-0.2264	0.002993	0.0005636
Cdk9	ENSMUSG00000009555	cyclin-dependent kinase 9 (CDC2-related kinase) [Source:MGI Symbol;Acc:MGI:1328368]	-0.3764	2.618e-06	3.825e-08
Cdkl2	ENSMUSG00000029403	cyclin-dependent kinase-like 2 (CDC2-related kinase) [Source:MGI Symbol;Acc:MGI:1858227]	-0.1985	0.03361	0.01191
Cdkl5	ENSMUSG00000031292	cyclin-dependent kinase-like 5 [Source:MGI Symbol;Acc:MGI:1278336]	0.1693	0.03557	0.01279
Cdkn1b	ENSMUSG00000003031	cyclin-dependent kinase inhibitor 1B [Source:MGI Symbol;Acc:MGI:104565]	-0.2217	0.0001783	1.451e-05
Cdkn2aip	ENSMUSG00000038069	CDKN2A interacting protein [Source:MGI Symbol;Acc:MGI:1918175]	-0.342	0.0007956	0.0001022
Cdkn2aipnl	ENSMUSG00000020392	CDKN2A interacting protein N-terminal like [Source:MGI Symbol;Acc:MGI:1261797]	-0.1596	0.03166	0.01106
Cdkn2c	ENSMUSG00000028551	cyclin-dependent kinase inhibitor 2C (p18, inhibits CDK4) [Source:MGI Symbol;Acc:MGI:105388]	-0.2572	0.007304	0.001742
Cdr2	ENSMUSG00000030878	cerebellar degeneration-related 2 [Source:MGI Symbol;Acc:MGI:1100885]	-0.2055	0.01458	0.004154
Cds2	ENSMUSG00000058793	CDP-diacylglycerol synthase (phosphatidate cytidylyltransferase) 2 [Source:MGI Symbol;Acc:MGI:1332236]	0.3817	3.162e-06	4.968e-08
Cebpa	ENSMUSG00000034957	CCAAT/enhancer binding protein (C/EBP), alpha [Source:MGI Symbol;Acc:MGI:99480]	-0.5816	0.01755	0.005245
Cebpb	ENSMUSG00000056501	CCAAT/enhancer binding protein (C/EBP), beta [Source:MGI Symbol;Acc:MGI:88373]	-1.991	1.197e-07	3.185e-10
Cebpd	ENSMUSG00000071637	CCAAT/enhancer binding protein (C/EBP), delta [Source:MGI Symbol;Acc:MGI:103573]	-0.6403	0.004917	0.001061
Cebpzos	ENSMUSG00000062691	CCAAT/enhancer binding protein (C/EBP), zeta, opposite strand [Source:MGI Symbol;Acc:MGI:1915804]	-0.3494	0.0006848	8.408e-05
Cecr2	ENSMUSG00000071226	CECR2, histone acetyl-lysine reader [Source:MGI Symbol;Acc:MGI:1923799]	0.2285	0.003063	0.0005804
Celf3	ENSMUSG00000028137	CUGBP, Elav-like family member 3 [Source:MGI Symbol;Acc:MGI:1926034]	-0.5213	1.337e-05	4.48e-07
Celf4	ENSMUSG00000024268	CUGBP, Elav-like family member 4 [Source:MGI Symbol;Acc:MGI:1932407]	-0.1268	0.02129	0.006659
Celf5	ENSMUSG00000034818	CUGBP, Elav-like family member 5 [Source:MGI Symbol;Acc:MGI:2442333]	-0.3918	4.921e-05	2.63e-06
Celf6	ENSMUSG00000032297	CUGBP, Elav-like family member 6 [Source:MGI Symbol;Acc:MGI:1923433]	-0.3169	0.00785	0.001906
Celsr2	ENSMUSG00000068740	cadherin, EGF LAG seven-pass G-type receptor 2 [Source:MGI Symbol;Acc:MGI:1858235]	0.2824	0.0002256	1.984e-05
Celsr3	ENSMUSG00000023473	cadherin, EGF LAG seven-pass G-type receptor 3 [Source:MGI Symbol;Acc:MGI:1858236]	-0.1865	0.01529	0.004419
Cend1	ENSMUSG00000060240	cell cycle exit and neuronal differentiation 1 [Source:MGI Symbol;Acc:MGI:1929898]	0.1319	0.03717	0.01351
Cenpa	ENSMUSG00000029177	centromere protein A [Source:MGI Symbol;Acc:MGI:88375]	-0.3939	0.039	0.01437
Cenpb	ENSMUSG00000068267	centromere protein B [Source:MGI Symbol;Acc:MGI:88376]	0.174	0.02619	0.008756
Cenpe	ENSMUSG00000045328	centromere protein E [Source:MGI Symbol;Acc:MGI:1098230]	0.6274	0.002796	0.0005169
Cenpf	ENSMUSG00000026605	centromere protein F [Source:MGI Symbol;Acc:MGI:1313302]	0.6477	0.008786	0.002188
Cenpt	ENSMUSG00000036672	centromere protein T [Source:MGI Symbol;Acc:MGI:2443939]	-0.3537	0.001077	0.0001504
Cenpv	ENSMUSG00000018509	centromere protein V [Source:MGI Symbol;Acc:MGI:1920389]	-0.3637	0.0174	0.005193
Cep104	ENSMUSG00000039523	centrosomal protein 104 [Source:MGI Symbol;Acc:MGI:2687282]	0.2078	0.008154	0.001997
Cep128	ENSMUSG00000061533	centrosomal protein 128 [Source:MGI Symbol;Acc:MGI:1922466]	0.6099	0.01216	0.003294
Cep162	ENSMUSG00000056919	centrosomal protein 162 [Source:MGI Symbol;Acc:MGI:1925343]	0.266	0.04597	0.01754
Cep170	ENSMUSG00000057335	centrosomal protein 170 [Source:MGI Symbol;Acc:MGI:1918348]	0.1609	0.002781	0.0005133
Cep170b	ENSMUSG00000072825	centrosomal protein 170B [Source:MGI Symbol;Acc:MGI:2145043]	0.2355	0.0002681	2.463e-05
Cep350	ENSMUSG00000033671	centrosomal protein 350 [Source:MGI Symbol;Acc:MGI:1921331]	0.2272	0.001079	0.0001511
Cep57	ENSMUSG00000031922	centrosomal protein 57 [Source:MGI Symbol;Acc:MGI:1915551]	-0.2018	0.007222	0.001716
Cep68	ENSMUSG00000044066	centrosomal protein 68 [Source:MGI Symbol;Acc:MGI:2667663]	0.2328	0.003496	0.000688
Cep83	ENSMUSG00000020024	centrosomal protein 83 [Source:MGI Symbol;Acc:MGI:1924298]	-0.296	0.00484	0.001037
Cep85	ENSMUSG00000037443	centrosomal protein 85 [Source:MGI Symbol;Acc:MGI:1917262]	-0.1391	0.04735	0.01818
Cers1	ENSMUSG00000087408	ceramide synthase 1 [Source:MGI Symbol;Acc:MGI:2136690]	-0.1755	0.04666	0.01785
Cers2	ENSMUSG00000015714	ceramide synthase 2 [Source:MGI Symbol;Acc:MGI:1924143]	-0.2245	0.004652	0.0009872
Cers4	ENSMUSG00000008206	ceramide synthase 4 [Source:MGI Symbol;Acc:MGI:1914510]	-0.2964	0.0001257	9.086e-06
Cetn2	ENSMUSG00000031347	centrin 2 [Source:MGI Symbol;Acc:MGI:1347085]	-0.1796	0.001806	0.0002941
Cetn3	ENSMUSG00000021537	centrin 3 [Source:MGI Symbol;Acc:MGI:1097706]	-0.2266	0.01466	0.004186
Cfap20	ENSMUSG00000031796	cilia and flagella associated protein 20 [Source:MGI Symbol;Acc:MGI:107428]	-0.2965	6.519e-05	3.761e-06
Cfap57	ENSMUSG00000028730	cilia and flagella associated protein 57 [Source:MGI Symbol;Acc:MGI:2686209]	0.5257	0.005401	0.001198
Cfap61	ENSMUSG00000037143	cilia and flagella associated protein 61 [Source:MGI Symbol;Acc:MGI:1926024]	0.2715	0.003476	0.0006815
Cfap69	ENSMUSG00000040473	cilia and flagella associated protein 69 [Source:MGI Symbol;Acc:MGI:2443778]	-0.2334	0.01311	0.00363
Cfap70	ENSMUSG00000039543	cilia and flagella associated protein 70 [Source:MGI Symbol;Acc:MGI:1923920]	-0.398	0.04343	0.01636
Cfap74	ENSMUSG00000078490	cilia and flagella associated protein 74 [Source:MGI Symbol;Acc:MGI:1917130]	-0.3112	0.006833	0.001601
Cfap99	ENSMUSG00000109572	cilia and flagella associated protein 99 [Source:MGI Symbol;Acc:MGI:5434801]	0.6537	0.002344	0.0004125
Cfl2	ENSMUSG00000062929	cofilin 2, muscle [Source:MGI Symbol;Acc:MGI:101763]	-0.212	0.0003712	3.767e-05
Cflar	ENSMUSG00000026031	CASP8 and FADD-like apoptosis regulator [Source:MGI Symbol;Acc:MGI:1336166]	0.4073	5.827e-05	3.244e-06
Cfp	ENSMUSG00000001128	complement factor properdin [Source:MGI Symbol;Acc:MGI:97545]	-0.4259	0.005849	0.001322
Cgnl1	ENSMUSG00000032232	cingulin-like 1 [Source:MGI Symbol;Acc:MGI:1915428]	0.6667	0.02051	0.006342
Chac1	ENSMUSG00000027313	ChaC, cation transport regulator 1 [Source:MGI Symbol;Acc:MGI:1916315]	0.5388	0.002348	0.0004139
Chac2	ENSMUSG00000020309	ChaC, cation transport regulator 2 [Source:MGI Symbol;Acc:MGI:1915294]	-0.5414	4.477e-05	2.274e-06
Chadl	ENSMUSG00000063765	chondroadherin-like [Source:MGI Symbol;Acc:MGI:3036284]	-0.5958	6.754e-05	3.955e-06
Chaf1a	ENSMUSG00000002835	chromatin assembly factor 1, subunit A (p150) [Source:MGI Symbol;Acc:MGI:1351331]	0.4314	0.006221	0.001424
Champ1	ENSMUSG00000047710	chromosome alignment maintaining phosphoprotein 1 [Source:MGI Symbol;Acc:MGI:1196398]	0.1619	0.01056	0.002769
Chchd1	ENSMUSG00000063787	coiled-coil-helix-coiled-coil-helix domain containing 1 [Source:MGI Symbol;Acc:MGI:1913371]	-0.3183	0.001788	0.0002907
Chchd10	ENSMUSG00000049422	coiled-coil-helix-coiled-coil-helix domain containing 10 [Source:MGI Symbol;Acc:MGI:2143558]	-0.3323	0.0005142	5.804e-05
Chchd2	ENSMUSG00000070493	coiled-coil-helix-coiled-coil-helix domain containing 2 [Source:MGI Symbol;Acc:MGI:1261428]	-0.395	3.264e-06	5.498e-08
Chchd4	ENSMUSG00000034203	coiled-coil-helix-coiled-coil-helix domain containing 4 [Source:MGI Symbol;Acc:MGI:1919420]	-0.2305	0.0138	0.00388
Chchd7	ENSMUSG00000042198	coiled-coil-helix-coiled-coil-helix domain containing 7 [Source:MGI Symbol;Acc:MGI:1913683]	-0.5738	5.116e-07	3.069e-09
Chd1l	ENSMUSG00000028089	chromodomain helicase DNA binding protein 1-like [Source:MGI Symbol;Acc:MGI:1915308]	0.1482	0.01828	0.005528
Chd3	ENSMUSG00000018474	chromodomain helicase DNA binding protein 3 [Source:MGI Symbol;Acc:MGI:1344395]	0.1705	0.002864	0.0005341
Chd3os	ENSMUSG00000043419	chromodomain helicase DNA binding protein 3, opposite strand [Source:MGI Symbol;Acc:MGI:1915359]	-0.2225	0.001424	0.0002181
Chd4	ENSMUSG00000063870	chromodomain helicase DNA binding protein 4 [Source:MGI Symbol;Acc:MGI:1344380]	0.1781	0.003606	0.0007162
Chd5	ENSMUSG00000005045	chromodomain helicase DNA binding protein 5 [Source:MGI Symbol;Acc:MGI:3036258]	0.1767	0.002128	0.000364
Chd6	ENSMUSG00000057133	chromodomain helicase DNA binding protein 6 [Source:MGI Symbol;Acc:MGI:1918639]	0.288	5.596e-06	1.254e-07
Chd8	ENSMUSG00000053754	chromodomain helicase DNA binding protein 8 [Source:MGI Symbol;Acc:MGI:1915022]	0.2024	0.0003895	3.995e-05
Chd9	ENSMUSG00000056608	chromodomain helicase DNA binding protein 9 [Source:MGI Symbol;Acc:MGI:1924001]	0.2159	0.0007153	8.928e-05
Cherp	ENSMUSG00000052488	calcium homeostasis endoplasmic reticulum protein [Source:MGI Symbol;Acc:MGI:106417]	-0.1422	0.01057	0.002774
Chfr	ENSMUSG00000014668	checkpoint with forkhead and ring finger domains [Source:MGI Symbol;Acc:MGI:2444898]	-0.2029	0.003227	0.0006212
Chga	ENSMUSG00000021194	chromogranin A [Source:MGI Symbol;Acc:MGI:88394]	0.3284	3.153e-05	1.408e-06
Chgb	ENSMUSG00000027350	chromogranin B [Source:MGI Symbol;Acc:MGI:88395]	0.3964	1.433e-05	4.904e-07
Chid1	ENSMUSG00000025512	chitinase domain containing 1 [Source:MGI Symbol;Acc:MGI:1915288]	0.3121	8.439e-06	2.266e-07
Chil1	ENSMUSG00000064246	chitinase-like 1 [Source:MGI Symbol;Acc:MGI:1340899]	0.5328	0.0316	0.01103
Chka	ENSMUSG00000024843	choline kinase alpha [Source:MGI Symbol;Acc:MGI:107760]	-0.4311	1.089e-05	3.398e-07
Chkb	ENSMUSG00000022617	choline kinase beta [Source:MGI Symbol;Acc:MGI:1328313]	-0.3616	6.949e-05	4.098e-06
Chl1	ENSMUSG00000030077	cell adhesion molecule L1-like [Source:MGI Symbol;Acc:MGI:1098266]	0.4254	0.001253	0.0001842
Chm	ENSMUSG00000025531	choroidermia (RAB escort protein 1) [Source:MGI Symbol;Acc:MGI:892979]	0.1425	0.01408	0.003981
Chml	ENSMUSG00000078185	choroideremia-like [Source:MGI Symbol;Acc:MGI:101913]	0.244	0.01098	0.002908
Chmp1b	ENSMUSG00000109901	charged multivesicular body protein 1B [Source:MGI Symbol;Acc:MGI:1914314]	-0.181	0.004509	0.0009488
Chmp2a	ENSMUSG00000033916	charged multivesicular body protein 2A [Source:MGI Symbol;Acc:MGI:1916203]	-0.178	0.003976	0.0008133
Chmp3	ENSMUSG00000053119	charged multivesicular body protein 3 [Source:MGI Symbol;Acc:MGI:1913950]	0.1311	0.007765	0.001883
Chmp4b	ENSMUSG00000038467	charged multivesicular body protein 4B [Source:MGI Symbol;Acc:MGI:1922858]	-0.2484	0.0002918	2.755e-05
Chmp5	ENSMUSG00000028419	charged multivesicular body protein 5 [Source:MGI Symbol;Acc:MGI:1924209]	-0.1139	0.02178	0.006866
Chordc1	ENSMUSG00000001774	cysteine and histidine-rich domain (CHORD)-containing, zinc-binding protein 1 [Source:MGI Symbol;Acc:MGI:1914167]	-0.2767	0.008885	0.002217
Chpf	ENSMUSG00000032997	chondroitin polymerizing factor [Source:MGI Symbol;Acc:MGI:106576]	-0.1839	0.01292	0.003569
Chpf2	ENSMUSG00000038181	chondroitin polymerizing factor 2 [Source:MGI Symbol;Acc:MGI:1917522]	-0.2667	0.0002077	1.762e-05
Chrac1	ENSMUSG00000068391	chromatin accessibility complex 1 [Source:MGI Symbol;Acc:MGI:2135796]	-0.1879	0.02985	0.01028
Chrd	ENSMUSG00000006958	chordin [Source:MGI Symbol;Acc:MGI:1313268]	-0.5004	0.0006322	7.579e-05
Chrm1	ENSMUSG00000032773	cholinergic receptor, muscarinic 1, CNS [Source:MGI Symbol;Acc:MGI:88396]	0.5073	0.00351	0.0006914
Chrm2	ENSMUSG00000045613	cholinergic receptor, muscarinic 2, cardiac [Source:MGI Symbol;Acc:MGI:88397]	0.3216	0.01245	0.003403
Chrna2	ENSMUSG00000022041	cholinergic receptor, nicotinic, alpha polypeptide 2 (neuronal) [Source:MGI Symbol;Acc:MGI:87886]	0.3594	0.009635	0.002461
Chrna3	ENSMUSG00000032303	cholinergic receptor, nicotinic, alpha polypeptide 3 [Source:MGI Symbol;Acc:MGI:87887]	0.5023	0.003027	0.0005714
Chrna4	ENSMUSG00000027577	cholinergic receptor, nicotinic, alpha polypeptide 4 [Source:MGI Symbol;Acc:MGI:87888]	0.4207	8.542e-06	2.317e-07
Chrna6	ENSMUSG00000031491	cholinergic receptor, nicotinic, alpha polypeptide 6 [Source:MGI Symbol;Acc:MGI:106213]	0.1312	0.03313	0.0117
Chrnb2	ENSMUSG00000027950	cholinergic receptor, nicotinic, beta polypeptide 2 (neuronal) [Source:MGI Symbol;Acc:MGI:87891]	0.3496	0.0001054	7.232e-06
Chrnb3	ENSMUSG00000031492	cholinergic receptor, nicotinic, beta polypeptide 3 [Source:MGI Symbol;Acc:MGI:106212]	0.1774	0.004033	0.0008284
Chrnb4	ENSMUSG00000035200	cholinergic receptor, nicotinic, beta polypeptide 4 [Source:MGI Symbol;Acc:MGI:87892]	0.575	0.02987	0.01029
Chst11	ENSMUSG00000034612	carbohydrate sulfotransferase 11 [Source:MGI Symbol;Acc:MGI:1927166]	0.2963	0.00286	0.0005329
Chst12	ENSMUSG00000036599	carbohydrate sulfotransferase 12 [Source:MGI Symbol;Acc:MGI:1929064]	0.2775	0.01397	0.003938
Chst15	ENSMUSG00000030930	carbohydrate (N-acetylgalactosamine 4-sulfate 6-O) sulfotransferase 15 [Source:MGI Symbol;Acc:MGI:1924840]	0.2898	0.02436	0.007956
Chst2	ENSMUSG00000033350	carbohydrate sulfotransferase 2 [Source:MGI Symbol;Acc:MGI:1891160]	0.2733	0.001085	0.0001523
Chtop	ENSMUSG00000001017	chromatin target of PRMT1 [Source:MGI Symbol;Acc:MGI:1913761]	-0.136	0.006632	0.001541
Chuk	ENSMUSG00000025199	conserved helix-loop-helix ubiquitous kinase [Source:MGI Symbol;Acc:MGI:99484]	-0.3464	7.365e-05	4.481e-06
Churc1	ENSMUSG00000090258	churchill domain containing 1 [Source:MGI Symbol;Acc:MGI:1923684]	-0.3379	0.009312	0.002352
Ciart	ENSMUSG00000038550	circadian associated repressor of transcription [Source:MGI Symbol;Acc:MGI:2684975]	0.4477	0.0006943	8.576e-05
Cib2	ENSMUSG00000037493	calcium and integrin binding family member 2 [Source:MGI Symbol;Acc:MGI:1929293]	-0.3798	0.001927	0.0003202
Cited1	ENSMUSG00000051159	Cbp/p300-interacting transactivator with Glu/Asp-rich carboxy-terminal domain 1 [Source:MGI Symbol;Acc:MGI:108023]	-0.3552	0.02822	0.009607
Cited2	ENSMUSG00000039910	Cbp/p300-interacting transactivator, with Glu/Asp-rich carboxy-terminal domain, 2 [Source:MGI Symbol;Acc:MGI:1306784]	-0.4471	9.251e-06	2.65e-07
Cited4	ENSMUSG00000070803	Cbp/p300-interacting transactivator, with Glu/Asp-rich carboxy-terminal domain, 4 [Source:MGI Symbol;Acc:MGI:1861694]	-1.004	0.0009117	0.0001213
Ciz1	ENSMUSG00000039205	CDKN1A interacting zinc finger protein 1 [Source:MGI Symbol;Acc:MGI:1920234]	-0.2871	0.0001541	1.2e-05
Ckap2	ENSMUSG00000037725	cytoskeleton associated protein 2 [Source:MGI Symbol;Acc:MGI:1931797]	0.5666	0.01221	0.00331
Ckap4	ENSMUSG00000046841	cytoskeleton-associated protein 4 [Source:MGI Symbol;Acc:MGI:2444926]	0.2697	0.01211	0.003278
Ckap5	ENSMUSG00000040549	cytoskeleton associated protein 5 [Source:MGI Symbol;Acc:MGI:1923036]	0.3104	4.766e-06	9.836e-08
Ckb	ENSMUSG00000001270	creatine kinase, brain [Source:MGI Symbol;Acc:MGI:88407]	-0.2041	0.003758	0.0007537
Clasp1	ENSMUSG00000064302	CLIP associating protein 1 [Source:MGI Symbol;Acc:MGI:1923957]	0.1733	0.004357	0.000911
Clasp2	ENSMUSG00000033392	CLIP associating protein 2 [Source:MGI Symbol;Acc:MGI:1923749]	0.1979	0.0005142	5.802e-05
Clasrp	ENSMUSG00000061028	CLK4-associating serine/arginine rich protein [Source:MGI Symbol;Acc:MGI:1855695]	-0.5572	7.768e-07	5.882e-09
Clca1	ENSMUSG00000028255	chloride channel accessory 1 [Source:MGI Symbol;Acc:MGI:1346342]	-0.4102	0.004352	0.0009096
Clcf1	ENSMUSG00000040663	cardiotrophin-like cytokine factor 1 [Source:MGI Symbol;Acc:MGI:1930088]	-0.3613	0.02686	0.009057
Clcn2	ENSMUSG00000022843	chloride channel, voltage-sensitive 2 [Source:MGI Symbol;Acc:MGI:105061]	-0.3003	0.0004758	5.271e-05
Clcn3	ENSMUSG00000004319	chloride channel, voltage-sensitive 3 [Source:MGI Symbol;Acc:MGI:103555]	0.142	0.01452	0.004132
Clcn6	ENSMUSG00000029016	chloride channel, voltage-sensitive 6 [Source:MGI Symbol;Acc:MGI:1347049]	0.2285	0.0003209	3.118e-05
Clcn7	ENSMUSG00000036636	chloride channel, voltage-sensitive 7 [Source:MGI Symbol;Acc:MGI:1347048]	0.1742	0.004004	0.0008207
Cldn12	ENSMUSG00000046798	claudin 12 [Source:MGI Symbol;Acc:MGI:1929288]	0.1882	0.002197	0.0003797
Cldn23	ENSMUSG00000055976	claudin 23 [Source:MGI Symbol;Acc:MGI:1919158]	-0.6125	0.0004657	5.127e-05
Cldn5	ENSMUSG00000041378	claudin 5 [Source:MGI Symbol;Acc:MGI:1276112]	-0.3668	0.004117	0.0008482
Cldnd1	ENSMUSG00000022744	claudin domain containing 1 [Source:MGI Symbol;Acc:MGI:2447860]	-0.1708	0.001823	0.0002975
Clec14a	ENSMUSG00000045930	C-type lectin domain family 14, member a [Source:MGI Symbol;Acc:MGI:1914114]	0.6655	0.04454	0.01687
Clec16a	ENSMUSG00000068663	C-type lectin domain family 16, member A [Source:MGI Symbol;Acc:MGI:1921624]	0.2767	0.0001068	7.347e-06
Clec7a	ENSMUSG00000079293	C-type lectin domain family 7, member a [Source:MGI Symbol;Acc:MGI:1861431]	0.4452	0.02051	0.006336
Clic1	ENSMUSG00000007041	chloride intracellular channel 1 [Source:MGI Symbol;Acc:MGI:2148924]	0.3867	0.008072	0.00197
Clic4	ENSMUSG00000037242	chloride intracellular channel 4 (mitochondrial) [Source:MGI Symbol;Acc:MGI:1352754]	0.2473	0.002815	0.0005219
Clic5	ENSMUSG00000023959	chloride intracellular channel 5 [Source:MGI Symbol;Acc:MGI:1917912]	0.5853	0.006631	0.00154
Clip2	ENSMUSG00000063146	CAP-GLY domain containing linker protein 2 [Source:MGI Symbol;Acc:MGI:1313136]	0.1872	0.002799	0.0005179
Clip3	ENSMUSG00000013921	CAP-GLY domain containing linker protein 3 [Source:MGI Symbol;Acc:MGI:1923936]	0.4217	1.184e-06	1.213e-08
Clk1	ENSMUSG00000026034	CDC-like kinase 1 [Source:MGI Symbol;Acc:MGI:107403]	-0.2032	0.01397	0.00394
Clk2	ENSMUSG00000068917	CDC-like kinase 2 [Source:MGI Symbol;Acc:MGI:1098669]	-0.4808	2.38e-05	9.527e-07
Clk3	ENSMUSG00000032316	CDC-like kinase 3 [Source:MGI Symbol;Acc:MGI:1098670]	-0.1983	0.004239	0.0008801
Clk4	ENSMUSG00000020385	CDC like kinase 4 [Source:MGI Symbol;Acc:MGI:1098551]	-0.2107	0.005376	0.001191
Clmn	ENSMUSG00000021097	calmin [Source:MGI Symbol;Acc:MGI:2136957]	0.2271	0.01193	0.003216
Cln3	ENSMUSG00000030720	ceroid lipofuscinosis, neuronal 3, juvenile (Batten, Spielmeyer-Vogt disease) [Source:MGI Symbol;Acc:MGI:107537]	-0.2526	0.004577	0.0009669
Cln5	ENSMUSG00000022125	ceroid-lipofuscinosis, neuronal 5 [Source:MGI Symbol;Acc:MGI:2442253]	-0.2421	0.01508	0.004342
Cln6	ENSMUSG00000032245	ceroid-lipofuscinosis, neuronal 6 [Source:MGI Symbol;Acc:MGI:2159324]	0.2323	0.01973	0.006049
Clock	ENSMUSG00000029238	circadian locomotor output cycles kaput [Source:MGI Symbol;Acc:MGI:99698]	0.08987	0.03581	0.01291
Clpb	ENSMUSG00000001829	ClpB caseinolytic peptidase B [Source:MGI Symbol;Acc:MGI:1100517]	0.1947	0.00217	0.0003734
Clptm1	ENSMUSG00000002981	cleft lip and palate associated transmembrane protein 1 [Source:MGI Symbol;Acc:MGI:1927155]	0.1705	0.00206	0.000348
Clrn1	ENSMUSG00000043850	clarin 1 [Source:MGI Symbol;Acc:MGI:2388124]	0.3702	0.03923	0.01447
Clstn1	ENSMUSG00000039953	calsyntenin 1 [Source:MGI Symbol;Acc:MGI:1929895]	0.2689	0.0001109	7.771e-06
Clstn2	ENSMUSG00000032452	calsyntenin 2 [Source:MGI Symbol;Acc:MGI:1929897]	0.3076	0.001317	0.0001972
Clstn3	ENSMUSG00000008153	calsyntenin 3 [Source:MGI Symbol;Acc:MGI:2178323]	0.206	0.003934	0.0008004
Cltc	ENSMUSG00000047126	clathrin, heavy polypeptide (Hc) [Source:MGI Symbol;Acc:MGI:2388633]	0.1953	0.001223	0.0001785
Clu	ENSMUSG00000022037	clusterin [Source:MGI Symbol;Acc:MGI:88423]	0.5012	0.04202	0.01575
Cluh	ENSMUSG00000020741	clustered mitochondria (cluA/CLU1) homolog [Source:MGI Symbol;Acc:MGI:1921398]	-0.2121	0.0008261	0.0001075
Clybl	ENSMUSG00000025545	citrate lyase beta like [Source:MGI Symbol;Acc:MGI:1916884]	0.5321	0.0006024	7.125e-05
Cmc4	ENSMUSG00000090110	C-x(9)-C motif containing 4 [Source:MGI Symbol;Acc:MGI:5637812]	-0.3052	0.009764	0.002502
Cmtm4	ENSMUSG00000096188	CKLF-like MARVEL transmembrane domain containing 4 [Source:MGI Symbol;Acc:MGI:2142888]	0.2276	0.0003941	4.066e-05
Cmtr1	ENSMUSG00000024019	cap methyltransferase 1 [Source:MGI Symbol;Acc:MGI:1921407]	0.1116	0.04709	0.01804
Cndp2	ENSMUSG00000024644	CNDP dipeptidase 2 (metallopeptidase M20 family) [Source:MGI Symbol;Acc:MGI:1913304]	0.456	4.538e-05	2.345e-06
Cnep1r1	ENSMUSG00000036810	CTD nuclear envelope phosphatase 1 regulatory subunit 1 [Source:MGI Symbol;Acc:MGI:1921981]	-0.2872	0.001094	0.0001545
Cngb3	ENSMUSG00000056494	cyclic nucleotide gated channel beta 3 [Source:MGI Symbol;Acc:MGI:1353562]	0.242	0.02133	0.006675
Cnnm1	ENSMUSG00000025189	cyclin M1 [Source:MGI Symbol;Acc:MGI:1891366]	0.2128	0.001352	0.0002045
Cnot1	ENSMUSG00000036550	CCR4-NOT transcription complex, subunit 1 [Source:MGI Symbol;Acc:MGI:2442402]	0.1075	0.0315	0.01098
Cnot3	ENSMUSG00000035632	CCR4-NOT transcription complex, subunit 3 [Source:MGI Symbol;Acc:MGI:2385261]	-0.2694	0.003334	0.0006476
Cnot6l	ENSMUSG00000034724	CCR4-NOT transcription complex, subunit 6-like [Source:MGI Symbol;Acc:MGI:2443154]	0.145	0.02192	0.006923
Cnr1	ENSMUSG00000044288	cannabinoid receptor 1 (brain) [Source:MGI Symbol;Acc:MGI:104615]	0.1779	0.02631	0.008802
Cnst	ENSMUSG00000038949	consortin, connexin sorting protein [Source:MGI Symbol;Acc:MGI:2445141]	0.1542	0.02753	0.009328
Cntn1	ENSMUSG00000055022	contactin 1 [Source:MGI Symbol;Acc:MGI:105980]	0.3206	3.233e-06	5.243e-08
Cntn2	ENSMUSG00000053024	contactin 2 [Source:MGI Symbol;Acc:MGI:104518]	0.3282	0.0004428	4.765e-05
Cntn4	ENSMUSG00000064293	contactin 4 [Source:MGI Symbol;Acc:MGI:1095737]	0.1473	0.008729	0.002171
Cntnap1	ENSMUSG00000017167	contactin associated protein-like 1 [Source:MGI Symbol;Acc:MGI:1858201]	0.1895	0.009237	0.00233
Cntnap2	ENSMUSG00000039419	contactin associated protein-like 2 [Source:MGI Symbol;Acc:MGI:1914047]	0.2006	0.002402	0.0004254
Cntnap5a	ENSMUSG00000070695	contactin associated protein-like 5A [Source:MGI Symbol;Acc:MGI:3643623]	0.2537	0.02424	0.007904
Coa5	ENSMUSG00000026112	cytochrome C oxidase assembly factor 5 [Source:MGI Symbol;Acc:MGI:1923428]	0.1963	0.0004622	5.064e-05
Coa6	ENSMUSG00000051671	cytochrome c oxidase assembly factor 6 [Source:MGI Symbol;Acc:MGI:1915142]	-0.8518	4.955e-05	2.651e-06
Cobl	ENSMUSG00000020173	cordon-bleu WH2 repeat [Source:MGI Symbol;Acc:MGI:105056]	0.2334	0.0006104	7.235e-05
Cog7	ENSMUSG00000034951	component of oligomeric golgi complex 7 [Source:MGI Symbol;Acc:MGI:2685013]	0.2282	0.001529	0.0002384
Cog8	ENSMUSG00000031916	component of oligomeric golgi complex 8 [Source:MGI Symbol;Acc:MGI:2142885]	-0.265	0.002243	0.000391
Col11a1	ENSMUSG00000027966	collagen, type XI, alpha 1 [Source:MGI Symbol;Acc:MGI:88446]	-0.3601	0.0008001	0.0001029
Col11a2	ENSMUSG00000024330	collagen, type XI, alpha 2 [Source:MGI Symbol;Acc:MGI:88447]	-0.5554	7.672e-05	4.736e-06
Col17a1	ENSMUSG00000025064	collagen, type XVII, alpha 1 [Source:MGI Symbol;Acc:MGI:88450]	-0.4569	0.00137	0.0002079
Col19a1	ENSMUSG00000026141	collagen, type XIX, alpha 1 [Source:MGI Symbol;Acc:MGI:1095415]	0.662	0.01672	0.004932
Col1a1	ENSMUSG00000001506	collagen, type I, alpha 1 [Source:MGI Symbol;Acc:MGI:88467]	-0.4882	0.0233	0.007499
Col1a2	ENSMUSG00000029661	collagen, type I, alpha 2 [Source:MGI Symbol;Acc:MGI:88468]	0.9706	0.04498	0.01709
Col20a1	ENSMUSG00000016356	collagen, type XX, alpha 1 [Source:MGI Symbol;Acc:MGI:1920618]	-0.1468	0.03572	0.01286
Col22a1	ENSMUSG00000079022	collagen, type XXII, alpha 1 [Source:MGI Symbol;Acc:MGI:1916950]	-0.688	0.001099	0.0001553
Col24a1	ENSMUSG00000028197	collagen, type XXIV, alpha 1 [Source:MGI Symbol;Acc:MGI:1918605]	-0.3713	0.03516	0.01261
Col27a1	ENSMUSG00000045672	collagen, type XXVII, alpha 1 [Source:MGI Symbol;Acc:MGI:2672118]	-0.5171	6.723e-06	1.64e-07
Col2a1	ENSMUSG00000022483	collagen, type II, alpha 1 [Source:MGI Symbol;Acc:MGI:88452]	-0.5771	4.835e-07	2.772e-09
Col4a3bp	ENSMUSG00000021669	collagen, type IV, alpha 3 (Goodpasture antigen) binding protein [Source:MGI Symbol;Acc:MGI:1915268]	-0.1758	0.000905	0.0001201
Col5a1	ENSMUSG00000026837	collagen, type V, alpha 1 [Source:MGI Symbol;Acc:MGI:88457]	-0.4622	0.0006567	7.966e-05
Col6a1	ENSMUSG00000001119	collagen, type VI, alpha 1 [Source:MGI Symbol;Acc:MGI:88459]	-0.5434	1.053e-05	3.242e-07
Col6a4	ENSMUSG00000032572	collagen, type VI, alpha 4 [Source:MGI Symbol;Acc:MGI:1915803]	-0.4314	0.003488	0.0006848
Col7a1	ENSMUSG00000025650	collagen, type VII, alpha 1 [Source:MGI Symbol;Acc:MGI:88462]	-0.5576	0.0004602	5.037e-05
Col9a2	ENSMUSG00000028626	collagen, type IX, alpha 2 [Source:MGI Symbol;Acc:MGI:88466]	-0.3136	0.02447	0.008013
Colgalt1	ENSMUSG00000034807	collagen beta(1-O)galactosyltransferase 1 [Source:MGI Symbol;Acc:MGI:1924348]	-0.1782	0.002547	0.0004583
Commd1	ENSMUSG00000051355	COMM domain containing 1 [Source:MGI Symbol;Acc:MGI:109474]	-0.2225	0.002243	0.0003912
Commd4	ENSMUSG00000032299	COMM domain containing 4 [Source:MGI Symbol;Acc:MGI:1913449]	-0.3018	0.0005674	6.559e-05
Commd6	ENSMUSG00000075486	COMM domain containing 6 [Source:MGI Symbol;Acc:MGI:1913450]	-0.3067	0.0004481	4.831e-05
Commd7	ENSMUSG00000056941	COMM domain containing 7 [Source:MGI Symbol;Acc:MGI:1914197]	-0.1713	0.008769	0.002184
Comtd1	ENSMUSG00000021773	catechol-O-methyltransferase domain containing 1 [Source:MGI Symbol;Acc:MGI:1916406]	-0.7371	1.006e-05	2.963e-07
Copa	ENSMUSG00000026553	coatomer protein complex subunit alpha [Source:MGI Symbol;Acc:MGI:1334462]	0.2183	0.0001759	1.424e-05
Copb2	ENSMUSG00000032458	coatomer protein complex, subunit beta 2 (beta prime) [Source:MGI Symbol;Acc:MGI:1354962]	0.2811	0.0002166	1.876e-05
Copg1	ENSMUSG00000030058	coatomer protein complex, subunit gamma 1 [Source:MGI Symbol;Acc:MGI:1858696]	0.2442	3.287e-05	1.495e-06
Copg2	ENSMUSG00000025607	coatomer protein complex, subunit gamma 2 [Source:MGI Symbol;Acc:MGI:1858683]	0.1668	0.0007854	0.0001005
Cops3	ENSMUSG00000019373	COP9 signalosome subunit 3 [Source:MGI Symbol;Acc:MGI:1349409]	-0.1059	0.03457	0.01233
Cops5	ENSMUSG00000025917	COP9 signalosome subunit 5 [Source:MGI Symbol;Acc:MGI:1349415]	-0.1262	0.04511	0.01715
Cops9	ENSMUSG00000073616	COP9 signalosome subunit 9 [Source:MGI Symbol;Acc:MGI:1914165]	-0.504	8.103e-06	2.102e-07
Copz1	ENSMUSG00000060992	coatomer protein complex, subunit zeta 1 [Source:MGI Symbol;Acc:MGI:1929063]	0.1059	0.01782	0.005364
Coq10a	ENSMUSG00000039914	coenzyme Q10A [Source:MGI Symbol;Acc:MGI:2684847]	-0.1949	0.01488	0.00427
Coq10b	ENSMUSG00000025981	coenzyme Q10B [Source:MGI Symbol;Acc:MGI:1915126]	-0.3742	0.005368	0.001189
Coq2	ENSMUSG00000029319	coenzyme Q2 4-hydroxybenzoate polyprenyltransferase [Source:MGI Symbol;Acc:MGI:1919133]	-0.1243	0.02905	0.009954
Coq6	ENSMUSG00000021235	coenzyme Q6 monooxygenase [Source:MGI Symbol;Acc:MGI:1924408]	-0.376	8.273e-05	5.28e-06
Coq8a	ENSMUSG00000026489	coenzyme Q8A [Source:MGI Symbol;Acc:MGI:1914676]	0.4286	0.000446	4.806e-05
Coro1a	ENSMUSG00000030707	coronin, actin binding protein 1A [Source:MGI Symbol;Acc:MGI:1345961]	-0.3406	0.02711	0.009153
Coro1c	ENSMUSG00000004530	coronin, actin binding protein 1C [Source:MGI Symbol;Acc:MGI:1345964]	0.1567	0.002074	0.0003513
Coro2b	ENSMUSG00000041729	coronin, actin binding protein, 2B [Source:MGI Symbol;Acc:MGI:2444283]	0.2249	0.001433	0.0002197
Coro6	ENSMUSG00000020836	coronin 6 [Source:MGI Symbol;Acc:MGI:2183448]	-0.6742	6.706e-06	1.622e-07
Cox11	ENSMUSG00000020544	cytochrome c oxidase assembly protein 11 [Source:MGI Symbol;Acc:MGI:1917052]	-0.5726	4.658e-05	2.434e-06
Cox14	ENSMUSG00000023020	cytochrome c oxidase assembly protein 14 [Source:MGI Symbol;Acc:MGI:1913629]	-0.4693	2.562e-05	1.058e-06
Cox16	ENSMUSG00000091803	cytochrome c oxidase assembly protein 16 [Source:MGI Symbol;Acc:MGI:1913522]	-0.2381	0.001201	0.0001744
Cox17	ENSMUSG00000046516	cytochrome c oxidase assembly protein 17 [Source:MGI Symbol;Acc:MGI:1333806]	-0.3392	0.0001169	8.278e-06
Cox18	ENSMUSG00000035505	cytochrome c oxidase assembly protein 18 [Source:MGI Symbol;Acc:MGI:2448532]	-0.4379	0.007907	0.001922
Cox19	ENSMUSG00000045438	cytochrome c oxidase assembly protein 19 [Source:MGI Symbol;Acc:MGI:1915283]	-0.129	0.02083	0.006476
Cox20	ENSMUSG00000026500	COX20 Cox2 chaperone [Source:MGI Symbol;Acc:MGI:1913609]	-0.7171	1.037e-06	9.921e-09
Cox5a	ENSMUSG00000000088	cytochrome c oxidase subunit Va [Source:MGI Symbol;Acc:MGI:88474]	-0.4708	6.983e-07	5.035e-09
Cox5b	ENSMUSG00000061518	cytochrome c oxidase subunit Vb [Source:MGI Symbol;Acc:MGI:88475]	-0.4283	8.77e-07	7.343e-09
Cox6a1	ENSMUSG00000041697	cytochrome c oxidase subunit VIa polypeptide 1 [Source:MGI Symbol;Acc:MGI:103099]	-0.4014	9.216e-06	2.633e-07
Cox6b2	ENSMUSG00000051811	cytochrome c oxidase subunit VIb polypeptide 2 [Source:MGI Symbol;Acc:MGI:3044182]	-0.3781	0.03769	0.01377
Cox6c	ENSMUSG00000014313	cytochrome c oxidase subunit VIc [Source:MGI Symbol;Acc:MGI:104614]	-0.3245	0.0004054	4.213e-05
Cox7a2	ENSMUSG00000032330	cytochrome c oxidase subunit VIIa 2 [Source:MGI Symbol;Acc:MGI:1316715]	-0.1814	0.005002	0.001084
Cox7a2l	ENSMUSG00000024248	cytochrome c oxidase subunit VIIa polypeptide 2-like [Source:MGI Symbol;Acc:MGI:106015]	0.1302	0.0136	0.003801
Cox7b	ENSMUSG00000031231	cytochrome c oxidase subunit VIIb [Source:MGI Symbol;Acc:MGI:1913392]	-0.2585	0.0001742	1.405e-05
Cox7c	ENSMUSG00000017778	cytochrome c oxidase subunit VIIc [Source:MGI Symbol;Acc:MGI:103226]	-0.3785	7.251e-05	4.369e-06
Cox8a	ENSMUSG00000035885	cytochrome c oxidase subunit VIIIa [Source:MGI Symbol;Acc:MGI:105959]	-0.5443	2.132e-07	7.183e-10
Cp	ENSMUSG00000003617	ceruloplasmin [Source:MGI Symbol;Acc:MGI:88476]	0.4934	0.0009149	0.0001221
Cpe	ENSMUSG00000037852	carboxypeptidase E [Source:MGI Symbol;Acc:MGI:101932]	0.102	0.03913	0.01443
Cpeb2	ENSMUSG00000039782	cytoplasmic polyadenylation element binding protein 2 [Source:MGI Symbol;Acc:MGI:2442640]	-0.1587	0.004286	0.0008922
Cplx1	ENSMUSG00000033615	complexin 1 [Source:MGI Symbol;Acc:MGI:104727]	0.2492	0.0006651	8.099e-05
Cplx2	ENSMUSG00000025867	complexin 2 [Source:MGI Symbol;Acc:MGI:104726]	0.2048	0.002333	0.0004096
Cplx4	ENSMUSG00000024519	complexin 4 [Source:MGI Symbol;Acc:MGI:2685803]	-0.1998	0.001418	0.0002169
Cpm	ENSMUSG00000020183	carboxypeptidase M [Source:MGI Symbol;Acc:MGI:1917824]	0.3099	0.009208	0.00232
Cpne3	ENSMUSG00000028228	copine III [Source:MGI Symbol;Acc:MGI:1917818]	-0.1303	0.04462	0.0169
Cpne4	ENSMUSG00000032564	copine IV [Source:MGI Symbol;Acc:MGI:1921270]	0.1828	0.04888	0.0189
Cpne5	ENSMUSG00000024008	copine V [Source:MGI Symbol;Acc:MGI:2385908]	0.2017	0.004973	0.001075
Cpne6	ENSMUSG00000022212	copine VI [Source:MGI Symbol;Acc:MGI:1334445]	-0.3344	0.0003144	3.025e-05
Cpne7	ENSMUSG00000034796	copine VII [Source:MGI Symbol;Acc:MGI:2142747]	-0.5128	1.434e-05	4.917e-07
Cpne9	ENSMUSG00000030270	copine family member IX [Source:MGI Symbol;Acc:MGI:2443052]	-0.2535	0.03166	0.01106
Cpox	ENSMUSG00000022742	coproporphyrinogen oxidase [Source:MGI Symbol;Acc:MGI:104841]	-0.1998	0.004908	0.001058
Cpped1	ENSMUSG00000065979	calcineurin-like phosphoesterase domain containing 1 [Source:MGI Symbol;Acc:MGI:2443300]	0.1843	0.03044	0.01052
Cpsf4	ENSMUSG00000029625	cleavage and polyadenylation specific factor 4 [Source:MGI Symbol;Acc:MGI:1861602]	-0.2301	0.02807	0.00955
Cpsf6	ENSMUSG00000055531	cleavage and polyadenylation specific factor 6 [Source:MGI Symbol;Acc:MGI:1913948]	-0.2094	0.001051	0.0001456
Cpt1c	ENSMUSG00000007783	carnitine palmitoyltransferase 1c [Source:MGI Symbol;Acc:MGI:2446526]	-0.1613	0.03205	0.01123
Cpt2	ENSMUSG00000028607	carnitine palmitoyltransferase 2 [Source:MGI Symbol;Acc:MGI:109176]	0.1953	0.0398	0.01471
Cpxm1	ENSMUSG00000027408	carboxypeptidase X 1 (M14 family) [Source:MGI Symbol;Acc:MGI:1934569]	0.3913	0.02975	0.01025
Crb1	ENSMUSG00000063681	crumbs family member 1, photoreceptor morphogenesis associated [Source:MGI Symbol;Acc:MGI:2136343]	0.4088	1.053e-05	3.232e-07
Crb2	ENSMUSG00000035403	crumbs family member 2 [Source:MGI Symbol;Acc:MGI:2679260]	-0.1706	0.03306	0.01166
Creb3l2	ENSMUSG00000038648	cAMP responsive element binding protein 3-like 2 [Source:MGI Symbol;Acc:MGI:2442695]	0.3129	0.0007496	9.457e-05
Crebrf	ENSMUSG00000048249	CREB3 regulatory factor [Source:MGI Symbol;Acc:MGI:1924378]	0.3001	5.803e-05	3.222e-06
Crebzf	ENSMUSG00000051451	CREB/ATF bZIP transcription factor [Source:MGI Symbol;Acc:MGI:2675296]	-0.8327	2.79e-09	1.504e-12
Creld2	ENSMUSG00000023272	cysteine-rich with EGF-like domains 2 [Source:MGI Symbol;Acc:MGI:1923987]	-0.3641	0.0005034	5.635e-05
Crh	ENSMUSG00000049796	corticotropin releasing hormone [Source:MGI Symbol;Acc:MGI:88496]	-0.3884	0.04815	0.01857
Cript	ENSMUSG00000024146	cysteine-rich PDZ-binding protein [Source:MGI Symbol;Acc:MGI:1929655]	-0.1481	0.01598	0.004666
Crk	ENSMUSG00000017776	v-crk avian sarcoma virus CT10 oncogene homolog [Source:MGI Symbol;Acc:MGI:88508]	-0.1461	0.04276	0.01608
Crlf2	ENSMUSG00000033467	cytokine receptor-like factor 2 [Source:MGI Symbol;Acc:MGI:1889506]	-0.9568	5.453e-07	3.344e-09
Crls1	ENSMUSG00000027357	cardiolipin synthase 1 [Source:MGI Symbol;Acc:MGI:1913836]	-0.3063	0.001348	0.0002035
Crmp1	ENSMUSG00000029121	collapsin response mediator protein 1 [Source:MGI Symbol;Acc:MGI:107793]	0.2106	0.0003766	3.833e-05
Crocc	ENSMUSG00000040860	ciliary rootlet coiled-coil, rootletin [Source:MGI Symbol;Acc:MGI:3529431]	-0.6266	2.192e-07	7.646e-10
Crtc1	ENSMUSG00000003575	CREB regulated transcription coactivator 1 [Source:MGI Symbol;Acc:MGI:2142523]	0.1836	0.001338	0.0002016
Crtc2	ENSMUSG00000027936	CREB regulated transcription coactivator 2 [Source:MGI Symbol;Acc:MGI:1921593]	-0.1912	0.02246	0.007149
Crx	ENSMUSG00000041578	cone-rod homeobox [Source:MGI Symbol;Acc:MGI:1194883]	0.2024	0.001349	0.0002036
Cry1	ENSMUSG00000020038	cryptochrome 1 (photolyase-like) [Source:MGI Symbol;Acc:MGI:1270841]	-0.1274	0.02643	0.008855
Cry2	ENSMUSG00000068742	cryptochrome 2 (photolyase-like) [Source:MGI Symbol;Acc:MGI:1270859]	0.1584	0.005412	0.001203
Cs	ENSMUSG00000005683	citrate synthase [Source:MGI Symbol;Acc:MGI:88529]	0.1545	0.002174	0.0003747
Csdc2	ENSMUSG00000042109	cold shock domain containing C2, RNA binding [Source:MGI Symbol;Acc:MGI:2146027]	0.3057	8.175e-05	5.179e-06
Csde1	ENSMUSG00000068823	cold shock domain containing E1, RNA binding [Source:MGI Symbol;Acc:MGI:92356]	0.1085	0.0142	0.004023
Csf1r	ENSMUSG00000024621	colony stimulating factor 1 receptor [Source:MGI Symbol;Acc:MGI:1339758]	0.4136	0.04237	0.01591
Csf2ra	ENSMUSG00000059326	colony stimulating factor 2 receptor, alpha, low-affinity (granulocyte-macrophage) [Source:MGI Symbol;Acc:MGI:1339754]	-0.884	7.768e-07	5.965e-09
Csgalnact1	ENSMUSG00000036356	chondroitin sulfate N-acetylgalactosaminyltransferase 1 [Source:MGI Symbol;Acc:MGI:2442354]	0.2601	0.01997	0.006138
Csgalnact2	ENSMUSG00000042042	chondroitin sulfate N-acetylgalactosaminyltransferase 2 [Source:MGI Symbol;Acc:MGI:1926002]	-0.1617	0.04709	0.01804
Csk	ENSMUSG00000032312	c-src tyrosine kinase [Source:MGI Symbol;Acc:MGI:88537]	-0.1347	0.04352	0.0164
Csmd1	ENSMUSG00000060924	CUB and Sushi multiple domains 1 [Source:MGI Symbol;Acc:MGI:2137383]	0.3806	0.002459	0.0004378
Csnk1a1	ENSMUSG00000024576	casein kinase 1, alpha 1 [Source:MGI Symbol;Acc:MGI:1934950]	-0.1012	0.03824	0.01402
Csnk1g2	ENSMUSG00000003345	casein kinase 1, gamma 2 [Source:MGI Symbol;Acc:MGI:1920014]	-0.2575	7.977e-05	5.005e-06
Cspp1	ENSMUSG00000056763	centrosome and spindle pole associated protein 1 [Source:MGI Symbol;Acc:MGI:2681832]	-0.2905	0.001694	0.0002716
Csrnp3	ENSMUSG00000044647	cysteine-serine-rich nuclear protein 3 [Source:MGI Symbol;Acc:MGI:1925021]	0.2298	0.000802	0.0001033
Csrp1	ENSMUSG00000026421	cysteine and glycine-rich protein 1 [Source:MGI Symbol;Acc:MGI:88549]	0.3388	0.005354	0.001183
Csrp3	ENSMUSG00000030470	cysteine and glycine-rich protein 3 [Source:MGI Symbol;Acc:MGI:1330824]	-1.314	0.0002057	1.741e-05
Cst3	ENSMUSG00000027447	cystatin C [Source:MGI Symbol;Acc:MGI:102519]	-0.3555	0.0005646	6.506e-05
Cstad	ENSMUSG00000047363	CSA-conditional, T cell activation-dependent protein [Source:MGI Symbol;Acc:MGI:1925867]	0.4166	0.04958	0.01929
Cstb	ENSMUSG00000005054	cystatin B [Source:MGI Symbol;Acc:MGI:109514]	-0.2062	0.02207	0.006986
Cstf3	ENSMUSG00000027176	cleavage stimulation factor, 3' pre-RNA, subunit 3 [Source:MGI Symbol;Acc:MGI:1351825]	-0.327	0.000152	1.174e-05
CT009480.1	ENSMUSG00000114267	predicted gene, 48600 [Source:MGI Symbol;Acc:MGI:6098178]	-0.605	0.01506	0.004335
CT010470.1	ENSMUSG00000114664	predicted gene, 48639 [Source:MGI Symbol;Acc:MGI:6098245]	0.4022	0.03433	0.01224
CT010498.1	ENSMUSG00000114487	predicted gene, 49393 [Source:MGI Symbol;Acc:MGI:6121623]	0.5148	0.02149	0.006744
CT030732.1	ENSMUSG00000115113	small integral membrane protein 40, pseudogene [Source:MGI Symbol;Acc:MGI:3779650]	-0.4692	0.02923	0.01003
Ctbp2	ENSMUSG00000030970	C-terminal binding protein 2 [Source:MGI Symbol;Acc:MGI:1201686]	0.2257	0.001192	0.0001726
Ctc1	ENSMUSG00000020898	CTS telomere maintenance complex component 1 [Source:MGI Symbol;Acc:MGI:1916214]	-0.1265	0.03	0.01035
Ctif	ENSMUSG00000052928	CBP80/20-dependent translation initiation factor [Source:MGI Symbol;Acc:MGI:2685518]	0.2492	0.002241	0.0003905
Ctla2a	ENSMUSG00000044258	cytotoxic T lymphocyte-associated protein 2 alpha [Source:MGI Symbol;Acc:MGI:88554]	0.8715	0.0009914	0.0001354
Ctnna2	ENSMUSG00000063063	catenin (cadherin associated protein), alpha 2 [Source:MGI Symbol;Acc:MGI:88275]	0.3204	0.003764	0.0007551
Ctnnd1	ENSMUSG00000034101	catenin (cadherin associated protein), delta 1 [Source:MGI Symbol;Acc:MGI:105100]	0.2394	0.001268	0.0001873
Ctnnd2	ENSMUSG00000022240	catenin (cadherin associated protein), delta 2 [Source:MGI Symbol;Acc:MGI:1195966]	0.3078	4.473e-05	2.256e-06
Ctns	ENSMUSG00000005949	cystinosis, nephropathic [Source:MGI Symbol;Acc:MGI:1932872]	-0.2384	0.01151	0.003081
Ctsa	ENSMUSG00000017760	cathepsin A [Source:MGI Symbol;Acc:MGI:97748]	0.3005	2.816e-06	4.218e-08
Ctsb	ENSMUSG00000021939	cathepsin B [Source:MGI Symbol;Acc:MGI:88561]	0.1848	0.004325	0.0009027
Ctsd	ENSMUSG00000007891	cathepsin D [Source:MGI Symbol;Acc:MGI:88562]	0.334	0.007283	0.001736
Ctsf	ENSMUSG00000083282	cathepsin F [Source:MGI Symbol;Acc:MGI:1861434]	0.1373	0.01036	0.002701
Ctsk	ENSMUSG00000028111	cathepsin K [Source:MGI Symbol;Acc:MGI:107823]	-0.5258	0.02533	0.008368
Ctsz	ENSMUSG00000016256	cathepsin Z [Source:MGI Symbol;Acc:MGI:1891190]	0.2981	0.001818	0.0002963
Cttn	ENSMUSG00000031078	cortactin [Source:MGI Symbol;Acc:MGI:99695]	0.1265	0.0127	0.003491
Cttnbp2nl	ENSMUSG00000062127	CTTNBP2 N-terminal like [Source:MGI Symbol;Acc:MGI:1933137]	0.2359	0.006299	0.001446
Ctu1	ENSMUSG00000038888	cytosolic thiouridylase subunit 1 [Source:MGI Symbol;Acc:MGI:2385277]	-0.2804	0.01623	0.004751
Ctu2	ENSMUSG00000049482	cytosolic thiouridylase subunit 2 [Source:MGI Symbol;Acc:MGI:1914215]	-0.5302	0.0001308	9.594e-06
Ctxn1	ENSMUSG00000048644	cortexin 1 [Source:MGI Symbol;Acc:MGI:88566]	-0.4916	0.0008883	0.0001168
Ctxn2	ENSMUSG00000074872	cortexin 2 [Source:MGI Symbol;Acc:MGI:2139444]	-0.3998	0.03119	0.01085
Cuedc1	ENSMUSG00000018378	CUE domain containing 1 [Source:MGI Symbol;Acc:MGI:2144281]	-0.1928	0.01312	0.003636
Cul2	ENSMUSG00000024231	cullin 2 [Source:MGI Symbol;Acc:MGI:1918995]	-0.1597	0.004002	0.0008198
Cul5	ENSMUSG00000032030	cullin 5 [Source:MGI Symbol;Acc:MGI:1922967]	-0.1171	0.02098	0.006535
Cul7	ENSMUSG00000038545	cullin 7 [Source:MGI Symbol;Acc:MGI:1913765]	0.1808	0.01226	0.003331
Cutal	ENSMUSG00000026870	cutA divalent cation tolerance homolog-like [Source:MGI Symbol;Acc:MGI:1925246]	-0.5651	0.002481	0.0004421
Cux1	ENSMUSG00000029705	cut-like homeobox 1 [Source:MGI Symbol;Acc:MGI:88568]	0.239	3.518e-05	1.662e-06
Cx3cl1	ENSMUSG00000031778	chemokine (C-X3-C motif) ligand 1 [Source:MGI Symbol;Acc:MGI:1097153]	0.1637	0.02051	0.006341
Cxadr	ENSMUSG00000022865	coxsackie virus and adenovirus receptor [Source:MGI Symbol;Acc:MGI:1201679]	0.2903	0.01564	0.004533
Cxcl12	ENSMUSG00000061353	chemokine (C-X-C motif) ligand 12 [Source:MGI Symbol;Acc:MGI:103556]	0.2173	0.02161	0.006798
Cxxc1	ENSMUSG00000024560	CXXC finger 1 (PHD domain) [Source:MGI Symbol;Acc:MGI:1921572]	-0.2747	3.403e-05	1.569e-06
Cyb5b	ENSMUSG00000031924	cytochrome b5 type B [Source:MGI Symbol;Acc:MGI:1913677]	0.1209	0.008444	0.002086
Cyb5d1	ENSMUSG00000044795	cytochrome b5 domain containing 1 [Source:MGI Symbol;Acc:MGI:2685586]	0.2017	0.03674	0.01333
Cyb5d2	ENSMUSG00000057778	cytochrome b5 domain containing 2 [Source:MGI Symbol;Acc:MGI:2684848]	0.2169	0.03823	0.01401
Cyb5r1	ENSMUSG00000026456	cytochrome b5 reductase 1 [Source:MGI Symbol;Acc:MGI:1919267]	-0.3835	2.423e-05	9.747e-07
Cyb5r3	ENSMUSG00000018042	cytochrome b5 reductase 3 [Source:MGI Symbol;Acc:MGI:94893]	0.32	0.02658	0.008927
Cyc1	ENSMUSG00000022551	cytochrome c-1 [Source:MGI Symbol;Acc:MGI:1913695]	-0.2367	0.000425	4.505e-05
Cycs	ENSMUSG00000063694	cytochrome c, somatic [Source:MGI Symbol;Acc:MGI:88578]	-0.1893	0.041	0.01525
Cyfip1	ENSMUSG00000030447	cytoplasmic FMR1 interacting protein 1 [Source:MGI Symbol;Acc:MGI:1338801]	0.1551	0.02557	0.008484
Cyfip2	ENSMUSG00000020340	cytoplasmic FMR1 interacting protein 2 [Source:MGI Symbol;Acc:MGI:1924134]	0.4003	9.107e-07	7.855e-09
Cyp2d22	ENSMUSG00000061740	cytochrome P450, family 2, subfamily d, polypeptide 22 [Source:MGI Symbol;Acc:MGI:1929474]	0.1375	0.01845	0.005589
Cyp2f2	ENSMUSG00000052974	cytochrome P450, family 2, subfamily f, polypeptide 2 [Source:MGI Symbol;Acc:MGI:88608]	1.49	0.002099	0.0003568
Cyp2s1	ENSMUSG00000040703	cytochrome P450, family 2, subfamily s, polypeptide 1 [Source:MGI Symbol;Acc:MGI:1921384]	0.2635	0.03507	0.01257
Cyp39a1	ENSMUSG00000023963	cytochrome P450, family 39, subfamily a, polypeptide 1 [Source:MGI Symbol;Acc:MGI:1927096]	0.6314	0.00695	0.001637
Cyp4f17	ENSMUSG00000091586	cytochrome P450, family 4, subfamily f, polypeptide 17 [Source:MGI Symbol;Acc:MGI:3646233]	-0.2335	0.02424	0.00791
Cyp51	ENSMUSG00000001467	cytochrome P450, family 51 [Source:MGI Symbol;Acc:MGI:106040]	-0.1641	0.02735	0.009261
Cyth1	ENSMUSG00000017132	cytohesin 1 [Source:MGI Symbol;Acc:MGI:1334257]	-0.1717	0.003607	0.0007165
Cyth2	ENSMUSG00000003269	cytohesin 2 [Source:MGI Symbol;Acc:MGI:1334255]	-0.173	0.006911	0.001625
D030056L22Rik	ENSMUSG00000047044	RIKEN cDNA D030056L22 gene [Source:MGI Symbol;Acc:MGI:3583960]	-0.3272	0.0007083	8.806e-05
D130040H23Rik	ENSMUSG00000079038	RIKEN cDNA D130040H23 gene [Source:MGI Symbol;Acc:MGI:2444324]	0.3201	0.0147	0.004208
D17Wsu92e	ENSMUSG00000056692	DNA segment, Chr 17, Wayne State University 92, expressed [Source:MGI Symbol;Acc:MGI:106281]	0.4166	1.008e-06	9.149e-09
D1Ertd622e	ENSMUSG00000044768	DNA segment, Chr 1, ERATO Doi 622, expressed [Source:MGI Symbol;Acc:MGI:1277184]	-0.4647	5.998e-06	1.382e-07
D3Ertd254e	ENSMUSG00000033883	DNA segment, Chr 3, ERATO Doi 254, expressed [Source:MGI Symbol;Acc:MGI:1098769]	0.1724	0.0366	0.01327
D430019H16Rik	ENSMUSG00000094910	RIKEN cDNA D430019H16 gene [Source:MGI Symbol;Acc:MGI:2443127]	0.6259	9.696e-06	2.829e-07
D430041D05Rik	ENSMUSG00000068373	RIKEN cDNA D430041D05 gene [Source:MGI Symbol;Acc:MGI:2181743]	0.4041	0.0008846	0.0001161
[truncated: 4,555 more rows]

## Sheet: 14-48h-ZH over Normoxia
Gene name	Identifier	Description	log2FC	FDR	pValue
[truncated: 5,947 more rows]

## Sheet: 14-11w-ZH over Normoxia
Gene name	Identifier	Description	log2FC	FDR	pValue
[truncated: 783 more rows]

[truncated: 2 more sheets: 14-48h-JFJ over Normoxia, 14-07w-JFJ over Normoxia]
