# Supplementary material for: Transcriptomic analysis of the mouse retina after acute and chronic normobaric and hypobaric hypoxia
Source: Sci Rep. 2021 Aug 17;11:16666. doi: 10.1038/s41598-021-96150-9 (PMC8371159; doi:10.1038/s41598-021-96150-9)
Supplement: Supplementary file 2 — Supplementary Data 2. [file 41598_2021_96150_MOESM2_ESM.xlsx]

## Sheet: 07-06h-ZH over Normoxia_only
Gene name	Identifier	Description	log2FC	FDR	pValue
1500015O10Rik	ENSMUSG00000026051	RIKEN cDNA 1500015O10 gene [Source:MGI Symbol;Acc:MGI:1926146]	-1.293	0.004349	0.001257
1520401A03Rik	ENSMUSG00000043747	RIKEN cDNA 1520401A03 gene [Source:MGI Symbol;Acc:MGI:2443785]	1.416	4.214e-06	2.618e-07
1700001J03Rik	ENSMUSG00000095040	RIKEN cDNA 1700001J03 gene [Source:MGI Symbol;Acc:MGI:1916532]	1.27	7.878e-05	9.397e-06
1700020D05Rik	ENSMUSG00000100937	RIKEN cDNA 1700020D05 gene [Source:MGI Symbol;Acc:MGI:1922805]	-1.224	7.139e-05	8.348e-06
1700030J22Rik	ENSMUSG00000031847	RIKEN cDNA 1700030J22 gene [Source:MGI Symbol;Acc:MGI:1916778]	-1.293	1.448e-06	6.791e-08
1700109H08Rik	ENSMUSG00000008307	RIKEN cDNA 1700109H08 gene [Source:MGI Symbol;Acc:MGI:1924286]	1.398	1.393e-09	1.131e-11
6820408C15Rik	ENSMUSG00000032680	RIKEN cDNA 6820408C15 gene [Source:MGI Symbol;Acc:MGI:3045333]	1.717	6.853e-09	8.98e-11
8430408G22Rik	ENSMUSG00000048489	RIKEN cDNA 8430408G22 gene [Source:MGI Symbol;Acc:MGI:1918730]	2.687	3.939e-09	4.441e-11
9430034N14Rik	ENSMUSG00000102964	RIKEN cDNA 9430034N14 gene [Source:MGI Symbol;Acc:MGI:2444791]	1.019	0.0001471	2.052e-05
9930120I10Rik	ENSMUSG00000108120	RIKEN cDNA 9930120I10 gene [Source:MGI Symbol;Acc:MGI:1924996]	-1.368	3.577e-06	2.137e-07
A2m	ENSMUSG00000030111	alpha-2-macroglobulin [Source:MGI Symbol;Acc:MGI:2449119]	1.231	0.0001654	2.362e-05
Abca8b	ENSMUSG00000020620	ATP-binding cassette, sub-family A (ABC1), member 8b [Source:MGI Symbol;Acc:MGI:1351668]	-1.195	2.1e-10	9.639e-13
Abcc9	ENSMUSG00000030249	ATP-binding cassette, sub-family C (CFTR/MRP), member 9 [Source:MGI Symbol;Acc:MGI:1352630]	1.061	2.366e-06	1.275e-07
Abhd18	ENSMUSG00000037818	abhydrolase domain containing 18 [Source:MGI Symbol;Acc:MGI:1915468]	1.891	3.132e-13	2.291e-16
AC113059.2	ENSMUSG00000110791	predicted gene, 47508 [Source:MGI Symbol;Acc:MGI:6096495]	1.006	0.0004634	8.501e-05
AC153969.1	ENSMUSG00000111664	predicted gene, 48865 [Source:MGI Symbol;Acc:MGI:6098607]	1.102	0.0001372	1.886e-05
AC159193.2	ENSMUSG00000113196	RIKEN cDNA D230049E03 gene [Source:MGI Symbol;Acc:MGI:2443283]	1.11	0.0002107	3.2e-05
AC159193.3	ENSMUSG00000113852	predicted gene, 48062 [Source:MGI Symbol;Acc:MGI:6097387]	1.057	1.194e-05	9.387e-07
AC160405.1	ENSMUSG00000112300	predicted gene, 47976 [Source:MGI Symbol;Acc:MGI:6097260]	2.582	1.397e-09	1.147e-11
AC160962.1	ENSMUSG00000114432	predicted gene, 49391 [Source:MGI Symbol;Acc:MGI:6121619]	1.658	0.0001328	1.803e-05
Accsl	ENSMUSG00000075023	1-aminocyclopropane-1-carboxylate synthase (non-functional)-like [Source:MGI Symbol;Acc:MGI:3584519]	1.812	1.017e-07	2.564e-09
Acta2	ENSMUSG00000035783	actin, alpha 2, smooth muscle, aorta [Source:MGI Symbol;Acc:MGI:87909]	-2.073	0.006976	0.002217
Acvrl1	ENSMUSG00000000530	activin A receptor, type II-like 1 [Source:MGI Symbol;Acc:MGI:1338946]	1.335	7.565e-09	1.022e-10
Adam21	ENSMUSG00000008438	a disintegrin and metallopeptidase domain 21 [Source:MGI Symbol;Acc:MGI:1861229]	1.279	5.317e-05	5.758e-06
Adamts1	ENSMUSG00000022893	a disintegrin-like and metallopeptidase (reprolysin type) with thrombospondin type 1 motif, 1 [Source:MGI Symbol;Acc:MGI:109249]	1.178	0.000133	1.808e-05
Adamts9	ENSMUSG00000030022	a disintegrin-like and metallopeptidase (reprolysin type) with thrombospondin type 1 motif, 9 [Source:MGI Symbol;Acc:MGI:1916320]	1.38	4.796e-06	3.082e-07
Adgrl4	ENSMUSG00000039167	adhesion G protein-coupled receptor L4 [Source:MGI Symbol;Acc:MGI:2655562]	1.071	2.479e-07	7.585e-09
Adm	ENSMUSG00000030790	adrenomedullin [Source:MGI Symbol;Acc:MGI:108058]	2.475	5.924e-08	1.309e-09
Ager	ENSMUSG00000015452	advanced glycosylation end product-specific receptor [Source:MGI Symbol;Acc:MGI:893592]	1.112	1.522e-06	7.241e-08
Ahsa2	ENSMUSG00000020288	AHA1, activator of heat shock protein ATPase 2 [Source:MGI Symbol;Acc:MGI:1916133]	-1	1.855e-08	2.948e-10
AI606181	ENSMUSG00000074873	expressed sequence AI606181 [Source:MGI Symbol;Acc:MGI:2147586]	1.143	1.13e-06	4.962e-08
Ak7	ENSMUSG00000041323	adenylate kinase 7 [Source:MGI Symbol;Acc:MGI:1926051]	1.017	0.0005919	0.000115
Alas2	ENSMUSG00000025270	aminolevulinic acid synthase 2, erythroid [Source:MGI Symbol;Acc:MGI:87990]	1.862	0.01771	0.006843
Aldh3a1	ENSMUSG00000019102	aldehyde dehydrogenase family 3, subfamily A1 [Source:MGI Symbol;Acc:MGI:1353451]	-2.766	0.004085	0.001169
Aldoa	ENSMUSG00000030695	aldolase A, fructose-bisphosphate [Source:MGI Symbol;Acc:MGI:87994]	1.369	6.055e-08	1.353e-09
Alpk3	ENSMUSG00000038763	alpha-kinase 3 [Source:MGI Symbol;Acc:MGI:2151224]	1.574	6.739e-06	4.695e-07
Amigo3	ENSMUSG00000032593	adhesion molecule with Ig like domain 3 [Source:MGI Symbol;Acc:MGI:2444854]	1.11	9.528e-05	1.193e-05
Angptl4	ENSMUSG00000002289	angiopoietin-like 4 [Source:MGI Symbol;Acc:MGI:1888999]	1.791	3.29e-07	1.075e-08
Ankrd37	ENSMUSG00000050914	ankyrin repeat domain 37 [Source:MGI Symbol;Acc:MGI:3603344]	1.187	1.977e-10	8.549e-13
Ankrd66	ENSMUSG00000096140	ankyrin repeat domain 66 [Source:MGI Symbol;Acc:MGI:1925106]	1.291	1.289e-05	1.036e-06
Anln	ENSMUSG00000036777	anillin, actin binding protein [Source:MGI Symbol;Acc:MGI:1920174]	1.465	3.252e-06	1.895e-07
Ano7	ENSMUSG00000034107	anoctamin 7 [Source:MGI Symbol;Acc:MGI:3052714]	1.465	8.165e-07	3.345e-08
Anxa1	ENSMUSG00000024659	annexin A1 [Source:MGI Symbol;Acc:MGI:96819]	-1.199	0.008299	0.002743
Apex2	ENSMUSG00000025269	apurinic/apyrimidinic endonuclease 2 [Source:MGI Symbol;Acc:MGI:1924872]	-1.19	4.504e-07	1.561e-08
Apln	ENSMUSG00000037010	apelin [Source:MGI Symbol;Acc:MGI:1353624]	3.054	3.765e-11	9.016e-14
Apold1	ENSMUSG00000090698	apolipoprotein L domain containing 1 [Source:MGI Symbol;Acc:MGI:2685921]	1.44	1.064e-05	8.153e-07
Aqp5	ENSMUSG00000044217	aquaporin 5 [Source:MGI Symbol;Acc:MGI:106215]	-1.037	0.001208	0.0002732
Arg2	ENSMUSG00000021125	arginase type II [Source:MGI Symbol;Acc:MGI:1330806]	-1.006	1.137e-07	2.943e-09
Arrdc2	ENSMUSG00000002910	arrestin domain containing 2 [Source:MGI Symbol;Acc:MGI:1918057]	1.124	3.08e-05	3.003e-06
Arrdc3	ENSMUSG00000074794	arrestin domain containing 3 [Source:MGI Symbol;Acc:MGI:2145242]	1.58	9.464e-10	6.421e-12
Arsg	ENSMUSG00000020604	arylsulfatase G [Source:MGI Symbol;Acc:MGI:1921258]	1.38	1.91e-09	1.748e-11
Arsi	ENSMUSG00000036412	arylsulfatase i [Source:MGI Symbol;Acc:MGI:2670959]	-1.966	0.0009509	0.0002041
Asb16	ENSMUSG00000034768	ankyrin repeat and SOCS box-containing 16 [Source:MGI Symbol;Acc:MGI:2654437]	1.373	4.4e-06	2.751e-07
Asb5	ENSMUSG00000031519	ankyrin repeat and SOCs box-containing 5 [Source:MGI Symbol;Acc:MGI:1923544]	1.785	3.767e-08	7.317e-10
Atg9b	ENSMUSG00000038295	autophagy related 9B [Source:MGI Symbol;Acc:MGI:2685420]	1.631	1.976e-08	3.194e-10
Atp2a1	ENSMUSG00000030730	ATPase, Ca++ transporting, cardiac muscle, fast twitch 1 [Source:MGI Symbol;Acc:MGI:105058]	1.207	5.393e-05	5.897e-06
Atp4b	ENSMUSG00000031449	ATPase, H+/K+ exchanging, beta polypeptide [Source:MGI Symbol;Acc:MGI:88114]	1.168	1.493e-05	1.24e-06
Baat	ENSMUSG00000039653	bile acid-Coenzyme A: amino acid N-acyltransferase [Source:MGI Symbol;Acc:MGI:106642]	1.073	2.779e-05	2.643e-06
Bcar1	ENSMUSG00000031955	breast cancer anti-estrogen resistance 1 [Source:MGI Symbol;Acc:MGI:108091]	1.013	4.241e-10	2.398e-12
Bcl2	ENSMUSG00000057329	B cell leukemia/lymphoma 2 [Source:MGI Symbol;Acc:MGI:88138]	-1.366	3.796e-10	2.096e-12
Bcl2l10	ENSMUSG00000032191	Bcl2-like 10 [Source:MGI Symbol;Acc:MGI:1330841]	2.498	6.301e-08	1.425e-09
Bcl3	ENSMUSG00000053175	B cell leukemia/lymphoma 3 [Source:MGI Symbol;Acc:MGI:88140]	1.502	0.0003113	5.167e-05
Best2	ENSMUSG00000052819	bestrophin 2 [Source:MGI Symbol;Acc:MGI:2387588]	2.129	9.962e-06	7.456e-07
Bfsp1	ENSMUSG00000027420	beaded filament structural protein 1, in lens-CP94 [Source:MGI Symbol;Acc:MGI:101770]	-2.662	0.0048	0.001417
Bfsp2	ENSMUSG00000032556	beaded filament structural protein 2, phakinin [Source:MGI Symbol;Acc:MGI:1333828]	-2.596	0.006163	0.001915
Bnip3	ENSMUSG00000078566	BCL2/adenovirus E1B interacting protein 3 [Source:MGI Symbol;Acc:MGI:109326]	1.807	2.727e-13	1.814e-16
Btg3	ENSMUSG00000022863	B cell translocation gene 3 [Source:MGI Symbol;Acc:MGI:109532]	1.199	0.0003656	6.315e-05
Cabyr	ENSMUSG00000024430	calcium-binding tyrosine-(Y)-phosphorylation regulated (fibrousheathin 2) [Source:MGI Symbol;Acc:MGI:1918382]	2.281	9.825e-10	7.022e-12
Camk1d	ENSMUSG00000039145	calcium/calmodulin-dependent protein kinase ID [Source:MGI Symbol;Acc:MGI:2442190]	1.091	7.334e-13	6.342e-16
Car12	ENSMUSG00000032373	carbonic anhydrase 12 [Source:MGI Symbol;Acc:MGI:1923709]	1.484	0.02554	0.01062
Car14	ENSMUSG00000038526	carbonic anhydrase 14 [Source:MGI Symbol;Acc:MGI:1344341]	1.494	2.909e-10	1.529e-12
Ccdc115	ENSMUSG00000042111	coiled-coil domain containing 115 [Source:MGI Symbol;Acc:MGI:1916918]	1.216	1.651e-13	8.787e-17
Ccdc187	ENSMUSG00000048038	coiled-coil domain containing 187 [Source:MGI Symbol;Acc:MGI:3045295]	1.302	1.472e-05	1.218e-06
Ccdc51	ENSMUSG00000025645	coiled-coil domain containing 51 [Source:MGI Symbol;Acc:MGI:1913908]	1.342	1.554e-10	6.306e-13
Ccdc80	ENSMUSG00000022665	coiled-coil domain containing 80 [Source:MGI Symbol;Acc:MGI:1915146]	-1.148	0.01021	0.003524
Ccl17	ENSMUSG00000031780	chemokine (C-C motif) ligand 17 [Source:MGI Symbol;Acc:MGI:1329039]	1.168	3.067e-05	2.987e-06
Ccno	ENSMUSG00000042417	cyclin O [Source:MGI Symbol;Acc:MGI:2145534]	1.087	0.0005482	0.0001048
Cd207	ENSMUSG00000034783	CD207 antigen [Source:MGI Symbol;Acc:MGI:2180021]	1.113	0.0003727	6.49e-05
Cd24a	ENSMUSG00000047139	CD24a antigen [Source:MGI Symbol;Acc:MGI:88323]	-1.263	0.02525	0.01048
Cdh1	ENSMUSG00000000303	cadherin 1 [Source:MGI Symbol;Acc:MGI:88354]	-1.604	0.01371	0.005025
Cdk2ap2	ENSMUSG00000024856	CDK2-associated protein 2 [Source:MGI Symbol;Acc:MGI:1098779]	-1.396	3.013e-08	5.471e-10
Cdkn1a	ENSMUSG00000023067	cyclin-dependent kinase inhibitor 1A (P21) [Source:MGI Symbol;Acc:MGI:104556]	2.324	1.07e-09	7.9e-12
Cdnf	ENSMUSG00000039496	cerebral dopamine neurotrophic factor [Source:MGI Symbol;Acc:MGI:3606576]	1.072	1.013e-06	4.368e-08
Celsr1	ENSMUSG00000016028	cadherin, EGF LAG seven-pass G-type receptor 1 [Source:MGI Symbol;Acc:MGI:1100883]	-1.053	0.0123	0.004422
Cercam	ENSMUSG00000039787	cerebral endothelial cell adhesion molecule [Source:MGI Symbol;Acc:MGI:2139134]	1.181	9.01e-07	3.805e-08
Cfap53	ENSMUSG00000035394	cilia and flagella associated protein 53 [Source:MGI Symbol;Acc:MGI:1921703]	1.49	5.25e-07	1.903e-08
Cfh	ENSMUSG00000026365	complement component factor h [Source:MGI Symbol;Acc:MGI:88385]	1.151	0.001628	0.0003911
Ch25h	ENSMUSG00000050370	cholesterol 25-hydroxylase [Source:MGI Symbol;Acc:MGI:1333869]	1.735	0.0002868	4.651e-05
Chst3	ENSMUSG00000057337	carbohydrate (chondroitin 6/keratan) sulfotransferase 3 [Source:MGI Symbol;Acc:MGI:1858224]	-1.194	2.42e-10	1.127e-12
Ciart	ENSMUSG00000038550	circadian associated repressor of transcription [Source:MGI Symbol;Acc:MGI:2684975]	1.265	6.63e-08	1.517e-09
Ckmt1	ENSMUSG00000000308	creatine kinase, mitochondrial 1, ubiquitous [Source:MGI Symbol;Acc:MGI:99441]	-1.018	2.719e-10	1.302e-12
Clca1	ENSMUSG00000028255	chloride channel accessory 1 [Source:MGI Symbol;Acc:MGI:1346342]	-1.133	1.19e-06	5.313e-08
Clcn1	ENSMUSG00000029862	chloride channel, voltage-sensitive 1 [Source:MGI Symbol;Acc:MGI:88417]	1.356	4.832e-09	5.785e-11
Cldn1	ENSMUSG00000022512	claudin 1 [Source:MGI Symbol;Acc:MGI:1276109]	2.258	5.101e-05	5.477e-06
Cldn2	ENSMUSG00000047230	claudin 2 [Source:MGI Symbol;Acc:MGI:1276110]	1.266	0.005451	0.00165
Col19a1	ENSMUSG00000026141	collagen, type XIX, alpha 1 [Source:MGI Symbol;Acc:MGI:1095415]	1.592	6.983e-08	1.638e-09
Col6a3	ENSMUSG00000048126	collagen, type VI, alpha 3 [Source:MGI Symbol;Acc:MGI:88461]	-2.421	0.001996	0.000499
Col8a1	ENSMUSG00000068196	collagen, type VIII, alpha 1 [Source:MGI Symbol;Acc:MGI:88463]	1.308	0.007117	0.002271
Col8a2	ENSMUSG00000056174	collagen, type VIII, alpha 2 [Source:MGI Symbol;Acc:MGI:88464]	1.39	0.008076	0.002656
Cpxm2	ENSMUSG00000030862	carboxypeptidase X 2 (M14 family) [Source:MGI Symbol;Acc:MGI:1926006]	1.512	0.01728	0.006638
CT009480.1	ENSMUSG00000114267	predicted gene, 48600 [Source:MGI Symbol;Acc:MGI:6098178]	-1.282	0.0001091	1.415e-05
CT010498.1	ENSMUSG00000114487	predicted gene, 49393 [Source:MGI Symbol;Acc:MGI:6121623]	1.407	0.0003069	5.083e-05
Ctla2a	ENSMUSG00000044258	cytotoxic T lymphocyte-associated protein 2 alpha [Source:MGI Symbol;Acc:MGI:88554]	2.176	1.067e-06	4.634e-08
Cubn	ENSMUSG00000026726	cubilin (intrinsic factor-cobalamin receptor) [Source:MGI Symbol;Acc:MGI:1931256]	-1.435	0.002815	0.000747
Cym	ENSMUSG00000046213	chymosin [Source:MGI Symbol;Acc:MGI:2684977]	1.071	0.0001361	1.867e-05
Cyr61	ENSMUSG00000028195	cysteine rich protein 61 [Source:MGI Symbol;Acc:MGI:88613]	1.131	0.0004659	8.553e-05
D6Ertd527e	ENSMUSG00000090891	DNA segment, Chr 6, ERATO Doi 527, expressed [Source:MGI Symbol;Acc:MGI:1261919]	1.925	1.556e-06	7.422e-08
D7Bwg0826e	ENSMUSG00000109198	DNA segment, Chr 7, Brigham & Women's Genetics 0826 expressed [Source:MGI Symbol;Acc:MGI:106455]	1.877	5.504e-06	3.672e-07
D930036K23Rik	ENSMUSG00000102553	RIKEN cDNA D930036K23 gene [Source:MGI Symbol;Acc:MGI:2442341]	1.042	1.309e-05	1.056e-06
Dcaf17	ENSMUSG00000041966	DDB1 and CUL4 associated factor 17 [Source:MGI Symbol;Acc:MGI:1923013]	-1.361	1.483e-10	5.819e-13
Ddx11	ENSMUSG00000035842	DEAD/H (Asp-Glu-Ala-Asp/His) box helicase 11 [Source:MGI Symbol;Acc:MGI:2443590]	-1.277	3.457e-06	2.051e-07
Dnaic2	ENSMUSG00000034706	dynein, axonemal, intermediate chain 2 [Source:MGI Symbol;Acc:MGI:2685574]	1.084	3.242e-06	1.885e-07
Dock5	ENSMUSG00000044447	dedicator of cytokinesis 5 [Source:MGI Symbol;Acc:MGI:2652871]	-1.265	0.008639	0.002876
Egf	ENSMUSG00000028017	epidermal growth factor [Source:MGI Symbol;Acc:MGI:95290]	1.425	3.294e-08	6.09e-10
Egr1	ENSMUSG00000038418	early growth response 1 [Source:MGI Symbol;Acc:MGI:95295]	-2.124	4.721e-07	1.649e-08
Emp2	ENSMUSG00000022505	epithelial membrane protein 2 [Source:MGI Symbol;Acc:MGI:1098726]	-1.045	4.124e-05	4.258e-06
Endog	ENSMUSG00000015337	endonuclease G [Source:MGI Symbol;Acc:MGI:1261433]	1.003	3.927e-08	7.837e-10
Eno1	ENSMUSG00000063524	enolase 1, alpha non-neuron [Source:MGI Symbol;Acc:MGI:95393]	1.254	6.761e-14	2.249e-17
Eno1b	ENSMUSG00000059040	enolase 1B, retrotransposed [Source:MGI Symbol;Acc:MGI:3648653]	1.068	0.001394	0.0003255
Enpp2	ENSMUSG00000022425	ectonucleotide pyrophosphatase/phosphodiesterase 2 [Source:MGI Symbol;Acc:MGI:1321390]	1.107	0.0001318	1.784e-05
Epb42	ENSMUSG00000023216	erythrocyte membrane protein band 4.2 [Source:MGI Symbol;Acc:MGI:95402]	1.327	7.11e-06	5.022e-07
Erich5	ENSMUSG00000044726	glutamate rich 5 [Source:MGI Symbol;Acc:MGI:2447772]	-1.756	0.0003698	6.413e-05
Ermap	ENSMUSG00000028644	erythroblast membrane-associated protein [Source:MGI Symbol;Acc:MGI:1349816]	1.34	0.0005445	0.000104
Ermn	ENSMUSG00000026830	ermin, ERM-like protein [Source:MGI Symbol;Acc:MGI:1925017]	1.302	0.0139	0.005121
Ero1l	ENSMUSG00000021831	ERO1-like (S. cerevisiae) [Source:MGI Symbol;Acc:MGI:1354385]	1.766	8.481e-14	3.385e-17
Etnppl	ENSMUSG00000019232	ethanolamine phosphate phospholyase [Source:MGI Symbol;Acc:MGI:1919010]	1.895	4.654e-11	1.185e-13
F11	ENSMUSG00000031645	coagulation factor XI [Source:MGI Symbol;Acc:MGI:99481]	1.477	7.312e-05	8.575e-06
Fabp4	ENSMUSG00000062515	fatty acid binding protein 4, adipocyte [Source:MGI Symbol;Acc:MGI:88038]	1.141	1.153e-06	5.108e-08
Fabp9	ENSMUSG00000027528	fatty acid binding protein 9, testis [Source:MGI Symbol;Acc:MGI:1194881]	1.466	2.242e-06	1.189e-07
Fam107a	ENSMUSG00000021750	family with sequence similarity 107, member A [Source:MGI Symbol;Acc:MGI:3041256]	1.233	4.029e-05	4.148e-06
Fam161b	ENSMUSG00000021234	family with sequence similarity 161, member B [Source:MGI Symbol;Acc:MGI:2443027]	-1.078	1.175e-07	3.057e-09
Fam162a	ENSMUSG00000003955	family with sequence similarity 162, member A [Source:MGI Symbol;Acc:MGI:1917436]	1.914	2.171e-13	1.3e-16
Fam71f2	ENSMUSG00000079652	family with sequence similarity 71, member F2 [Source:MGI Symbol;Acc:MGI:2141439]	2.299	7.367e-09	9.85e-11
Fancd2	ENSMUSG00000034023	Fanconi anemia, complementation group D2 [Source:MGI Symbol;Acc:MGI:2448480]	1.147	1.251e-05	1.002e-06
Fat1	ENSMUSG00000070047	FAT atypical cadherin 1 [Source:MGI Symbol;Acc:MGI:109168]	-1.149	0.01881	0.007351
Fermt3	ENSMUSG00000024965	fermitin family member 3 [Source:MGI Symbol;Acc:MGI:2147790]	1.041	1.243e-05	9.939e-07
Fgf2	ENSMUSG00000037225	fibroblast growth factor 2 [Source:MGI Symbol;Acc:MGI:95516]	1.218	8.471e-08	2.078e-09
Fgl2	ENSMUSG00000039899	fibrinogen-like protein 2 [Source:MGI Symbol;Acc:MGI:103266]	1.335	9.695e-05	1.216e-05
Fkbp5	ENSMUSG00000024222	FK506 binding protein 5 [Source:MGI Symbol;Acc:MGI:104670]	1.431	2.349e-08	3.938e-10
Flnc	ENSMUSG00000068699	filamin C, gamma [Source:MGI Symbol;Acc:MGI:95557]	1.819	0.0001301	1.755e-05
Fos	ENSMUSG00000021250	FBJ osteosarcoma oncogene [Source:MGI Symbol;Acc:MGI:95574]	-1.167	3.08e-05	3.005e-06
Fosl1	ENSMUSG00000024912	fos-like antigen 1 [Source:MGI Symbol;Acc:MGI:107179]	1.495	0.001969	0.0004908
Fstl3	ENSMUSG00000020325	follistatin-like 3 [Source:MGI Symbol;Acc:MGI:1890391]	1.368	1.08e-06	4.703e-08
Fut7	ENSMUSG00000036587	fucosyltransferase 7 [Source:MGI Symbol;Acc:MGI:107692]	1.321	3.732e-06	2.256e-07
Fv1	ENSMUSG00000070583	Friend virus susceptibility 1 [Source:MGI Symbol;Acc:MGI:95595]	-1.533	2.851e-07	8.969e-09
Gadd45b	ENSMUSG00000015312	growth arrest and DNA-damage-inducible 45 beta [Source:MGI Symbol;Acc:MGI:107776]	1.367	4.11e-07	1.408e-08
Galk1	ENSMUSG00000020766	galactokinase 1 [Source:MGI Symbol;Acc:MGI:95730]	1.121	2.654e-06	1.465e-07
Gck	ENSMUSG00000041798	glucokinase [Source:MGI Symbol;Acc:MGI:1270854]	1.06	5.601e-07	2.057e-08
Gipr	ENSMUSG00000030406	gastric inhibitory polypeptide receptor [Source:MGI Symbol;Acc:MGI:1352753]	1.302	5.304e-06	3.508e-07
Gja8	ENSMUSG00000049908	gap junction protein, alpha 8 [Source:MGI Symbol;Acc:MGI:99953]	-5.402	0.001225	0.0002775
Gm10644	ENSMUSG00000074219	predicted gene 10644 [Source:MGI Symbol;Acc:MGI:3704314]	-1.252	5.644e-07	2.08e-08
Gm10654	ENSMUSG00000074252	predicted gene 10654 [Source:MGI Symbol;Acc:MGI:3643366]	1.666	8.03e-07	3.232e-08
Gm20425	ENSMUSG00000090639	predicted gene 20425 [Source:MGI Symbol;Acc:MGI:5141890]	1.461	6.507e-05	7.436e-06
Gm29797	ENSMUSG00000108976	predicted gene, 29797 [Source:MGI Symbol;Acc:MGI:5588956]	-1.163	8.429e-05	1.019e-05
Gm30055	ENSMUSG00000107734	predicted gene, 30055 [Source:MGI Symbol;Acc:MGI:5589214]	1.621	6.93e-06	4.868e-07
Gm340	ENSMUSG00000090673	predicted gene 340 [Source:MGI Symbol;Acc:MGI:2685186]	1.218	5.036e-07	1.819e-08
Gm36989	ENSMUSG00000102496	predicted gene, 36989 [Source:MGI Symbol;Acc:MGI:5610217]	-1.771	8.073e-08	1.955e-09
Gm37254	ENSMUSG00000104394	predicted gene, 37254 [Source:MGI Symbol;Acc:MGI:5610482]	-1.179	1.703e-05	1.455e-06
Gm37277	ENSMUSG00000103280	predicted gene, 37277 [Source:MGI Symbol;Acc:MGI:5610505]	1.55	9.005e-08	2.228e-09
Gm37296	ENSMUSG00000104116	predicted gene, 37296 [Source:MGI Symbol;Acc:MGI:5610524]	-1.311	0.0001072	1.378e-05
Gm37389	ENSMUSG00000103124	predicted gene, 37389 [Source:MGI Symbol;Acc:MGI:5610617]	2.105	1.768e-08	2.74e-10
Gm37660	ENSMUSG00000104467	predicted gene, 37660 [Source:MGI Symbol;Acc:MGI:5610888]	1.004	7.854e-05	9.356e-06
Gm37742	ENSMUSG00000103143	predicted gene, 37742 [Source:MGI Symbol;Acc:MGI:5610970]	-1.288	1.11e-05	8.615e-07
Gm37755	ENSMUSG00000103382	predicted gene, 37755 [Source:MGI Symbol;Acc:MGI:5610983]	1.148	7.324e-05	8.598e-06
Gm37764	ENSMUSG00000102990	predicted gene, 37764 [Source:MGI Symbol;Acc:MGI:5610992]	1.508	6.919e-07	2.674e-08
Gm37891	ENSMUSG00000104271	predicted gene, 37891 [Source:MGI Symbol;Acc:MGI:5611119]	1.334	4.105e-06	2.537e-07
Gm37893	ENSMUSG00000103928	predicted gene, 37893 [Source:MGI Symbol;Acc:MGI:5611121]	-1.207	9.873e-06	7.375e-07
Gm38057	ENSMUSG00000102143	predicted gene, 38057 [Source:MGI Symbol;Acc:MGI:5611285]	-1.045	0.0006161	0.0001204
Gm38366	ENSMUSG00000103621	predicted gene, 38366 [Source:MGI Symbol;Acc:MGI:5611594]	1.146	1.741e-05	1.496e-06
Gm38391	ENSMUSG00000103622	predicted gene, 38391 [Source:MGI Symbol;Acc:MGI:5613630]	1.067	0.0003204	5.382e-05
Gm42462	ENSMUSG00000104728	predicted gene 42462 [Source:MGI Symbol;Acc:MGI:5662599]	1.429	2.197e-05	1.997e-06
Gm42528	ENSMUSG00000107134	predicted gene 42528 [Source:MGI Symbol;Acc:MGI:5662665]	1.174	1.81e-05	1.571e-06
Gm42549	ENSMUSG00000107320	predicted gene 42549 [Source:MGI Symbol;Acc:MGI:5662686]	1.013	0.0005146	9.68e-05
Gm43481	ENSMUSG00000107000	predicted gene 43481 [Source:MGI Symbol;Acc:MGI:5663618]	-1.089	2.639e-05	2.471e-06
Gm43488	ENSMUSG00000105063	predicted gene 43488 [Source:MGI Symbol;Acc:MGI:5663625]	1.191	1.637e-05	1.383e-06
Gm43667	ENSMUSG00000105135	predicted gene 43667 [Source:MGI Symbol;Acc:MGI:5663804]	-1.072	3.296e-06	1.929e-07
Gm43681	ENSMUSG00000106870	predicted gene 43681 [Source:MGI Symbol;Acc:MGI:5663818]	-1.044	4.209e-06	2.61e-07
Gm44168	ENSMUSG00000108049	predicted gene, 44168 [Source:MGI Symbol;Acc:MGI:5690560]	-1.024	9.841e-05	1.242e-05
Gm44243	ENSMUSG00000107997	predicted gene, 44243 [Source:MGI Symbol;Acc:MGI:5690635]	-1.161	0.0001873	2.77e-05
Gm44256	ENSMUSG00000107620	predicted gene, 44256 [Source:MGI Symbol;Acc:MGI:5690648]	-1.379	3.043e-05	2.959e-06
Gm44829	ENSMUSG00000109157	predicted gene 44829 [Source:MGI Symbol;Acc:MGI:5753405]	1.027	0.0003442	5.866e-05
Gm44996	ENSMUSG00000109199	predicted gene 44996 [Source:MGI Symbol;Acc:MGI:5753572]	-1.037	0.001173	0.0002642
Gm45110	ENSMUSG00000108465	predicted gene 45110 [Source:MGI Symbol;Acc:MGI:5753686]	-1.283	8.117e-07	3.299e-08
Gm4969	ENSMUSG00000085601	predicted gene 4969 [Source:MGI Symbol;Acc:MGI:3647482]	1.118	5.744e-05	6.38e-06
Gm5868	ENSMUSG00000060204	predicted gene 5868 [Source:MGI Symbol;Acc:MGI:3645333]	1.517	4.526e-06	2.86e-07
Gnmt	ENSMUSG00000002769	glycine N-methyltransferase [Source:MGI Symbol;Acc:MGI:1202304]	1.077	4.007e-06	2.463e-07
Gpr146	ENSMUSG00000044197	G protein-coupled receptor 146 [Source:MGI Symbol;Acc:MGI:1933113]	1.129	8.874e-10	5.843e-12
Gpr35	ENSMUSG00000026271	G protein-coupled receptor 35 [Source:MGI Symbol;Acc:MGI:1929509]	1.372	6.983e-08	1.629e-09
Gramd2	ENSMUSG00000074259	GRAM domain containing 2 [Source:MGI Symbol;Acc:MGI:3528937]	1.034	6.91e-11	2.269e-13
Grem1	ENSMUSG00000074934	gremlin 1, DAN family BMP antagonist [Source:MGI Symbol;Acc:MGI:1344337]	1.793	1.417e-07	3.864e-09
Grhpr	ENSMUSG00000035637	glyoxylate reductase/hydroxypyruvate reductase [Source:MGI Symbol;Acc:MGI:1923488]	1.56	4.288e-12	6.274e-15
Grifin	ENSMUSG00000036586	galectin-related inter-fiber protein [Source:MGI Symbol;Acc:MGI:1925248]	-3.559	0.001523	0.0003607
Gys1	ENSMUSG00000003865	glycogen synthase 1, muscle [Source:MGI Symbol;Acc:MGI:101805]	1.365	1.039e-10	3.731e-13
Gzmm	ENSMUSG00000054206	granzyme M (lymphocyte met-ase 1) [Source:MGI Symbol;Acc:MGI:99549]	1.04	3.767e-08	7.291e-10
H2-Ab1	ENSMUSG00000073421	histocompatibility 2, class II antigen A, beta 1 [Source:MGI Symbol;Acc:MGI:103070]	1.147	0.0001069	1.374e-05
H2al2a	ENSMUSG00000062651	H2A histone family member L2A [Source:MGI Symbol;Acc:MGI:1915481]	1.121	0.0008059	0.0001664
H2-Bl	ENSMUSG00000073406	histocompatibility 2, blastocyst [Source:MGI Symbol;Acc:MGI:892004]	1.01	0.0002773	4.469e-05
H2-Q2	ENSMUSG00000091705	histocompatibility 2, Q region locus 2 [Source:MGI Symbol;Acc:MGI:95931]	1.449	0.000229	3.552e-05
H2-Q7	ENSMUSG00000060550	histocompatibility 2, Q region locus 7 [Source:MGI Symbol;Acc:MGI:95936]	1.677	5.185e-08	1.124e-09
Hapln3	ENSMUSG00000030606	hyaluronan and proteoglycan link protein 3 [Source:MGI Symbol;Acc:MGI:1914916]	1.354	6.613e-08	1.509e-09
Haus3	ENSMUSG00000079555	HAUS augmin-like complex, subunit 3 [Source:MGI Symbol;Acc:MGI:2387633]	-1.103	6.291e-06	4.314e-07
Hexim1	ENSMUSG00000048878	hexamethylene bis-acetamide inducible 1 [Source:MGI Symbol;Acc:MGI:2385923]	-1.035	1.103e-10	4.034e-13
Hhipl1	ENSMUSG00000021260	hedgehog interacting protein-like 1 [Source:MGI Symbol;Acc:MGI:1919265]	1.762	6.91e-11	2.298e-13
Hif3a	ENSMUSG00000004328	hypoxia inducible factor 3, alpha subunit [Source:MGI Symbol;Acc:MGI:1859778]	1.573	1.229e-06	5.508e-08
Higd1a	ENSMUSG00000038412	HIG1 domain family, member 1A [Source:MGI Symbol;Acc:MGI:1930666]	1.597	1.717e-14	2.284e-18
Hist1h2be	ENSMUSG00000047246	histone cluster 1, H2be [Source:MGI Symbol;Acc:MGI:2448380]	-1.411	7.331e-07	2.867e-08
Hist1h2bh	ENSMUSG00000114456	histone cluster 1, H2bh [Source:MGI Symbol;Acc:MGI:2448387]	-1.329	1.66e-05	1.404e-06
Hist1h4i	ENSMUSG00000060639	histone cluster 1, H4i [Source:MGI Symbol;Acc:MGI:2448432]	-1.336	6.696e-06	4.641e-07
Hist2h3c1	ENSMUSG00000093769	histone cluster 2, H3c1 [Source:MGI Symbol;Acc:MGI:2448355]	-1.648	1.754e-07	4.936e-09
Hist2h3c2	ENSMUSG00000081058	histone cluster 2, H3c2 [Source:MGI Symbol;Acc:MGI:2448357]	-1.367	4.778e-07	1.694e-08
Hist3h2a	ENSMUSG00000078851	histone cluster 3, H2a [Source:MGI Symbol;Acc:MGI:2448458]	-1.263	3.073e-09	3.158e-11
Hk2	ENSMUSG00000000628	hexokinase 2 [Source:MGI Symbol;Acc:MGI:1315197]	1.34	1.597e-10	6.587e-13
Hmgb2	ENSMUSG00000054717	high mobility group box 2 [Source:MGI Symbol;Acc:MGI:96157]	1.699	7.505e-10	4.892e-12
Hmgb3	ENSMUSG00000015217	high mobility group box 3 [Source:MGI Symbol;Acc:MGI:1098219]	1.21	2.478e-09	2.413e-11
Hmox1	ENSMUSG00000005413	heme oxygenase 1 [Source:MGI Symbol;Acc:MGI:96163]	1.704	2e-07	5.788e-09
Hsd17b2	ENSMUSG00000031844	hydroxysteroid (17-beta) dehydrogenase 2 [Source:MGI Symbol;Acc:MGI:1096386]	1.441	3.041e-05	2.954e-06
Hsf5	ENSMUSG00000070345	heat shock transcription factor family member 5 [Source:MGI Symbol;Acc:MGI:2685585]	1.132	0.0001816	2.652e-05
Hspa1a	ENSMUSG00000091971	heat shock protein 1A [Source:MGI Symbol;Acc:MGI:96244]	-1.696	3.028e-09	3.082e-11
Hspg2	ENSMUSG00000028763	perlecan (heparan sulfate proteoglycan 2) [Source:MGI Symbol;Acc:MGI:96257]	-1.266	0.01104	0.003879
Htra3	ENSMUSG00000029096	HtrA serine peptidase 3 [Source:MGI Symbol;Acc:MGI:1925808]	-1.366	0.006434	0.002015
Igfbp1	ENSMUSG00000020429	insulin-like growth factor binding protein 1 [Source:MGI Symbol;Acc:MGI:96436]	1.39	5.052e-06	3.293e-07
Igfbp3	ENSMUSG00000020427	insulin-like growth factor binding protein 3 [Source:MGI Symbol;Acc:MGI:96438]	1.465	2.082e-06	1.072e-07
Igfbp7	ENSMUSG00000036256	insulin-like growth factor binding protein 7 [Source:MGI Symbol;Acc:MGI:1352480]	-1.696	0.02259	0.00918
Il20rb	ENSMUSG00000044244	interleukin 20 receptor beta [Source:MGI Symbol;Acc:MGI:2143266]	1.613	1.236e-06	5.55e-08
Il2rb	ENSMUSG00000068227	interleukin 2 receptor, beta chain [Source:MGI Symbol;Acc:MGI:96550]	1.057	2.867e-05	2.754e-06
Inca1	ENSMUSG00000057054	inhibitor of CDK, cyclin A1 interacting protein 1 [Source:MGI Symbol;Acc:MGI:2144284]	1.109	3.661e-06	2.202e-07
Itk	ENSMUSG00000020395	IL2 inducible T cell kinase [Source:MGI Symbol;Acc:MGI:96621]	1.336	9.981e-07	4.296e-08
Itpr2	ENSMUSG00000030287	inositol 1,4,5-triphosphate receptor 2 [Source:MGI Symbol;Acc:MGI:99418]	1.048	8.16e-08	1.987e-09
Kbtbd8	ENSMUSG00000030031	kelch repeat and BTB (POZ) domain containing 8 [Source:MGI Symbol;Acc:MGI:2661430]	-1.046	7.679e-08	1.839e-09
Kcne2	ENSMUSG00000039672	potassium voltage-gated channel, Isk-related subfamily, gene 2 [Source:MGI Symbol;Acc:MGI:1891123]	1.038	2.969e-10	1.58e-12
Kcnj13	ENSMUSG00000079436	potassium inwardly-rectifying channel, subfamily J, member 13 [Source:MGI Symbol;Acc:MGI:3781032]	1.729	0.001302	0.0002982
Kcnj8	ENSMUSG00000030247	potassium inwardly-rectifying channel, subfamily J, member 8 [Source:MGI Symbol;Acc:MGI:1100508]	1.305	2.136e-06	1.107e-07
Kctd21	ENSMUSG00000044952	potassium channel tetramerisation domain containing 21 [Source:MGI Symbol;Acc:MGI:3643121]	-1.244	8.807e-06	6.444e-07
Kdm4b	ENSMUSG00000024201	lysine (K)-specific demethylase 4B [Source:MGI Symbol;Acc:MGI:2442355]	1.078	1.702e-12	1.685e-15
Kdm4d	ENSMUSG00000053914	lysine (K)-specific demethylase 4D [Source:MGI Symbol;Acc:MGI:3606484]	1.031	0.0006695	0.0001333
Kif15	ENSMUSG00000036768	kinesin family member 15 [Source:MGI Symbol;Acc:MGI:1098258]	1.58	1.501e-06	7.09e-08
Kif17	ENSMUSG00000028758	kinesin family member 17 [Source:MGI Symbol;Acc:MGI:1098229]	1.108	2.467e-08	4.185e-10
Kif4	ENSMUSG00000034311	kinesin family member 4 [Source:MGI Symbol;Acc:MGI:108389]	2.829	5.988e-12	9.957e-15
Knl1	ENSMUSG00000027326	kinetochore scaffold 1 [Source:MGI Symbol;Acc:MGI:1923714]	1.108	8.586e-05	1.043e-05
Lad1	ENSMUSG00000041782	ladinin [Source:MGI Symbol;Acc:MGI:109343]	1.157	0.0001434	1.987e-05
Lama3	ENSMUSG00000024421	laminin, alpha 3 [Source:MGI Symbol;Acc:MGI:99909]	-1.438	0.0006649	0.0001322
Lat2	ENSMUSG00000040751	linker for activation of T cells family, member 2 [Source:MGI Symbol;Acc:MGI:1926479]	1.058	0.0001136	1.489e-05
Lcn2	ENSMUSG00000026822	lipocalin 2 [Source:MGI Symbol;Acc:MGI:96757]	2.583	1.136e-09	8.627e-12
Lif	ENSMUSG00000034394	leukemia inhibitory factor [Source:MGI Symbol;Acc:MGI:96787]	1.625	0.004823	0.001425
Lim2	ENSMUSG00000093639	lens intrinsic membrane protein 2 [Source:MGI Symbol;Acc:MGI:104698]	-2.994	0.004448	0.001292
Lins1	ENSMUSG00000053091	lines homolog 1 [Source:MGI Symbol;Acc:MGI:1919885]	-1.049	4.416e-06	2.764e-07
Lipg	ENSMUSG00000053846	lipase, endothelial [Source:MGI Symbol;Acc:MGI:1341803]	-1.568	1.218e-07	3.194e-09
Lix1	ENSMUSG00000047786	limb and CNS expressed 1 [Source:MGI Symbol;Acc:MGI:1913893]	-1.272	0.01421	0.005258
Lpin3	ENSMUSG00000027412	lipin 3 [Source:MGI Symbol;Acc:MGI:1891342]	1.048	4.53e-06	2.868e-07
Lrrc29	ENSMUSG00000041679	leucine rich repeat containing 29 [Source:MGI Symbol;Acc:MGI:2443262]	1.18	1.377e-05	1.121e-06
Lrrc32	ENSMUSG00000090958	leucine rich repeat containing 32 [Source:MGI Symbol;Acc:MGI:93882]	1.321	0.001804	0.0004413
Ly6c1	ENSMUSG00000079018	lymphocyte antigen 6 complex, locus C1 [Source:MGI Symbol;Acc:MGI:96882]	1.127	1.431e-07	3.914e-09
Maff	ENSMUSG00000042622	v-maf musculoaponeurotic fibrosarcoma oncogene family, protein F (avian) [Source:MGI Symbol;Acc:MGI:96910]	1.811	2.823e-06	1.596e-07
Mal	ENSMUSG00000027375	myelin and lymphocyte protein, T cell differentiation protein [Source:MGI Symbol;Acc:MGI:892970]	1.236	1.648e-06	7.992e-08
Map3k6	ENSMUSG00000028862	mitogen-activated protein kinase kinase kinase 6 [Source:MGI Symbol;Acc:MGI:1855691]	2.363	2.14e-08	3.516e-10
Mcm10	ENSMUSG00000026669	minichromosome maintenance 10 replication initiation factor [Source:MGI Symbol;Acc:MGI:1917274]	1.116	7.957e-07	3.186e-08
Mdc1	ENSMUSG00000061607	mediator of DNA damage checkpoint 1 [Source:MGI Symbol;Acc:MGI:3525201]	-1.01	4.04e-08	8.116e-10
Me2	ENSMUSG00000024556	malic enzyme 2, NAD(+)-dependent, mitochondrial [Source:MGI Symbol;Acc:MGI:2147351]	1.131	4.295e-13	3.428e-16
Med20	ENSMUSG00000092558	mediator complex subunit 20 [Source:MGI Symbol;Acc:MGI:1929648]	-1.229	4.889e-07	1.74e-08
Mei4	ENSMUSG00000043289	meiotic double-stranded break formation protein 4 [Source:MGI Symbol;Acc:MGI:1922283]	-1.094	0.000184	2.692e-05
Mif	ENSMUSG00000033307	macrophage migration inhibitory factor (glycosylation-inhibiting factor) [Source:MGI Symbol;Acc:MGI:96982]	1.199	5.005e-11	1.365e-13
Mip	ENSMUSG00000025389	major intrinsic protein of lens fiber [Source:MGI Symbol;Acc:MGI:96990]	-5.652	0.0007647	0.0001566
Mme	ENSMUSG00000027820	membrane metallo endopeptidase [Source:MGI Symbol;Acc:MGI:97004]	-1.245	0.02414	0.009929
Mns1	ENSMUSG00000032221	meiosis-specific nuclear structural protein 1 [Source:MGI Symbol;Acc:MGI:107933]	-1.566	2.054e-07	6.024e-09
Mpp3	ENSMUSG00000052373	membrane protein, palmitoylated 3 (MAGUK p55 subfamily member 3) [Source:MGI Symbol;Acc:MGI:1328354]	1.066	1.397e-09	1.152e-11
Msx1	ENSMUSG00000048450	msh homeobox 1 [Source:MGI Symbol;Acc:MGI:97168]	-1.189	0.03505	0.0155
Mt1	ENSMUSG00000031765	metallothionein 1 [Source:MGI Symbol;Acc:MGI:97171]	2.506	5.265e-12	8.405e-15
Mt2	ENSMUSG00000031762	metallothionein 2 [Source:MGI Symbol;Acc:MGI:97172]	3.163	1.864e-12	2.081e-15
Mthfd1l	ENSMUSG00000040675	methylenetetrahydrofolate dehydrogenase (NADP+ dependent) 1-like [Source:MGI Symbol;Acc:MGI:1924836]	1.467	4.091e-12	5.443e-15
Mvp	ENSMUSG00000030681	major vault protein [Source:MGI Symbol;Acc:MGI:1925638]	1.107	8.285e-08	2.022e-09
Mxi1	ENSMUSG00000025025	MAX interactor 1, dimerization protein [Source:MGI Symbol;Acc:MGI:97245]	1.182	1.702e-12	1.698e-15
Myh11	ENSMUSG00000018830	myosin, heavy polypeptide 11, smooth muscle [Source:MGI Symbol;Acc:MGI:102643]	-1.339	0.03275	0.0143
Myo1g	ENSMUSG00000020437	myosin IG [Source:MGI Symbol;Acc:MGI:1927091]	1.712	3.366e-08	6.268e-10
Mypn	ENSMUSG00000020067	myopalladin [Source:MGI Symbol;Acc:MGI:1916052]	-1.447	3.292e-06	1.925e-07
Nampt	ENSMUSG00000020572	nicotinamide phosphoribosyltransferase [Source:MGI Symbol;Acc:MGI:1929865]	1.074	6.829e-11	2.151e-13
Nanos2	ENSMUSG00000051965	nanos homolog 2 (Drosophila) [Source:MGI Symbol;Acc:MGI:2676627]	1.2	8.652e-06	6.302e-07
Nat1	ENSMUSG00000025588	N-acetyl transferase 1 [Source:MGI Symbol;Acc:MGI:97279]	-1.027	0.000159	2.246e-05
Ncmap	ENSMUSG00000043924	noncompact myelin associated protein [Source:MGI Symbol;Acc:MGI:2444888]	1.778	1.137e-07	2.943e-09
Neurl3	ENSMUSG00000047180	neuralized E3 ubiquitin protein ligase 3 [Source:MGI Symbol;Acc:MGI:2429944]	1.366	4.479e-06	2.818e-07
Nfkbiz	ENSMUSG00000035356	nuclear factor of kappa light polypeptide gene enhancer in B cells inhibitor, zeta [Source:MGI Symbol;Acc:MGI:1931595]	1.085	7.874e-09	1.079e-10
Nid1	ENSMUSG00000005397	nidogen 1 [Source:MGI Symbol;Acc:MGI:97342]	-2.821	0.00568	0.001738
Nlrp10	ENSMUSG00000049709	NLR family, pyrin domain containing 10 [Source:MGI Symbol;Acc:MGI:2444084]	1.367	1.091e-05	8.407e-07
Nostrin	ENSMUSG00000034738	nitric oxide synthase trafficker [Source:MGI Symbol;Acc:MGI:3606242]	1.029	0.0003232	5.448e-05
Ntsr2	ENSMUSG00000020591	neurotensin receptor 2 [Source:MGI Symbol;Acc:MGI:108018]	1.064	0.0001464	2.038e-05
Nubp1	ENSMUSG00000022503	nucleotide binding protein 1 [Source:MGI Symbol;Acc:MGI:1347073]	-1.17	7.709e-07	3.045e-08
Nupr1	ENSMUSG00000030717	nuclear protein transcription regulator 1 [Source:MGI Symbol;Acc:MGI:1891834]	-1.86	0.001735	0.0004211
Nusap1	ENSMUSG00000027306	nucleolar and spindle associated protein 1 [Source:MGI Symbol;Acc:MGI:2675669]	2.262	1.401e-08	2.106e-10
Oacyl	ENSMUSG00000046610	O-acyltransferase like [Source:MGI Symbol;Acc:MGI:2442915]	1.421	6.059e-05	6.82e-06
Obox6	ENSMUSG00000041583	oocyte specific homeobox 6 [Source:MGI Symbol;Acc:MGI:2149036]	2.851	6.073e-08	1.361e-09
Odc1	ENSMUSG00000011179	ornithine decarboxylase, structural 1 [Source:MGI Symbol;Acc:MGI:97402]	1.129	5.07e-11	1.417e-13
Olfr1378	ENSMUSG00000050343	olfactory receptor 1378 [Source:MGI Symbol;Acc:MGI:3031212]	-1.212	0.0003104	5.149e-05
Olfr1392	ENSMUSG00000101750	olfactory receptor 1392 [Source:MGI Symbol;Acc:MGI:3031226]	2.157	7.136e-07	2.763e-08
Olfr1393	ENSMUSG00000059864	olfactory receptor 1393 [Source:MGI Symbol;Acc:MGI:3031227]	2.98	2.28e-08	3.806e-10
Olfr18	ENSMUSG00000066896	olfactory receptor 18 [Source:MGI Symbol;Acc:MGI:109317]	1.069	6.975e-05	8.115e-06
Osmr	ENSMUSG00000022146	oncostatin M receptor [Source:MGI Symbol;Acc:MGI:1330819]	1.331	2.827e-06	1.6e-07
Otoa	ENSMUSG00000034990	otoancorin [Source:MGI Symbol;Acc:MGI:2149209]	1.087	0.0001135	1.485e-05
Otop2	ENSMUSG00000050201	otopetrin 2 [Source:MGI Symbol;Acc:MGI:2388365]	1.095	7.875e-05	9.387e-06
Pabpc1l	ENSMUSG00000054582	poly(A) binding protein, cytoplasmic 1-like [Source:MGI Symbol;Acc:MGI:1922908]	1.224	3.041e-05	2.955e-06
Paqr5	ENSMUSG00000032278	progestin and adipoQ receptor family member V [Source:MGI Symbol;Acc:MGI:1921340]	1.126	8.447e-06	6.136e-07
Pbld2	ENSMUSG00000020072	phenazine biosynthesis-like protein domain containing 2 [Source:MGI Symbol;Acc:MGI:1914557]	1.046	0.000291	4.74e-05
Pcdh1	ENSMUSG00000051375	protocadherin 1 [Source:MGI Symbol;Acc:MGI:104692]	-1.276	7.37e-10	4.736e-12
Pde10a	ENSMUSG00000023868	phosphodiesterase 10A [Source:MGI Symbol;Acc:MGI:1345143]	1.031	1.579e-05	1.326e-06
Pdk1	ENSMUSG00000006494	pyruvate dehydrogenase kinase, isoenzyme 1 [Source:MGI Symbol;Acc:MGI:1926119]	1.54	1.561e-11	3.323e-14
Pfkfb3	ENSMUSG00000026773	6-phosphofructo-2-kinase/fructose-2,6-biphosphatase 3 [Source:MGI Symbol;Acc:MGI:2181202]	1.053	1.026e-11	1.774e-14
Pfkl	ENSMUSG00000020277	phosphofructokinase, liver, B-type [Source:MGI Symbol;Acc:MGI:97547]	1.099	9.233e-10	6.203e-12
Pgk1	ENSMUSG00000062070	phosphoglycerate kinase 1 [Source:MGI Symbol;Acc:MGI:97555]	1.042	4.225e-12	5.902e-15
Pgm2	ENSMUSG00000025791	phosphoglucomutase 2 [Source:MGI Symbol;Acc:MGI:97565]	1.402	3.15e-12	3.981e-15
Pgm5	ENSMUSG00000041731	phosphoglucomutase 5 [Source:MGI Symbol;Acc:MGI:1925668]	-1.797	0.001088	0.0002403
Pigr	ENSMUSG00000026417	polymeric immunoglobulin receptor [Source:MGI Symbol;Acc:MGI:103080]	1.079	0.0001866	2.752e-05
Pkp2	ENSMUSG00000041957	plakophilin 2 [Source:MGI Symbol;Acc:MGI:1914701]	1.232	1.164e-10	4.336e-13
Plaur	ENSMUSG00000046223	plasminogen activator, urokinase receptor [Source:MGI Symbol;Acc:MGI:97612]	1.353	0.001289	0.0002944
Plcxd1	ENSMUSG00000064247	phosphatidylinositol-specific phospholipase C, X domain containing 1 [Source:MGI Symbol;Acc:MGI:2685422]	1.468	2.757e-10	1.376e-12
Plekhb1	ENSMUSG00000030701	pleckstrin homology domain containing, family B (evectins) member 1 [Source:MGI Symbol;Acc:MGI:1351469]	1	6.127e-11	1.793e-13
Plekhh1	ENSMUSG00000060716	pleckstrin homology domain containing, family H (with MyTH4 domain) member 1 [Source:MGI Symbol;Acc:MGI:2144989]	1.081	3.422e-08	6.487e-10
Plin4	ENSMUSG00000002831	perilipin 4 [Source:MGI Symbol;Acc:MGI:1929709]	2.234	1.242e-06	5.608e-08
Pmaip1	ENSMUSG00000024521	phorbol-12-myristate-13-acetate-induced protein 1 [Source:MGI Symbol;Acc:MGI:1930146]	1.192	0.0001672	2.393e-05
Pmp2	ENSMUSG00000052468	peripheral myelin protein 2 [Source:MGI Symbol;Acc:MGI:102667]	2.105	5.661e-09	7.155e-11
Pnpla3	ENSMUSG00000041653	patatin-like phospholipase domain containing 3 [Source:MGI Symbol;Acc:MGI:2151796]	-1.289	3.077e-09	3.214e-11
Pon1	ENSMUSG00000002588	paraoxonase 1 [Source:MGI Symbol;Acc:MGI:103295]	2.193	0.000746	0.0001522
Ppp1r13l	ENSMUSG00000040734	protein phosphatase 1, regulatory (inhibitor) subunit 13 like [Source:MGI Symbol;Acc:MGI:3525053]	1.135	3.506e-09	3.895e-11
Ppp1r32	ENSMUSG00000035179	protein phosphatase 1, regulatory subunit 32 [Source:MGI Symbol;Acc:MGI:1915002]	1.052	6.024e-05	6.768e-06
Ppp1r3g	ENSMUSG00000050423	protein phosphatase 1, regulatory (inhibitor) subunit 3G [Source:MGI Symbol;Acc:MGI:1923737]	1.22	6.401e-05	7.277e-06
Prdx4	ENSMUSG00000025289	peroxiredoxin 4 [Source:MGI Symbol;Acc:MGI:1859815]	1.083	4.043e-08	8.151e-10
Prkab2	ENSMUSG00000038205	protein kinase, AMP-activated, beta 2 non-catalytic subunit [Source:MGI Symbol;Acc:MGI:1336185]	1.471	1.651e-13	8.437e-17
Prnd	ENSMUSG00000027338	prion like protein doppel [Source:MGI Symbol;Acc:MGI:1346999]	1.515	2.303e-06	1.235e-07
Prodh	ENSMUSG00000003526	proline dehydrogenase [Source:MGI Symbol;Acc:MGI:97770]	1.256	9.233e-10	6.185e-12
Proser2	ENSMUSG00000045319	proline and serine rich 2 [Source:MGI Symbol;Acc:MGI:2442238]	1.08	7.37e-10	4.755e-12
Proser3	ENSMUSG00000036864	proline and serine rich 3 [Source:MGI Symbol;Acc:MGI:2681861]	-1.075	2.012e-06	1.025e-07
Prr11	ENSMUSG00000020493	proline rich 11 [Source:MGI Symbol;Acc:MGI:2444496]	-1.101	3.723e-06	2.246e-07
Prr15	ENSMUSG00000045725	proline rich 15 [Source:MGI Symbol;Acc:MGI:1925254]	1.707	9.212e-08	2.286e-09
Prss35	ENSMUSG00000033491	protease, serine 35 [Source:MGI Symbol;Acc:MGI:2444800]	1.583	4.468e-06	2.806e-07
Prss38	ENSMUSG00000049291	protease, serine 38 [Source:MGI Symbol;Acc:MGI:2685095]	-1.004	9.314e-05	1.157e-05
Prx	ENSMUSG00000053198	periaxin [Source:MGI Symbol;Acc:MGI:108176]	-1.157	0.01922	0.007547
Psca	ENSMUSG00000022598	prostate stem cell antigen [Source:MGI Symbol;Acc:MGI:1919623]	1.312	0.000751	0.0001534
R3hdml	ENSMUSG00000078949	R3H domain containing-like [Source:MGI Symbol;Acc:MGI:3650937]	-2.288	0.00182	0.0004457
Rangrf	ENSMUSG00000032892	RAN guanine nucleotide release factor [Source:MGI Symbol;Acc:MGI:1889073]	-1.159	7.943e-07	3.17e-08
Rbm12b1	ENSMUSG00000046667	RNA binding motif protein 12 B1 [Source:MGI Symbol;Acc:MGI:1919647]	-1.331	1.539e-07	4.259e-09
Rbm12b2	ENSMUSG00000052137	RNA binding motif protein 12 B2 [Source:MGI Symbol;Acc:MGI:1924854]	-1.014	3.973e-07	1.35e-08
Rbp1	ENSMUSG00000046402	retinol binding protein 1, cellular [Source:MGI Symbol;Acc:MGI:97876]	1.073	0.001768	0.0004307
Rgr	ENSMUSG00000021804	retinal G protein coupled receptor [Source:MGI Symbol;Acc:MGI:1929473]	1.727	0.01005	0.003461
Robo4	ENSMUSG00000032125	roundabout guidance receptor 4 [Source:MGI Symbol;Acc:MGI:1921394]	1.046	1.236e-05	9.875e-07
Rpe	ENSMUSG00000026005	ribulose-5-phosphate-3-epimerase [Source:MGI Symbol;Acc:MGI:1913896]	-1.177	4.761e-10	2.755e-12
Rpp40	ENSMUSG00000021418	ribonuclease P 40 subunit [Source:MGI Symbol;Acc:MGI:1346084]	-1.023	0.0002043	3.077e-05
Rtl9	ENSMUSG00000085584	retrotransposon Gag like 9 [Source:MGI Symbol;Acc:MGI:2685231]	1.049	0.0007155	0.0001445
Sall1	ENSMUSG00000031665	sal-like 1 (Drosophila) [Source:MGI Symbol;Acc:MGI:1889585]	-1.133	0.01029	0.003561
Samd7	ENSMUSG00000051860	sterile alpha motif domain containing 7 [Source:MGI Symbol;Acc:MGI:1923203]	1.386	2.671e-09	2.629e-11
Scml4	ENSMUSG00000044770	sex comb on midleg-like 4 (Drosophila) [Source:MGI Symbol;Acc:MGI:2446140]	1.27	1.899e-05	1.668e-06
Sdcbp2	ENSMUSG00000027456	syndecan binding protein (syntenin) 2 [Source:MGI Symbol;Acc:MGI:2385156]	1.334	7.962e-06	5.736e-07
Selenbp1	ENSMUSG00000068874	selenium binding protein 1 [Source:MGI Symbol;Acc:MGI:96825]	1.738	9.825e-10	6.946e-12
Sema3c	ENSMUSG00000028780	sema domain, immunoglobulin domain (Ig), short basic domain, secreted, (semaphorin) 3C [Source:MGI Symbol;Acc:MGI:107557]	1.717	0.0004203	7.527e-05
Serpina3n	ENSMUSG00000021091	serine (or cysteine) peptidase inhibitor, clade A, member 3N [Source:MGI Symbol;Acc:MGI:105045]	1.164	0.01931	0.007598
Serpinb6b	ENSMUSG00000042842	serine (or cysteine) peptidase inhibitor, clade B, member 6b [Source:MGI Symbol;Acc:MGI:894688]	-1.226	0.0006642	0.0001321
Serpine3	ENSMUSG00000091155	serpin peptidase inhibitor, clade E (nexin, plasminogen activator inhibitor type 1), member 3 [Source:MGI Symbol;Acc:MGI:2442020]	1.503	0.04003	0.01813
Siglec1	ENSMUSG00000027322	sialic acid binding Ig-like lectin 1, sialoadhesin [Source:MGI Symbol;Acc:MGI:99668]	1.862	1.055e-06	4.577e-08
Slc13a3	ENSMUSG00000018459	solute carrier family 13 (sodium-dependent dicarboxylate transporter), member 3 [Source:MGI Symbol;Acc:MGI:2149635]	1.088	0.00493	0.001462
Slc13a4	ENSMUSG00000029843	solute carrier family 13 (sodium/sulfate symporters), member 4 [Source:MGI Symbol;Acc:MGI:2442367]	1.261	0.003317	0.0009095
Slc16a14	ENSMUSG00000026220	solute carrier family 16 (monocarboxylic acid transporters), member 14 [Source:MGI Symbol;Acc:MGI:1919031]	1.255	1.976e-05	1.751e-06
Slc16a8	ENSMUSG00000032988	solute carrier family 16 (monocarboxylic acid transporters), member 8 [Source:MGI Symbol;Acc:MGI:1929519]	1.855	0.001354	0.0003139
Slc17a9	ENSMUSG00000023393	solute carrier family 17, member 9 [Source:MGI Symbol;Acc:MGI:1919107]	2.131	1.582e-09	1.373e-11
Slc19a2	ENSMUSG00000040918	solute carrier family 19 (thiamine transporter), member 2 [Source:MGI Symbol;Acc:MGI:1928761]	1.167	2.853e-10	1.48e-12
Slc25a18	ENSMUSG00000004902	solute carrier family 25 (mitochondrial carrier), member 18 [Source:MGI Symbol;Acc:MGI:1919053]	1.572	1.789e-06	8.842e-08
Slc25a35	ENSMUSG00000018740	solute carrier family 25, member 35 [Source:MGI Symbol;Acc:MGI:1919248]	-1.52	9.933e-11	3.502e-13
Slc25a47	ENSMUSG00000048856	solute carrier family 25, member 47 [Source:MGI Symbol;Acc:MGI:2144766]	1.039	1.158e-07	3.003e-09
Slc26a8	ENSMUSG00000036196	solute carrier family 26, member 8 [Source:MGI Symbol;Acc:MGI:2385046]	1.006	2.299e-06	1.23e-07
Slc2a1	ENSMUSG00000028645	solute carrier family 2 (facilitated glucose transporter), member 1 [Source:MGI Symbol;Acc:MGI:95755]	1.007	3.256e-08	6e-10
Slc2a4	ENSMUSG00000018566	solute carrier family 2 (facilitated glucose transporter), member 4 [Source:MGI Symbol;Acc:MGI:95758]	1.486	1.406e-06	6.509e-08
Slc37a4	ENSMUSG00000032114	solute carrier family 37 (glucose-6-phosphate transporter), member 4 [Source:MGI Symbol;Acc:MGI:1316650]	1.587	5.491e-14	1.461e-17
Slc39a4	ENSMUSG00000063354	solute carrier family 39 (zinc transporter), member 4 [Source:MGI Symbol;Acc:MGI:1919277]	1.081	0.000207	3.128e-05
Slc41a1	ENSMUSG00000013275	solute carrier family 41, member 1 [Source:MGI Symbol;Acc:MGI:2444823]	1.283	1.153e-11	2.071e-14
Slc5a8	ENSMUSG00000020062	solute carrier family 5 (iodide transporter), member 8 [Source:MGI Symbol;Acc:MGI:2384916]	-1.194	3.411e-07	1.121e-08
Slc6a20a	ENSMUSG00000036814	solute carrier family 6 (neurotransmitter transporter), member 20A [Source:MGI Symbol;Acc:MGI:2143217]	2.174	0.0002285	3.543e-05
Slc7a1	ENSMUSG00000041313	solute carrier family 7 (cationic amino acid transporter, y+ system), member 1 [Source:MGI Symbol;Acc:MGI:88117]	1.511	5.319e-10	3.219e-12
Slc7a10	ENSMUSG00000030495	solute carrier family 7 (cationic amino acid transporter, y+ system), member 10 [Source:MGI Symbol;Acc:MGI:1858261]	1.278	0.01092	0.003827
Slco1c1	ENSMUSG00000030235	solute carrier organic anion transporter family, member 1c1 [Source:MGI Symbol;Acc:MGI:1889679]	-1.085	1.784e-05	1.546e-06
Slit3	ENSMUSG00000056427	slit homolog 3 (Drosophila) [Source:MGI Symbol;Acc:MGI:1315202]	-1.466	0.008617	0.002864
Smtnl2	ENSMUSG00000045667	smoothelin-like 2 [Source:MGI Symbol;Acc:MGI:2442764]	1.913	7.467e-09	1.003e-10
Socs3	ENSMUSG00000053113	suppressor of cytokine signaling 3 [Source:MGI Symbol;Acc:MGI:1201791]	1.555	5.072e-05	5.436e-06
Spdef	ENSMUSG00000024215	SAM pointed domain containing ets transcription factor [Source:MGI Symbol;Acc:MGI:1353422]	1.677	3.47e-06	2.065e-07
Spon2	ENSMUSG00000037379	spondin 2, extracellular matrix protein [Source:MGI Symbol;Acc:MGI:1923724]	-1.417	0.002288	0.0005867
Spsb1	ENSMUSG00000039911	splA/ryanodine receptor domain and SOCS box containing 1 [Source:MGI Symbol;Acc:MGI:1921896]	1.065	0.0001267	1.692e-05
Spsb3	ENSMUSG00000024160	splA/ryanodine receptor domain and SOCS box containing 3 [Source:MGI Symbol;Acc:MGI:1891471]	1.176	9.833e-08	2.466e-09
Star	ENSMUSG00000031574	steroidogenic acute regulatory protein [Source:MGI Symbol;Acc:MGI:102760]	1.176	3.305e-06	1.937e-07
Stc2	ENSMUSG00000020303	stanniocalcin 2 [Source:MGI Symbol;Acc:MGI:1316731]	1.932	1.347e-09	1.075e-11
Stra6	ENSMUSG00000032327	stimulated by retinoic acid gene 6 [Source:MGI Symbol;Acc:MGI:107742]	1.418	0.0007575	0.000155
Styxl1	ENSMUSG00000019178	serine/threonine/tyrosine interacting-like 1 [Source:MGI Symbol;Acc:MGI:1923821]	1.328	3.491e-05	3.493e-06
Sult1a1	ENSMUSG00000030711	sulfotransferase family 1A, phenol-preferring, member 1 [Source:MGI Symbol;Acc:MGI:102896]	1.352	2.651e-08	4.638e-10
Sult1c1	ENSMUSG00000023943	sulfotransferase family, cytosolic, 1C, member 1 [Source:MGI Symbol;Acc:MGI:102928]	1.306	0.01048	0.003638
Syce2	ENSMUSG00000003824	synaptonemal complex central element protein 2 [Source:MGI Symbol;Acc:MGI:1919096]	1.258	4.087e-08	8.318e-10
Synpo2l	ENSMUSG00000039376	synaptopodin 2-like [Source:MGI Symbol;Acc:MGI:1916010]	1.331	0.0008527	0.0001779
Tal2	ENSMUSG00000028417	T cell acute lymphocytic leukemia 2 [Source:MGI Symbol;Acc:MGI:99540]	1.191	3.57e-05	3.588e-06
Tbl2	ENSMUSG00000005374	transducin (beta)-like 2 [Source:MGI Symbol;Acc:MGI:1351652]	1.353	2.902e-12	3.474e-15
Tc2n	ENSMUSG00000021187	tandem C2 domains, nuclear [Source:MGI Symbol;Acc:MGI:1921663]	1.751	0.000662	0.0001313
Tcam1	ENSMUSG00000020712	testicular cell adhesion molecule 1 [Source:MGI Symbol;Acc:MGI:1923120]	1.055	0.0001965	2.939e-05
Tcea3	ENSMUSG00000001604	transcription elongation factor A (SII), 3 [Source:MGI Symbol;Acc:MGI:1196908]	-1.039	4.021e-06	2.479e-07
Tecrl	ENSMUSG00000049537	trans-2,3-enoyl-CoA reductase-like [Source:MGI Symbol;Acc:MGI:2444966]	-1.11	0.0005948	0.0001157
Tecta	ENSMUSG00000037705	tectorin alpha [Source:MGI Symbol;Acc:MGI:109575]	1.632	2.443e-06	1.331e-07
Tex26	ENSMUSG00000029660	testis expressed 26 [Source:MGI Symbol;Acc:MGI:1923110]	1.038	7.936e-05	9.486e-06
Tex45	ENSMUSG00000040340	testis expressed 45 [Source:MGI Symbol;Acc:MGI:1923656]	1.186	0.000232	3.612e-05
Tfrc	ENSMUSG00000022797	transferrin receptor [Source:MGI Symbol;Acc:MGI:98822]	1.084	3.073e-09	3.188e-11
Tgfbi	ENSMUSG00000035493	transforming growth factor, beta induced [Source:MGI Symbol;Acc:MGI:99959]	1.078	0.000517	9.736e-05
Tgm3	ENSMUSG00000027401	transglutaminase 3, E polypeptide [Source:MGI Symbol;Acc:MGI:98732]	1.489	2.386e-07	7.27e-09
Thbs1	ENSMUSG00000040152	thrombospondin 1 [Source:MGI Symbol;Acc:MGI:98737]	1.44	0.0004306	7.775e-05
Thbs4	ENSMUSG00000021702	thrombospondin 4 [Source:MGI Symbol;Acc:MGI:1101779]	1.639	0.0001432	1.984e-05
Timp3	ENSMUSG00000020044	tissue inhibitor of metalloproteinase 3 [Source:MGI Symbol;Acc:MGI:98754]	1.025	0.0004081	7.263e-05
Tmem252	ENSMUSG00000048572	transmembrane protein 252 [Source:MGI Symbol;Acc:MGI:3583948]	1.543	1.371e-05	1.113e-06
Tmem255b	ENSMUSG00000038457	transmembrane protein 255B [Source:MGI Symbol;Acc:MGI:2685533]	1.793	4.312e-09	4.991e-11
Tmem269	ENSMUSG00000028642	transmembrane protein 269 [Source:MGI Symbol;Acc:MGI:1922430]	1.529	2.297e-06	1.227e-07
Tmem27	ENSMUSG00000015401	transmembrane protein 27 [Source:MGI Symbol;Acc:MGI:1926234]	1.125	0.008626	0.002869
Tmem72	ENSMUSG00000048108	transmembrane protein 72 [Source:MGI Symbol;Acc:MGI:2442707]	1.02	0.01316	0.004787
Tmem74b	ENSMUSG00000044364	transmembrane protein 74B [Source:MGI Symbol;Acc:MGI:1918629]	1.156	1.415e-06	6.587e-08
Tmod1	ENSMUSG00000028328	tropomodulin 1 [Source:MGI Symbol;Acc:MGI:98775]	1.201	2.355e-08	3.963e-10
Tnfaip2	ENSMUSG00000021281	tumor necrosis factor, alpha-induced protein 2 [Source:MGI Symbol;Acc:MGI:104960]	1.146	0.000376	6.56e-05
Tnfrsf10b	ENSMUSG00000022074	tumor necrosis factor receptor superfamily, member 10b [Source:MGI Symbol;Acc:MGI:1341090]	1.027	0.0001857	2.726e-05
Tnfrsf25	ENSMUSG00000024793	tumor necrosis factor receptor superfamily, member 25 [Source:MGI Symbol;Acc:MGI:1934667]	-1.13	0.0001015	1.293e-05
Tnfrsf4	ENSMUSG00000029075	tumor necrosis factor receptor superfamily, member 4 [Source:MGI Symbol;Acc:MGI:104512]	2.041	2e-08	3.246e-10
Tnfsf13b	ENSMUSG00000031497	tumor necrosis factor (ligand) superfamily, member 13b [Source:MGI Symbol;Acc:MGI:1344376]	1.138	8.772e-05	1.075e-05
Tnfsf9	ENSMUSG00000035678	tumor necrosis factor (ligand) superfamily, member 9 [Source:MGI Symbol;Acc:MGI:1101058]	1.379	2.258e-07	6.775e-09
Tnnt2	ENSMUSG00000026414	troponin T2, cardiac [Source:MGI Symbol;Acc:MGI:104597]	1.139	0.0003909	6.853e-05
Trappc6a	ENSMUSG00000002043	trafficking protein particle complex 6A [Source:MGI Symbol;Acc:MGI:1914341]	1.172	4.963e-09	5.975e-11
Trf	ENSMUSG00000032554	transferrin [Source:MGI Symbol;Acc:MGI:98821]	1.779	0.0001311	1.772e-05
Trim10	ENSMUSG00000073400	tripartite motif-containing 10 [Source:MGI Symbol;Acc:MGI:1338757]	1.266	0.0001374	1.888e-05
Trim72	ENSMUSG00000042828	tripartite motif-containing 72 [Source:MGI Symbol;Acc:MGI:3612190]	1.126	3.255e-05	3.207e-06
Triobp	ENSMUSG00000033088	TRIO and F-actin binding protein [Source:MGI Symbol;Acc:MGI:1349410]	1.037	4.133e-10	2.309e-12
Ttr	ENSMUSG00000061808	transthyretin [Source:MGI Symbol;Acc:MGI:98865]	1.861	0.004131	0.001185
Ulk3	ENSMUSG00000032308	unc-51-like kinase 3 [Source:MGI Symbol;Acc:MGI:1918992]	1.02	4.645e-12	7.106e-15
Vit	ENSMUSG00000024076	vitrin [Source:MGI Symbol;Acc:MGI:1921449]	-1.138	0.02283	0.009297
Vsig10l	ENSMUSG00000070604	V-set and immunoglobulin domain containing 10 like [Source:MGI Symbol;Acc:MGI:1922940]	1.114	6.09e-07	2.279e-08
Wfikkn1	ENSMUSG00000071192	WAP, FS, Ig, KU, and NTR-containing protein 1 [Source:MGI Symbol;Acc:MGI:2670967]	1.562	2.614e-06	1.441e-07
Wisp1	ENSMUSG00000005124	WNT1 inducible signaling pathway protein 1 [Source:MGI Symbol;Acc:MGI:1197008]	1.175	5.669e-10	3.507e-12
Zbtb16	ENSMUSG00000066687	zinc finger and BTB domain containing 16 [Source:MGI Symbol;Acc:MGI:103222]	1.093	0.0007099	0.0001432
Zbtb25	ENSMUSG00000056459	zinc finger and BTB domain containing 25 [Source:MGI Symbol;Acc:MGI:99197]	1.047	1.491e-09	1.25e-11
Zc3h12d	ENSMUSG00000039981	zinc finger CCCH type containing 12D [Source:MGI Symbol;Acc:MGI:3045313]	1.533	2.62e-05	2.445e-06
Zfp329	ENSMUSG00000057894	zinc finger protein 329 [Source:MGI Symbol;Acc:MGI:1921283]	-1.008	2.422e-09	2.304e-11
Zfp418	ENSMUSG00000034538	zinc finger protein 418 [Source:MGI Symbol;Acc:MGI:2444763]	-1.017	8.055e-05	9.644e-06
Zfp420	ENSMUSG00000058402	zinc finger protein 420 [Source:MGI Symbol;Acc:MGI:2444666]	-1.244	8.264e-09	1.138e-10
Zfp493	ENSMUSG00000090659	zinc finger protein 493 [Source:MGI Symbol;Acc:MGI:1920208]	-1.009	0.0008718	0.000183
Zfp566	ENSMUSG00000078768	zinc finger protein 566 [Source:MGI Symbol;Acc:MGI:1919806]	-1.135	4.609e-05	4.853e-06
Zfp69	ENSMUSG00000064141	zinc finger protein 69 [Source:MGI Symbol;Acc:MGI:107794]	1.172	0.002259	0.0005777
Zfp773	ENSMUSG00000063535	zinc finger protein 773 [Source:MGI Symbol;Acc:MGI:1923623]	-1.051	0.0003625	6.242e-05
Zfp950	ENSMUSG00000074733	zinc finger protein 950 [Source:MGI Symbol;Acc:MGI:2652824]	-1.192	2.23e-09	2.092e-11
Zmynd10	ENSMUSG00000010044	zinc finger, MYND domain containing 10 [Source:MGI Symbol;Acc:MGI:2387863]	-1.145	0.0002028	3.049e-05
Zmynd12	ENSMUSG00000070806	zinc finger, MYND domain containing 12 [Source:MGI Symbol;Acc:MGI:2140259]	1.063	0.0003233	5.451e-05
