# Supplementary material for: Transcriptomic analysis of the mouse retina after acute and chronic normobaric and hypobaric hypoxia
Source: Sci Rep. 2021 Aug 17;11:16666. doi: 10.1038/s41598-021-96150-9 (PMC8371159; doi:10.1038/s41598-021-96150-9)
Supplement: Supplementary file 3 — Supplementary Data 3. [file 41598_2021_96150_MOESM3_ESM.xlsx]

## Sheet: Hallmark_Hypoxia
Rank	Gene name	Identifier	Description	log2FC	FDR	pValue
1	Ak4	ENSMUSG00000028527	adenylate kinase 4 [Source:MGI Symbol;Acc:MGI:87979]	2.119	3.564e-14	7.111e-18
2	Stc2	ENSMUSG00000020303	stanniocalcin 2 [Source:MGI Symbol;Acc:MGI:1316731]	1.932	1.347e-09	1.075e-11
3	Fam162a	ENSMUSG00000003955	family with sequence similarity 162, member A [Source:MGI Symbol;Acc:MGI:1917436]	1.914	2.171e-13	1.3e-16
4	Cdkn1a	ENSMUSG00000023067	cyclin-dependent kinase inhibitor 1A (P21) [Source:MGI Symbol;Acc:MGI:104556]	2.324	1.07e-09	7.9e-12
5	Angptl4	ENSMUSG00000002289	angiopoietin-like 4 [Source:MGI Symbol;Acc:MGI:1888999]	1.791	3.29e-07	1.075e-08
6	Selenbp1	ENSMUSG00000068874	selenium binding protein 1 [Source:MGI Symbol;Acc:MGI:96825]	1.738	9.825e-10	6.946e-12
7	Ero1l	ENSMUSG00000021831	ERO1-like (S. cerevisiae) [Source:MGI Symbol;Acc:MGI:1354385]	1.766	8.481e-14	3.385e-17
8	Igfbp1	ENSMUSG00000020429	insulin-like growth factor binding protein 1 [Source:MGI Symbol;Acc:MGI:96436]	1.39	5.052e-06	3.293e-07
9	Slc37a4	ENSMUSG00000032114	solute carrier family 37 (glucose-6-phosphate transporter), member 4 [Source:MGI Symbol;Acc:MGI:1316650]	1.587	5.491e-14	1.461e-17
10	Grhpr	ENSMUSG00000035637	glyoxylate reductase/hydroxypyruvate reductase [Source:MGI Symbol;Acc:MGI:1923488]	1.56	4.288e-12	6.274e-15
11	Pdk1	ENSMUSG00000006494	pyruvate dehydrogenase kinase, isoenzyme 1 [Source:MGI Symbol;Acc:MGI:1926119]	1.54	1.561e-11	3.323e-14
12	Edn2	ENSMUSG00000028635	endothelin 2 [Source:MGI Symbol;Acc:MGI:95284]	1.876	4.75e-08	9.985e-10
13	Igfbp3	ENSMUSG00000020427	insulin-like growth factor binding protein 3 [Source:MGI Symbol;Acc:MGI:96438]	1.465	2.082e-06	1.072e-07
14	Pgm1	ENSMUSG00000029171	phosphoglucomutase 1 [Source:MGI Symbol;Acc:MGI:97564]	0.4684	0.0005268	9.965e-05
15	Gys1	ENSMUSG00000003865	glycogen synthase 1, muscle [Source:MGI Symbol;Acc:MGI:101805]	1.365	1.039e-10	3.731e-13
16	Hmox1	ENSMUSG00000005413	heme oxygenase 1 [Source:MGI Symbol;Acc:MGI:96163]	1.704	2e-07	5.788e-09
17	Hk2	ENSMUSG00000000628	hexokinase 2 [Source:MGI Symbol;Acc:MGI:1315197]	1.34	1.597e-10	6.587e-13
18	Eno1	ENSMUSG00000063524	enolase 1, alpha non-neuron [Source:MGI Symbol;Acc:MGI:95393]	1.254	6.761e-14	2.249e-17
19	Mif	ENSMUSG00000033307	macrophage migration inhibitory factor (glycosylation-inhibiting factor) [Source:MGI Symbol;Acc:MGI:96982]	1.199	5.005e-11	1.365e-13
20	Mxi1	ENSMUSG00000025025	MAX interactor 1, dimerization protein [Source:MGI Symbol;Acc:MGI:97245]	1.182	1.702e-12	1.698e-15
21	Aldoa	ENSMUSG00000030695	aldolase A, fructose-bisphosphate [Source:MGI Symbol;Acc:MGI:87994]	1.369	6.055e-08	1.353e-09
22	Gck	ENSMUSG00000041798	glucokinase [Source:MGI Symbol;Acc:MGI:1270854]	1.06	5.601e-07	2.057e-08
23	Maff	ENSMUSG00000042622	v-maf musculoaponeurotic fibrosarcoma oncogene family, protein F (avian) [Source:MGI Symbol;Acc:MGI:96910]	1.811	2.823e-06	1.596e-07
24	Adm	ENSMUSG00000030790	adrenomedullin [Source:MGI Symbol;Acc:MGI:108058]	2.475	5.924e-08	1.309e-09
25	Pfkl	ENSMUSG00000020277	phosphofructokinase, liver, B-type [Source:MGI Symbol;Acc:MGI:97547]	1.099	9.233e-10	6.203e-12
26	Galk1	ENSMUSG00000020766	galactokinase 1 [Source:MGI Symbol;Acc:MGI:95730]	1.121	2.654e-06	1.465e-07
27	Pfkfb3	ENSMUSG00000026773	6-phosphofructo-2-kinase/fructose-2,6-biphosphatase 3 [Source:MGI Symbol;Acc:MGI:2181202]	1.053	1.026e-11	1.774e-14
28	Pgk1	ENSMUSG00000062070	phosphoglycerate kinase 1 [Source:MGI Symbol;Acc:MGI:97555]	1.042	4.225e-12	5.902e-15
29	Slc2a1	ENSMUSG00000028645	solute carrier family 2 (facilitated glucose transporter), member 1 [Source:MGI Symbol;Acc:MGI:95755]	1.007	3.256e-08	6e-10
30	Bnip3l	ENSMUSG00000022051	BCL2/adenovirus E1B interacting protein 3-like [Source:MGI Symbol;Acc:MGI:1332659]	0.9625	1.592e-11	3.493e-14
31	Kdm3a	ENSMUSG00000053470	lysine (K)-specific demethylase 3A [Source:MGI Symbol;Acc:MGI:98847]	0.8942	1.245e-11	2.32e-14
32	Vegfa	ENSMUSG00000023951	vascular endothelial growth factor A [Source:MGI Symbol;Acc:MGI:103178]	0.871	1.833e-09	1.643e-11
33	Xpnpep1	ENSMUSG00000025027	X-prolyl aminopeptidase (aminopeptidase P) 1, soluble [Source:MGI Symbol;Acc:MGI:2180003]	0.8559	2.719e-10	1.328e-12
34	Tpi1	ENSMUSG00000023456	triosephosphate isomerase 1 [Source:MGI Symbol;Acc:MGI:98797]	0.8541	1.617e-09	1.42e-11
35	Jmjd6	ENSMUSG00000056962	jumonji domain containing 6 [Source:MGI Symbol;Acc:MGI:1858910]	0.8191	2.72e-08	4.83e-10
36	Ldha	ENSMUSG00000063229	lactate dehydrogenase A [Source:MGI Symbol;Acc:MGI:96759]	0.8172	1.882e-11	4.381e-14
37	Isg20	ENSMUSG00000039236	interferon-stimulated protein [Source:MGI Symbol;Acc:MGI:1928895]	0.9765	0.0006168	0.0001206
38	Ankzf1	ENSMUSG00000026199	ankyrin repeat and zinc finger domain containing 1 [Source:MGI Symbol;Acc:MGI:1098746]	0.7816	2.674e-09	2.65e-11
39	Foxo3	ENSMUSG00000048756	forkhead box O3 [Source:MGI Symbol;Acc:MGI:1890081]	0.757	3.724e-09	4.162e-11
40	Gpi1	ENSMUSG00000036427	glucose phosphate isomerase 1 [Source:MGI Symbol;Acc:MGI:95797]	0.7558	6.829e-11	2.18e-13
41	Slc2a3	ENSMUSG00000003153	solute carrier family 2 (facilitated glucose transporter), member 3 [Source:MGI Symbol;Acc:MGI:95757]	0.728	7.603e-09	1.032e-10
42	Map3k1	ENSMUSG00000021754	mitogen-activated protein kinase kinase kinase 1 [Source:MGI Symbol;Acc:MGI:1346872]	0.7267	9.825e-10	7.058e-12
43	Tgfbi	ENSMUSG00000035493	transforming growth factor, beta induced [Source:MGI Symbol;Acc:MGI:99959]	1.078	0.000517	9.736e-05
44	Zfp292	ENSMUSG00000039967	zinc finger protein 292 [Source:MGI Symbol;Acc:MGI:1353423]	0.7109	2.392e-09	2.259e-11
45	P4ha2	ENSMUSG00000018906	procollagen-proline, 2-oxoglutarate 4-dioxygenase (proline 4-hydroxylase), alpha II polypeptide [Source:MGI Symbol;Acc:MGI:894286]	0.6929	2.817e-06	1.588e-07
46	Aldoa	ENSMUSG00000114515	aldolase A, fructose-bisphosphate [Source:MGI Symbol;Acc:MGI:87994]	0.7036	5.327e-09	6.662e-11
47	Cyr61	ENSMUSG00000028195	cysteine rich protein 61 [Source:MGI Symbol;Acc:MGI:88613]	1.131	0.0004659	8.553e-05
48	Gapdh	ENSMUSG00000057666	glyceraldehyde-3-phosphate dehydrogenase [Source:MGI Symbol;Acc:MGI:95640]	0.6681	6.829e-11	2.12e-13
49	Tiparp	ENSMUSG00000034640	TCDD-inducible poly(ADP-ribose) polymerase [Source:MGI Symbol;Acc:MGI:2159210]	0.6508	2.708e-05	2.554e-06
50	Errfi1	ENSMUSG00000028967	ERBB receptor feedback inhibitor 1 [Source:MGI Symbol;Acc:MGI:1921405]	0.6082	1.021e-08	1.447e-10
51	Plaur	ENSMUSG00000046223	plasminogen activator, urokinase receptor [Source:MGI Symbol;Acc:MGI:97612]	1.353	0.001289	0.0002944
52	Bhlhe40	ENSMUSG00000030103	basic helix-loop-helix family, member e40 [Source:MGI Symbol;Acc:MGI:1097714]	0.6072	6.751e-09	8.756e-11
53	Pfkp	ENSMUSG00000021196	phosphofructokinase, platelet [Source:MGI Symbol;Acc:MGI:1891833]	0.6067	1.91e-09	1.753e-11
54	Kdelr3	ENSMUSG00000010830	KDEL (Lys-Asp-Glu-Leu) endoplasmic reticulum protein retention receptor 3 [Source:MGI Symbol;Acc:MGI:2145953]	0.5523	0.01884	0.007368
55	Nfil3	ENSMUSG00000056749	nuclear factor, interleukin 3, regulated [Source:MGI Symbol;Acc:MGI:109495]	0.5543	1.042e-05	7.93e-07
56	Casp6	ENSMUSG00000027997	caspase 6 [Source:MGI Symbol;Acc:MGI:1312921]	0.5025	0.001798	0.0004392
57	Gapdhs	ENSMUSG00000061099	glyceraldehyde-3-phosphate dehydrogenase, spermatogenic [Source:MGI Symbol;Acc:MGI:95653]	0.162		0.01865
58	Rragd	ENSMUSG00000028278	Ras-related GTP binding D [Source:MGI Symbol;Acc:MGI:1098604]	0.5121	1.967e-06	9.923e-08
59	Vldlr	ENSMUSG00000024924	very low density lipoprotein receptor [Source:MGI Symbol;Acc:MGI:98935]	0.5065	1.151e-08	1.662e-10
60	Inha	ENSMUSG00000032968	inhibin alpha [Source:MGI Symbol;Acc:MGI:96569]	0.4919	3.68e-05	3.732e-06
61	Lox	ENSMUSG00000024529	lysyl oxidase [Source:MGI Symbol;Acc:MGI:96817]	0.5143	0.05721	0.02777
62	Rora	ENSMUSG00000032238	RAR-related orphan receptor alpha [Source:MGI Symbol;Acc:MGI:104661]	0.4923	1.564e-07	4.338e-09
63	Pgm2	ENSMUSG00000025791	phosphoglucomutase 2 [Source:MGI Symbol;Acc:MGI:97565]	1.402	3.15e-12	3.981e-15
64	Cdkn1c	ENSMUSG00000037664	cyclin-dependent kinase inhibitor 1C (P57) [Source:MGI Symbol;Acc:MGI:104564]	0.4934	0.002515	0.0006534
65	Sap30	ENSMUSG00000031609	sin3 associated polypeptide [Source:MGI Symbol;Acc:MGI:1929129]	0.4577	0.0001469	2.049e-05
66	Pdk3	ENSMUSG00000035232	pyruvate dehydrogenase kinase, isoenzyme 3 [Source:MGI Symbol;Acc:MGI:2384308]	0.4611	2.224e-06	1.176e-07
67	Gpc3	ENSMUSG00000055653	glypican 3 [Source:MGI Symbol;Acc:MGI:104903]	0.6143	0.008144	0.002683
68	Slc6a6	ENSMUSG00000030096	solute carrier family 6 (neurotransmitter transporter, taurine), member 6 [Source:MGI Symbol;Acc:MGI:98488]	0.4515	1.967e-06	9.928e-08
69	Ppp1r3c	ENSMUSG00000067279	protein phosphatase 1, regulatory (inhibitor) subunit 3C [Source:MGI Symbol;Acc:MGI:1858229]	0.4327	2.869e-05	2.758e-06
70	Adora2b	ENSMUSG00000018500	adenosine A2b receptor [Source:MGI Symbol;Acc:MGI:99403]	0.6038	0.0223	0.009038
71	Ppfia4	ENSMUSG00000026458	protein tyrosine phosphatase, receptor type, f polypeptide (PTPRF), interacting protein (liprin), alpha 4 [Source:MGI Symbol;Acc:MGI:1915757]	0.4144	4.478e-05	4.68e-06
72	Vhl	ENSMUSG00000033933	von Hippel-Lindau tumor suppressor [Source:MGI Symbol;Acc:MGI:103223]	0.4081	2.295e-06	1.22e-07
73	Prkca	ENSMUSG00000050965	protein kinase C, alpha [Source:MGI Symbol;Acc:MGI:97595]	0.4093	1.8e-06	8.943e-08
74	Car12	ENSMUSG00000032373	carbonic anhydrase 12 [Source:MGI Symbol;Acc:MGI:1923709]	1.484	0.02554	0.01062
75	Tes	ENSMUSG00000029552	testis derived transcript [Source:MGI Symbol;Acc:MGI:105081]	0.4527	0.0282	0.01197
76	Noct	ENSMUSG00000023087	nocturnin [Source:MGI Symbol;Acc:MGI:109382]	0.3914	7.814e-06	5.608e-07
77	Ier3	ENSMUSG00000003541	immediate early response 3 [Source:MGI Symbol;Acc:MGI:104814]	0.3907	0.0001572	2.217e-05
78	Hk1	ENSMUSG00000037012	hexokinase 1 [Source:MGI Symbol;Acc:MGI:96103]	0.387	1.518e-07	4.191e-09
79	Pnrc1	ENSMUSG00000040128	proline-rich nuclear receptor coactivator 1 [Source:MGI Symbol;Acc:MGI:1917838]	0.3835	4.808e-06	3.092e-07
80	Lxn	ENSMUSG00000047557	latexin [Source:MGI Symbol;Acc:MGI:107633]	0.3114	0.08613	0.04564
81	Il6	ENSMUSG00000025746	interleukin 6 [Source:MGI Symbol;Acc:MGI:96559]	0.2338		0.0241
82	Prdx5	ENSMUSG00000024953	peroxiredoxin 5 [Source:MGI Symbol;Acc:MGI:1859821]	0.3707	2.477e-06	1.351e-07
83	Gbe1	ENSMUSG00000022707	glucan (1,4-alpha-), branching enzyme 1 [Source:MGI Symbol;Acc:MGI:1921435]	0.3542	0.0002183	3.352e-05
84	F3	ENSMUSG00000028128	coagulation factor III [Source:MGI Symbol;Acc:MGI:88381]	0.3432	0.04146	0.01887
85	Aldoc	ENSMUSG00000017390	aldolase C, fructose-bisphosphate [Source:MGI Symbol;Acc:MGI:101863]	0.3502	5.839e-05	6.51e-06
86	Siah2	ENSMUSG00000036432	seven in absentia 2 [Source:MGI Symbol;Acc:MGI:108062]	0.3324	0.01341	0.004894
87	Ddit4	ENSMUSG00000020108	DNA-damage-inducible transcript 4 [Source:MGI Symbol;Acc:MGI:1921997]	0.336	8.892e-05	1.095e-05
88	Anxa2	ENSMUSG00000032231	annexin A2 [Source:MGI Symbol;Acc:MGI:88246]	0.3816	0.02273	0.009245
89	Wsb1	ENSMUSG00000017677	WD repeat and SOCS box-containing 1 [Source:MGI Symbol;Acc:MGI:1926139]	0.3287	0.0002106	3.197e-05

## Sheet: Hallmark_Glycolysis
Rank	Gene name	Identifier	Description	log2FC	FDR	pValue
1	Slc16a3	ENSMUSG00000025161	solute carrier family 16 (monocarboxylic acid transporters), member 3 [Source:MGI Symbol;Acc:MGI:1933438]	2.294	1.864e-12	2.108e-15
2	Ak4	ENSMUSG00000028527	adenylate kinase 4 [Source:MGI Symbol;Acc:MGI:87979]	2.119	3.564e-14	7.111e-18
3	Stc2	ENSMUSG00000020303	stanniocalcin 2 [Source:MGI Symbol;Acc:MGI:1316731]	1.932	1.347e-09	1.075e-11
4	Fam162a	ENSMUSG00000003955	family with sequence similarity 162, member A [Source:MGI Symbol;Acc:MGI:1917436]	1.914	2.171e-13	1.3e-16
5	Angptl4	ENSMUSG00000002289	angiopoietin-like 4 [Source:MGI Symbol;Acc:MGI:1888999]	1.791	3.29e-07	1.075e-08
6	Ero1l	ENSMUSG00000021831	ERO1-like (S. cerevisiae) [Source:MGI Symbol;Acc:MGI:1354385]	1.766	8.481e-14	3.385e-17
7	Slc37a4	ENSMUSG00000032114	solute carrier family 37 (glucose-6-phosphate transporter), member 4 [Source:MGI Symbol;Acc:MGI:1316650]	1.587	5.491e-14	1.461e-17
8	Igfbp3	ENSMUSG00000020427	insulin-like growth factor binding protein 3 [Source:MGI Symbol;Acc:MGI:96438]	1.465	2.082e-06	1.072e-07
9	Gys1	ENSMUSG00000003865	glycogen synthase 1, muscle [Source:MGI Symbol;Acc:MGI:101805]	1.365	1.039e-10	3.731e-13
10	Hk2	ENSMUSG00000000628	hexokinase 2 [Source:MGI Symbol;Acc:MGI:1315197]	1.34	1.597e-10	6.587e-13
11	Pkp2	ENSMUSG00000041957	plakophilin 2 [Source:MGI Symbol;Acc:MGI:1914701]	1.232	1.164e-10	4.336e-13
12	Eno1	ENSMUSG00000063524	enolase 1, alpha non-neuron [Source:MGI Symbol;Acc:MGI:95393]	1.254	6.761e-14	2.249e-17
13	Mif	ENSMUSG00000033307	macrophage migration inhibitory factor (glycosylation-inhibiting factor) [Source:MGI Symbol;Acc:MGI:96982]	1.199	5.005e-11	1.365e-13
14	Mxi1	ENSMUSG00000025025	MAX interactor 1, dimerization protein [Source:MGI Symbol;Acc:MGI:97245]	1.182	1.702e-12	1.698e-15
15	Aldoa	ENSMUSG00000030695	aldolase A, fructose-bisphosphate [Source:MGI Symbol;Acc:MGI:87994]	1.369	6.055e-08	1.353e-09
16	Me2	ENSMUSG00000024556	malic enzyme 2, NAD(+)-dependent, mitochondrial [Source:MGI Symbol;Acc:MGI:2147351]	1.131	4.295e-13	3.428e-16
17	Galk1	ENSMUSG00000020766	galactokinase 1 [Source:MGI Symbol;Acc:MGI:95730]	1.121	2.654e-06	1.465e-07
18	Pgk1	ENSMUSG00000062070	phosphoglycerate kinase 1 [Source:MGI Symbol;Acc:MGI:97555]	1.042	4.225e-12	5.902e-15
19	Vegfa	ENSMUSG00000023951	vascular endothelial growth factor A [Source:MGI Symbol;Acc:MGI:103178]	0.871	1.833e-09	1.643e-11
20	Tpi1	ENSMUSG00000023456	triosephosphate isomerase 1 [Source:MGI Symbol;Acc:MGI:98797]	0.8541	1.617e-09	1.42e-11
21	Mertk	ENSMUSG00000014361	c-mer proto-oncogene tyrosine kinase [Source:MGI Symbol;Acc:MGI:96965]	0.9073	3.676e-05	3.726e-06
22	Ldha	ENSMUSG00000063229	lactate dehydrogenase A [Source:MGI Symbol;Acc:MGI:96759]	0.8172	1.882e-11	4.381e-14
23	Isg20	ENSMUSG00000039236	interferon-stimulated protein [Source:MGI Symbol;Acc:MGI:1928895]	0.9765	0.0006168	0.0001206
24	Egln3	ENSMUSG00000035105	egl-9 family hypoxia-inducible factor 3 [Source:MGI Symbol;Acc:MGI:1932288]	0.7677	0.0002377	3.71e-05
25	Ankzf1	ENSMUSG00000026199	ankyrin repeat and zinc finger domain containing 1 [Source:MGI Symbol;Acc:MGI:1098746]	0.7816	2.674e-09	2.65e-11
26	Abcb6	ENSMUSG00000026198	ATP-binding cassette, sub-family B (MDR/TAP), member 6 [Source:MGI Symbol;Acc:MGI:1921354]	0.7402	1.632e-08	2.496e-10
27	Tgfbi	ENSMUSG00000035493	transforming growth factor, beta induced [Source:MGI Symbol;Acc:MGI:99959]	1.078	0.000517	9.736e-05
28	Zfp292	ENSMUSG00000039967	zinc finger protein 292 [Source:MGI Symbol;Acc:MGI:1353423]	0.7109	2.392e-09	2.259e-11
29	P4ha2	ENSMUSG00000018906	procollagen-proline, 2-oxoglutarate 4-dioxygenase (proline 4-hydroxylase), alpha II polypeptide [Source:MGI Symbol;Acc:MGI:894286]	0.6929	2.817e-06	1.588e-07
30	Aldoa	ENSMUSG00000114515	aldolase A, fructose-bisphosphate [Source:MGI Symbol;Acc:MGI:87994]	0.7036	5.327e-09	6.662e-11
31	Plod2	ENSMUSG00000032374	procollagen lysine, 2-oxoglutarate 5-dioxygenase 2 [Source:MGI Symbol;Acc:MGI:1347007]	0.6607	1.008e-05	7.58e-07
32	Pkm	ENSMUSG00000032294	pyruvate kinase, muscle [Source:MGI Symbol;Acc:MGI:97591]	0.6443	2.537e-10	1.198e-12
33	Agl	ENSMUSG00000033400	amylo-1,6-glucosidase, 4-alpha-glucanotransferase [Source:MGI Symbol;Acc:MGI:1924809]	0.6148	3.776e-08	7.405e-10
34	Met	ENSMUSG00000009376	met proto-oncogene [Source:MGI Symbol;Acc:MGI:96969]	0.9533	0.001208	0.0002732
35	Pfkp	ENSMUSG00000021196	phosphofructokinase, platelet [Source:MGI Symbol;Acc:MGI:1891833]	0.6067	1.91e-09	1.753e-11
36	Pgam1	ENSMUSG00000011752	phosphoglycerate mutase 1 [Source:MGI Symbol;Acc:MGI:97552]	0.5897	4.832e-09	5.765e-11
37	Xylt2	ENSMUSG00000020868	xylosyltransferase II [Source:MGI Symbol;Acc:MGI:2444797]	0.5778	3.553e-07	1.172e-08
38	Kdelr3	ENSMUSG00000010830	KDEL (Lys-Asp-Glu-Leu) endoplasmic reticulum protein retention receptor 3 [Source:MGI Symbol;Acc:MGI:2145953]	0.5523	0.01884	0.007368
39	B3gnt3	ENSMUSG00000031803	UDP-GlcNAc:betaGal beta-1,3-N-acetylglucosaminyltransferase 3 [Source:MGI Symbol;Acc:MGI:2152535]	0.5671	0.01625	0.006163
40	Casp6	ENSMUSG00000027997	caspase 6 [Source:MGI Symbol;Acc:MGI:1312921]	0.5025	0.001798	0.0004392
41	Gpr87	ENSMUSG00000051431	G protein-coupled receptor 87 [Source:MGI Symbol;Acc:MGI:1934133]	0.367		0.002439
42	Gapdhs	ENSMUSG00000061099	glyceraldehyde-3-phosphate dehydrogenase, spermatogenic [Source:MGI Symbol;Acc:MGI:95653]	0.162		0.01865
43	Rragd	ENSMUSG00000028278	Ras-related GTP binding D [Source:MGI Symbol;Acc:MGI:1098604]	0.5121	1.967e-06	9.923e-08
44	Vldlr	ENSMUSG00000024924	very low density lipoprotein receptor [Source:MGI Symbol;Acc:MGI:98935]	0.5065	1.151e-08	1.662e-10
45	Il13ra1	ENSMUSG00000017057	interleukin 13 receptor, alpha 1 [Source:MGI Symbol;Acc:MGI:105052]	0.5506	0.03473	0.01533
46	Pgm2	ENSMUSG00000025791	phosphoglucomutase 2 [Source:MGI Symbol;Acc:MGI:97565]	1.402	3.15e-12	3.981e-15
47	Sap30	ENSMUSG00000031609	sin3 associated polypeptide [Source:MGI Symbol;Acc:MGI:1929129]	0.4577	0.0001469	2.049e-05
48	Aldh9a1	ENSMUSG00000026687	aldehyde dehydrogenase 9, subfamily A1 [Source:MGI Symbol;Acc:MGI:1861622]	0.4656	2.608e-06	1.436e-07
49	Pdk3	ENSMUSG00000035232	pyruvate dehydrogenase kinase, isoenzyme 3 [Source:MGI Symbol;Acc:MGI:2384308]	0.4611	2.224e-06	1.176e-07
50	Ndufv3	ENSMUSG00000024038	NADH dehydrogenase (ubiquinone) flavoprotein 3 [Source:MGI Symbol;Acc:MGI:1890894]	0.4566	2.676e-06	1.485e-07
51	Gpc3	ENSMUSG00000055653	glypican 3 [Source:MGI Symbol;Acc:MGI:104903]	0.6143	0.008144	0.002683
52	Adora2b	ENSMUSG00000018500	adenosine A2b receptor [Source:MGI Symbol;Acc:MGI:99403]	0.6038	0.0223	0.009038

## Sheet: Hallmark_TNFa Signaling
Rank	Gene name	Identifier	Description	log2FC	FDR	pValue
1	Cdkn1a	ENSMUSG00000023067	cyclin-dependent kinase inhibitor 1A (P21) [Source:MGI Symbol;Acc:MGI:104556]	2.324	1.07e-09	7.9e-12
2	Tnfsf9	ENSMUSG00000035678	tumor necrosis factor (ligand) superfamily, member 9 [Source:MGI Symbol;Acc:MGI:1101058]	1.379	2.258e-07	6.775e-09
3	Gadd45b	ENSMUSG00000015312	growth arrest and DNA-damage-inducible 45 beta [Source:MGI Symbol;Acc:MGI:107776]	1.367	4.11e-07	1.408e-08
4	Maff	ENSMUSG00000042622	v-maf musculoaponeurotic fibrosarcoma oncogene family, protein F (avian) [Source:MGI Symbol;Acc:MGI:96910]	1.811	2.823e-06	1.596e-07
5	Nampt	ENSMUSG00000020572	nicotinamide phosphoribosyltransferase [Source:MGI Symbol;Acc:MGI:1929865]	1.074	6.829e-11	2.151e-13
6	Cebpd	ENSMUSG00000071637	CCAAT/enhancer binding protein (C/EBP), delta [Source:MGI Symbol;Acc:MGI:103573]	2.359	2.273e-07	6.864e-09
7	Pfkfb3	ENSMUSG00000026773	6-phosphofructo-2-kinase/fructose-2,6-biphosphatase 3 [Source:MGI Symbol;Acc:MGI:2181202]	1.053	1.026e-11	1.774e-14
8	Btg3	ENSMUSG00000022863	B cell translocation gene 3 [Source:MGI Symbol;Acc:MGI:109532]	1.199	0.0003656	6.315e-05
9	Vegfa	ENSMUSG00000023951	vascular endothelial growth factor A [Source:MGI Symbol;Acc:MGI:103178]	0.871	1.833e-09	1.643e-11
10	Plek	ENSMUSG00000020120	pleckstrin [Source:MGI Symbol;Acc:MGI:1860485]	0.8073	5.591e-07	2.049e-08
11	Kdm6b	ENSMUSG00000018476	KDM1 lysine (K)-specific demethylase 6B [Source:MGI Symbol;Acc:MGI:2448492]	0.8097	3.44e-08	6.603e-10
12	Spsb1	ENSMUSG00000039911	splA/ryanodine receptor domain and SOCS box containing 1 [Source:MGI Symbol;Acc:MGI:1921896]	1.065	0.0001267	1.692e-05
13	Tnfaip6	ENSMUSG00000053475	tumor necrosis factor alpha induced protein 6 [Source:MGI Symbol;Acc:MGI:1195266]	0.6593	0.003462	0.0009594
14	Bcl3	ENSMUSG00000053175	B cell leukemia/lymphoma 3 [Source:MGI Symbol;Acc:MGI:88140]	1.502	0.0003113	5.167e-05
15	Slc2a3	ENSMUSG00000003153	solute carrier family 2 (facilitated glucose transporter), member 3 [Source:MGI Symbol;Acc:MGI:95757]	0.728	7.603e-09	1.032e-10
16	Birc3	ENSMUSG00000032000	baculoviral IAP repeat-containing 3 [Source:MGI Symbol;Acc:MGI:1197007]	0.5798	0.01084	0.003791
17	Abca1	ENSMUSG00000015243	ATP-binding cassette, sub-family A (ABC1), member 1 [Source:MGI Symbol;Acc:MGI:99607]	0.6873	6.87e-07	2.65e-08
18	Socs3	ENSMUSG00000053113	suppressor of cytokine signaling 3 [Source:MGI Symbol;Acc:MGI:1201791]	1.555	5.072e-05	5.436e-06
19	Cyr61	ENSMUSG00000028195	cysteine rich protein 61 [Source:MGI Symbol;Acc:MGI:88613]	1.131	0.0004659	8.553e-05
20	Tiparp	ENSMUSG00000034640	TCDD-inducible poly(ADP-ribose) polymerase [Source:MGI Symbol;Acc:MGI:2159210]	0.6508	2.708e-05	2.554e-06
21	Gch1	ENSMUSG00000037580	GTP cyclohydrolase 1 [Source:MGI Symbol;Acc:MGI:95675]	0.7815	0.003331	0.0009137
22	Tnfaip2	ENSMUSG00000021281	tumor necrosis factor, alpha-induced protein 2 [Source:MGI Symbol;Acc:MGI:104960]	1.146	0.000376	6.56e-05
23	Icosl	ENSMUSG00000000732	icos ligand [Source:MGI Symbol;Acc:MGI:1354701]	0.6854	0.003995	0.00114
24	Icam1	ENSMUSG00000037405	intercellular adhesion molecule 1 [Source:MGI Symbol;Acc:MGI:96392]	0.9652	0.002309	0.0005933
25	Plaur	ENSMUSG00000046223	plasminogen activator, urokinase receptor [Source:MGI Symbol;Acc:MGI:97612]	1.353	0.001289	0.0002944
26	Bhlhe40	ENSMUSG00000030103	basic helix-loop-helix family, member e40 [Source:MGI Symbol;Acc:MGI:1097714]	0.6072	6.751e-09	8.756e-11
27	Slc16a6	ENSMUSG00000041920	solute carrier family 16 (monocarboxylic acid transporters), member 6 [Source:MGI Symbol;Acc:MGI:2144585]	0.5936	4.738e-07	1.667e-08
28	Nfil3	ENSMUSG00000056749	nuclear factor, interleukin 3, regulated [Source:MGI Symbol;Acc:MGI:109495]	0.5543	1.042e-05	7.93e-07
29	Litaf	ENSMUSG00000022500	LPS-induced TN factor [Source:MGI Symbol;Acc:MGI:1929512]	0.6438	0.005094	0.001518
30	Nfe2l2	ENSMUSG00000015839	nuclear factor, erythroid derived 2, like 2 [Source:MGI Symbol;Acc:MGI:108420]	0.5237	5.065e-06	3.305e-07
31	Dusp2	ENSMUSG00000027368	dual specificity phosphatase 2 [Source:MGI Symbol;Acc:MGI:101911]	0.3546		0.03215
32	Cflar	ENSMUSG00000026031	CASP8 and FADD-like apoptosis regulator [Source:MGI Symbol;Acc:MGI:1336166]	0.5215	1.088e-07	2.793e-09
33	Klf4	ENSMUSG00000003032	Kruppel-like factor 4 (gut) [Source:MGI Symbol;Acc:MGI:1342287]	0.5073	0.01574	0.005921
34	Fosl1	ENSMUSG00000024912	fos-like antigen 1 [Source:MGI Symbol;Acc:MGI:107179]	1.495	0.001969	0.0004908
35	Klf9	ENSMUSG00000033863	Kruppel-like factor 9 [Source:MGI Symbol;Acc:MGI:1333856]	0.504	1.37e-06	6.298e-08
36	Rhob	ENSMUSG00000054364	ras homolog family member B [Source:MGI Symbol;Acc:MGI:107949]	0.4933	4.028e-05	4.142e-06
37	Yrdc	ENSMUSG00000028889	yrdC domain containing (E.coli) [Source:MGI Symbol;Acc:MGI:2387201]	0.4333	0.0004714	8.683e-05
38	Klf10	ENSMUSG00000037465	Kruppel-like factor 10 [Source:MGI Symbol;Acc:MGI:1101353]	0.4165	0.004568	0.001334
39	Clcf1	ENSMUSG00000040663	cardiotrophin-like cytokine factor 1 [Source:MGI Symbol;Acc:MGI:1930088]	0.3985	0.02197	0.008891
40	Map3k8	ENSMUSG00000024235	mitogen-activated protein kinase kinase kinase 8 [Source:MGI Symbol;Acc:MGI:1346878]	0.4768	0.06292	0.03116
41	Nfkbia	ENSMUSG00000021025	nuclear factor of kappa light polypeptide gene enhancer in B cells inhibitor, alpha [Source:MGI Symbol;Acc:MGI:104741]	0.419	0.001536	0.0003645
42	Lif	ENSMUSG00000034394	leukemia inhibitory factor [Source:MGI Symbol;Acc:MGI:96787]	1.625	0.004823	0.001425
43	Ptger4	ENSMUSG00000039942	prostaglandin E receptor 4 (subtype EP4) [Source:MGI Symbol;Acc:MGI:104311]	0.3757		0.06512
44	Trib1	ENSMUSG00000032501	tribbles pseudokinase 1 [Source:MGI Symbol;Acc:MGI:2443397]	0.3991	0.001551	0.0003692
45	Ier3	ENSMUSG00000003541	immediate early response 3 [Source:MGI Symbol;Acc:MGI:104814]	0.3907	0.0001572	2.217e-05
46	Pnrc1	ENSMUSG00000040128	proline-rich nuclear receptor coactivator 1 [Source:MGI Symbol;Acc:MGI:1917838]	0.3835	4.808e-06	3.092e-07
47	Gadd45a	ENSMUSG00000036390	growth arrest and DNA-damage-inducible 45 alpha [Source:MGI Symbol;Acc:MGI:107799]	0.377	0.001055	0.0002315
48	Il6	ENSMUSG00000025746	interleukin 6 [Source:MGI Symbol;Acc:MGI:96559]	0.2338		0.0241
49	Edn1	ENSMUSG00000021367	endothelin 1 [Source:MGI Symbol;Acc:MGI:95283]	0.5436	0.04048	0.01836
50	Id2	ENSMUSG00000020644	inhibitor of DNA binding 2 [Source:MGI Symbol;Acc:MGI:96397]	0.4248	0.03599	0.01599
51	F3	ENSMUSG00000028128	coagulation factor III [Source:MGI Symbol;Acc:MGI:88381]	0.3432	0.04146	0.01887
52	Ptpre	ENSMUSG00000041836	protein tyrosine phosphatase, receptor type, E [Source:MGI Symbol;Acc:MGI:97813]	0.3411	0.01104	0.003882
53	Ccl2	ENSMUSG00000035385	chemokine (C-C motif) ligand 2 [Source:MGI Symbol;Acc:MGI:98259]	0.229		0.275
54	Dusp5	ENSMUSG00000034765	dual specificity phosphatase 5 [Source:MGI Symbol;Acc:MGI:2685183]	0.3383	0.009669	0.003295
55	Klf2	ENSMUSG00000055148	Kruppel-like factor 2 (lung) [Source:MGI Symbol;Acc:MGI:1342772]	0.3854	0.06129	0.0302
56	Lamb3	ENSMUSG00000026639	laminin, beta 3 [Source:MGI Symbol;Acc:MGI:99915]	0.272	0.2089	0.1344
57	Sqstm1	ENSMUSG00000015837	sequestosome 1 [Source:MGI Symbol;Acc:MGI:107931]	0.338	1.162e-06	5.171e-08
58	Efna1	ENSMUSG00000027954	ephrin A1 [Source:MGI Symbol;Acc:MGI:103236]	0.3124	0.113	0.06359
59	Cebpb	ENSMUSG00000056501	CCAAT/enhancer binding protein (C/EBP), beta [Source:MGI Symbol;Acc:MGI:88373]	0.3613	0.1039	0.05747
60	Per1	ENSMUSG00000020893	period circadian clock 1 [Source:MGI Symbol;Acc:MGI:1098283]	0.2958	0.04363	0.02006
61	Phlda2	ENSMUSG00000010760	pleckstrin homology like domain, family A, member 2 [Source:MGI Symbol;Acc:MGI:1202307]	0.06952		0.09687
62	Ets2	ENSMUSG00000022895	E26 avian leukemia oncogene 2, 3' domain [Source:MGI Symbol;Acc:MGI:95456]	0.2852	0.01465	0.005453
63	Zfp36	ENSMUSG00000044786	zinc finger protein 36 [Source:MGI Symbol;Acc:MGI:99180]	0.2747	0.1133	0.06377
64	Pde4b	ENSMUSG00000028525	phosphodiesterase 4B, cAMP specific [Source:MGI Symbol;Acc:MGI:99557]	0.286	0.0009718	0.0002098
65	Il12b	ENSMUSG00000004296	interleukin 12b [Source:MGI Symbol;Acc:MGI:96540]	0.1744		0.03892
66	Myc	ENSMUSG00000022346	myelocytomatosis oncogene [Source:MGI Symbol;Acc:MGI:97250]	0.4253	0.1715	0.1053
67	Plk2	ENSMUSG00000021701	polo like kinase 2 [Source:MGI Symbol;Acc:MGI:1099790]	0.2689	0.03022	0.01299
68	Gpr183	ENSMUSG00000051212	G protein-coupled receptor 183 [Source:MGI Symbol;Acc:MGI:2442034]	0.2063		0.1721
69	Bcl6	ENSMUSG00000022508	B cell leukemia/lymphoma 6 [Source:MGI Symbol;Acc:MGI:107187]	0.2635	0.03204	0.01394
70	Serpine1	ENSMUSG00000037411	serine (or cysteine) peptidase inhibitor, clade E, member 1 [Source:MGI Symbol;Acc:MGI:97608]	0.3054	0.3081	0.2179

## Sheet: Hallmark_Coagulation
Rank	Gene name	Identifier	Description	log2FC	FDR	pValue
1	Plg	ENSMUSG00000059481	plasminogen [Source:MGI Symbol;Acc:MGI:97620]	0.8552		6.538e-05
2	Maff	ENSMUSG00000042622	v-maf musculoaponeurotic fibrosarcoma oncogene family, protein F (avian) [Source:MGI Symbol;Acc:MGI:96910]	1.811	2.823e-06	1.596e-07
3	F11	ENSMUSG00000031645	coagulation factor XI [Source:MGI Symbol;Acc:MGI:99481]	1.477	7.312e-05	8.575e-06
4	Pecam1	ENSMUSG00000020717	platelet/endothelial cell adhesion molecule 1 [Source:MGI Symbol;Acc:MGI:97537]	0.9937	5.924e-08	1.312e-09
5	Plek	ENSMUSG00000020120	pleckstrin [Source:MGI Symbol;Acc:MGI:1860485]	0.8073	5.591e-07	2.049e-08
6	A2m	ENSMUSG00000030111	alpha-2-macroglobulin [Source:MGI Symbol;Acc:MGI:2449119]	1.231	0.0001654	2.362e-05
7	Trf	ENSMUSG00000032554	transferrin [Source:MGI Symbol;Acc:MGI:98821]	1.779	0.0001311	1.772e-05
8	Thbs1	ENSMUSG00000040152	thrombospondin 1 [Source:MGI Symbol;Acc:MGI:98737]	1.44	0.0004306	7.775e-05
9	Vwf	ENSMUSG00000001930	Von Willebrand factor [Source:MGI Symbol;Acc:MGI:98941]	0.7398	8.698e-05	1.063e-05
10	Klkb1	ENSMUSG00000109764	kallikrein B, plasma 1 [Source:MGI Symbol;Acc:MGI:102849]	0.8369	0.0002709	4.344e-05
11	C8b	ENSMUSG00000029656	complement component 8, beta polypeptide [Source:MGI Symbol;Acc:MGI:88236]	0.5914		0.0003059
12	Plat	ENSMUSG00000031538	plasminogen activator, tissue [Source:MGI Symbol;Acc:MGI:97610]	0.6979	7.701e-06	5.517e-07
13	C3	ENSMUSG00000024164	complement component 3 [Source:MGI Symbol;Acc:MGI:88227]	0.7509	0.001633	0.0003925
14	C1qa	ENSMUSG00000036887	complement component 1, q subcomponent, alpha polypeptide [Source:MGI Symbol;Acc:MGI:88223]	0.6662	0.0003488	5.967e-05
15	Timp3	ENSMUSG00000020044	tissue inhibitor of metalloproteinase 3 [Source:MGI Symbol;Acc:MGI:98754]	1.025	0.0004081	7.263e-05
16	Htra1	ENSMUSG00000006205	HtrA serine peptidase 1 [Source:MGI Symbol;Acc:MGI:1929076]	0.5969	2.144e-05	1.938e-06
17	Pros1	ENSMUSG00000022912	protein S (alpha) [Source:MGI Symbol;Acc:MGI:1095733]	0.6528	0.002834	0.0007536
18	Fbn1	ENSMUSG00000027204	fibrillin 1 [Source:MGI Symbol;Acc:MGI:95489]	0.7476	0.006112	0.001898
19	Cfh	ENSMUSG00000026365	complement component factor h [Source:MGI Symbol;Acc:MGI:88385]	1.151	0.001628	0.0003911
20	Hnf4a	ENSMUSG00000017950	hepatic nuclear factor 4, alpha [Source:MGI Symbol;Acc:MGI:109128]	0.8069	0.02735	0.01153
21	Timp1	ENSMUSG00000001131	tissue inhibitor of metalloproteinase 1 [Source:MGI Symbol;Acc:MGI:98752]	0.8674	0.01212	0.004347
22	Rgn	ENSMUSG00000023070	regucalcin [Source:MGI Symbol;Acc:MGI:108024]	0.4835		0.01219
23	Mst1	ENSMUSG00000032591	macrophage stimulating 1 (hepatocyte growth factor-like) [Source:MGI Symbol;Acc:MGI:96080]	0.4928	0.03733	0.01671
24	Gda	ENSMUSG00000058624	guanine deaminase [Source:MGI Symbol;Acc:MGI:95678]	0.4859	0.0715	0.03643
25	Ctse	ENSMUSG00000004552	cathepsin E [Source:MGI Symbol;Acc:MGI:107361]	0.1307		0.03149
26	Fyn	ENSMUSG00000019843	Fyn proto-oncogene [Source:MGI Symbol;Acc:MGI:95602]	0.4122	8.221e-07	3.379e-08
27	Pf4	ENSMUSG00000029373	platelet factor 4 [Source:MGI Symbol;Acc:MGI:1888711]	0.5622		0.02045
28	Masp2	ENSMUSG00000028979	mannan-binding lectin serine peptidase 2 [Source:MGI Symbol;Acc:MGI:1330832]	0.4049	0.0744	0.0382
29	Csrp1	ENSMUSG00000026421	cysteine and glycine-rich protein 1 [Source:MGI Symbol;Acc:MGI:88549]	0.3847	0.00129	0.0002946
