# Supplementary material for: Transcriptomic analysis of the mouse retina after acute and chronic normobaric and hypobaric hypoxia
Source: Sci Rep. 2021 Aug 17;11:16666. doi: 10.1038/s41598-021-96150-9 (PMC8371159; doi:10.1038/s41598-021-96150-9)
Supplement: Supplementary file 4 — Supplementary Data 4. [file 41598_2021_96150_MOESM4_ESM.xlsx]

## Sheet: 14-48h-JFJ over 14-48h-ZH
Gene name	Identifier	Description	log2FC	FDR	pValue
2310039H08Rik	ENSMUSG00000062619	RIKEN cDNA 2310039H08 gene [Source:MGI Symbol;Acc:MGI:1914351]	-1.071	1.731e-06	5.585e-08
4930513N20Rik	ENSMUSG00000109225	RIKEN cDNA 4930513N20 gene [Source:MGI Symbol;Acc:MGI:1922358]	-1.118	4.713e-05	4.204e-06
Acta2	ENSMUSG00000035783	actin, alpha 2, smooth muscle, aorta [Source:MGI Symbol;Acc:MGI:87909]	-2.281	0.001589	0.0003241
Angptl2	ENSMUSG00000004105	angiopoietin-like 2 [Source:MGI Symbol;Acc:MGI:1347002]	-1.179	0.0009682	0.0001784
Bloc1s4	ENSMUSG00000060708	biogenesis of lysosomal organelles complex-1, subunit 4, cappuccino [Source:MGI Symbol;Acc:MGI:1929230]	-1.004	1.535e-07	1.493e-09
Bmyc	ENSMUSG00000049086	brain expressed myelocytomatosis oncogene [Source:MGI Symbol;Acc:MGI:88184]	-1.003	1.494e-08	2.31e-11
C1qtnf4	ENSMUSG00000040794	C1q and tumor necrosis factor related protein 4 [Source:MGI Symbol;Acc:MGI:1914695]	-1.536	1.432e-08	1.919e-11
C2	ENSMUSG00000024371	complement component 2 (within H-2S) [Source:MGI Symbol;Acc:MGI:88226]	-1.422	0.004823	0.001255
CAAA01147332.1	ENSMUSG00000095742		-1.784	1.432e-08	1.815e-11
Ccdc85b	ENSMUSG00000095098	coiled-coil domain containing 85B [Source:MGI Symbol;Acc:MGI:2147607]	-1.653	6.62e-09	4.896e-12
Ccnb1ip1	ENSMUSG00000071470	cyclin B1 interacting protein 1 [Source:MGI Symbol;Acc:MGI:2685134]	-1.767	0.002481	0.0005543
Cebpb	ENSMUSG00000056501	CCAAT/enhancer binding protein (C/EBP), beta [Source:MGI Symbol;Acc:MGI:88373]	-1.45	5.495e-07	1.034e-08
Cebpd	ENSMUSG00000071637	CCAAT/enhancer binding protein (C/EBP), delta [Source:MGI Symbol;Acc:MGI:103573]	-1.691	4.816e-07	8.418e-09
Dcn	ENSMUSG00000019929	decorin [Source:MGI Symbol;Acc:MGI:94872]	-2.838	0.002259	0.0004939
Edn2	ENSMUSG00000028635	endothelin 2 [Source:MGI Symbol;Acc:MGI:95284]	-1.244	0.0009329	0.0001698
Eno1b	ENSMUSG00000059040	enolase 1B, retrotransposed [Source:MGI Symbol;Acc:MGI:3648653]	-1.179	2.573e-06	9.861e-08
Fbxl15	ENSMUSG00000025226	F-box and leucine-rich repeat protein 15 [Source:MGI Symbol;Acc:MGI:1915681]	-1.05	1.047e-07	6.682e-10
Gja1	ENSMUSG00000050953	gap junction protein, alpha 1 [Source:MGI Symbol;Acc:MGI:95713]	-1.397	0.005479	0.001465
Gm10073	ENSMUSG00000060019	predicted pseudogene 10073 [Source:MGI Symbol;Acc:MGI:3641908]	-2.783	2.989e-08	8.037e-11
Gm11273	ENSMUSG00000079941	predicted gene 11273 [Source:MGI Symbol;Acc:MGI:3649411]	-1.612	1.101e-06	2.99e-08
Gm11808	ENSMUSG00000068240	predicted gene 11808 [Source:MGI Symbol;Acc:MGI:3649356]	-1.583	8.865e-06	4.994e-07
Gm1673	ENSMUSG00000070858	predicted gene 1673 [Source:MGI Symbol;Acc:MGI:2686519]	-1.633	4.671e-06	2.165e-07
Gm2000	ENSMUSG00000078193	predicted gene 2000 [Source:MGI Symbol;Acc:MGI:3780170]	-1.079	0.003017	0.0007
Gm20547	ENSMUSG00000092511	predicted gene 20547 [Source:MGI Symbol;Acc:MGI:5142012]	-1.29	0.00237	0.000525
Gm20721	ENSMUSG00000090625	predicted gene, 20721 [Source:MGI Symbol;Acc:MGI:5313030]	-1.404	8.026e-06	4.406e-07
Gm21887	ENSMUSG00000095562	predicted gene, 21887 [Source:MGI Symbol;Acc:MGI:5434051]	-1.034	1.732e-05	1.191e-06
Gm28845	ENSMUSG00000100846	predicted gene 28845 [Source:MGI Symbol;Acc:MGI:5579551]	-3.058	0.01281	0.004077
Gm6563	ENSMUSG00000051255	predicted pseudogene 6563 [Source:MGI Symbol;Acc:MGI:3646907]	1.133	0.0002868	3.991e-05
Gm9843	ENSMUSG00000050299	predicted gene 9843 [Source:MGI Symbol;Acc:MGI:3708621]	-2.316	3.022e-08	8.94e-11
Gpnmb	ENSMUSG00000029816	glycoprotein (transmembrane) nmb [Source:MGI Symbol;Acc:MGI:1934765]	-2.627	0.0006685	0.0001132
Gsta3	ENSMUSG00000025934	glutathione S-transferase, alpha 3 [Source:MGI Symbol;Acc:MGI:95856]	-1.515	0.0003791	5.689e-05
Hmx1	ENSMUSG00000067438	H6 homeobox 1 [Source:MGI Symbol;Acc:MGI:107178]	-1.177	7.146e-08	3.267e-10
Id1	ENSMUSG00000042745	inhibitor of DNA binding 1 [Source:MGI Symbol;Acc:MGI:96396]	-1.189	8.24e-06	4.576e-07
Id3	ENSMUSG00000007872	inhibitor of DNA binding 3 [Source:MGI Symbol;Acc:MGI:96398]	-1.054	4.481e-05	3.952e-06
Jund	ENSMUSG00000071076	jun D proto-oncogene [Source:MGI Symbol;Acc:MGI:96648]	-1.339	1.65e-11	1.109e-15
Lars2	ENSMUSG00000035202	leucyl-tRNA synthetase, mitochondrial [Source:MGI Symbol;Acc:MGI:2142973]	-1.781	1.006e-07	5.896e-10
Lum	ENSMUSG00000036446	lumican [Source:MGI Symbol;Acc:MGI:109347]	-1.539	0.002099	0.0004534
Lyz2	ENSMUSG00000069516	lysozyme 2 [Source:MGI Symbol;Acc:MGI:96897]	-1.027	0.0001692	2.084e-05
Mdk	ENSMUSG00000027239	midkine [Source:MGI Symbol;Acc:MGI:96949]	-1.058	3.901e-05	3.336e-06
Mgst1	ENSMUSG00000008540	microsomal glutathione S-transferase 1 [Source:MGI Symbol;Acc:MGI:1913850]	-1.322	0.0009598	0.0001763
Mlph	ENSMUSG00000026303	melanophilin [Source:MGI Symbol;Acc:MGI:2176380]	-1.662	0.0006604	0.0001115
Myh11	ENSMUSG00000018830	myosin, heavy polypeptide 11, smooth muscle [Source:MGI Symbol;Acc:MGI:102643]	-2.4	0.00229	0.000503
Ndufb4	ENSMUSG00000022820	NADH dehydrogenase (ubiquinone) 1 beta subcomplex 4 [Source:MGI Symbol;Acc:MGI:1915444]	-1.077	1.095e-07	7.285e-10
Nrtn	ENSMUSG00000039481	neurturin [Source:MGI Symbol;Acc:MGI:108417]	-2.367	2.012e-08	4.599e-11
Oca2	ENSMUSG00000030450	oculocutaneous albinism II [Source:MGI Symbol;Acc:MGI:97454]	-1.561	0.01738	0.005923
Pcsk1n	ENSMUSG00000039278	proprotein convertase subtilisin/kexin type 1 inhibitor [Source:MGI Symbol;Acc:MGI:1353431]	-1.507	3.096e-10	8.326e-14
Pde10a	ENSMUSG00000023868	phosphodiesterase 10A [Source:MGI Symbol;Acc:MGI:1345143]	1.193	7.834e-05	8.137e-06
Pgp	ENSMUSG00000043445	phosphoglycolate phosphatase [Source:MGI Symbol;Acc:MGI:1914328]	-1.075	1.494e-08	2.283e-11
Pld5	ENSMUSG00000055214	phospholipase D family, member 5 [Source:MGI Symbol;Acc:MGI:2442056]	-1.077	0.0001262	1.47e-05
Prr7	ENSMUSG00000034686	proline rich 7 (synaptic) [Source:MGI Symbol;Acc:MGI:3487246]	-1.662	7.873e-07	1.821e-08
Rapsn	ENSMUSG00000002104	receptor-associated protein of the synapse [Source:MGI Symbol;Acc:MGI:99422]	-1.025	0.000509	8.199e-05
Rnaset2a	ENSMUSG00000095687	ribonuclease T2A [Source:MGI Symbol;Acc:MGI:1915445]	-1.453	4.43e-06	2.013e-07
Rpl10-ps3	ENSMUSG00000058443	ribosomal protein L10, pseudogene 3 [Source:MGI Symbol;Acc:MGI:3704336]	-1.024	0.0004426	6.867e-05
Rpl9-ps6	ENSMUSG00000062456	ribosomal protein L9, pseudogene 6 [Source:MGI Symbol;Acc:MGI:3642682]	-2.649	1.432e-08	2.022e-11
Scand1	ENSMUSG00000046229	SCAN domain-containing 1 [Source:MGI Symbol;Acc:MGI:1343132]	-2.696	1.24e-10	1.99e-14
Serpina3n	ENSMUSG00000021091	serine (or cysteine) peptidase inhibitor, clade A, member 3N [Source:MGI Symbol;Acc:MGI:105045]	-1.107	0.001302	0.0002537
Tagln	ENSMUSG00000032085	transgelin [Source:MGI Symbol;Acc:MGI:106012]	-2.263	0.0006947	0.0001191
Tgm1	ENSMUSG00000022218	transglutaminase 1, K polypeptide [Source:MGI Symbol;Acc:MGI:98730]	-2.033	0.0006492	0.0001093
Tmem238	ENSMUSG00000030431	transmembrane protein 238 [Source:MGI Symbol;Acc:MGI:1922935]	-1.313	8.282e-07	1.982e-08
Tpm2	ENSMUSG00000028464	tropomyosin 2, beta [Source:MGI Symbol;Acc:MGI:98810]	-1.373	0.004214	0.00106
Wls	ENSMUSG00000028173	wntless homolog (Drosophila) [Source:MGI Symbol;Acc:MGI:1915401]	-1.076	0.04788	0.02031
Wnt16	ENSMUSG00000029671	wingless-type MMTV integration site family, member 16 [Source:MGI Symbol;Acc:MGI:2136018]	-1.445	0.000338	4.896e-05
Zfp771	ENSMUSG00000054716	zinc finger protein 771 [Source:MGI Symbol;Acc:MGI:2442050]	-1.713	1.21e-07	1.017e-09

## Sheet: 14-07w-JFJ over 14-11w-ZH
Gene name	Identifier	Description	log2FC	FDR	pValue
2310007B03Rik	ENSMUSG00000034159	RIKEN cDNA 2310007B03 gene [Source:MGI Symbol;Acc:MGI:1919124]	-1.16	0.03179	0.0008477
4932438H23Rik	ENSMUSG00000039851	RIKEN cDNA 4932438H23 gene [Source:MGI Symbol;Acc:MGI:1921637]	-1.162	0.04233	0.001442
Adh1	ENSMUSG00000074207	alcohol dehydrogenase 1 (class I) [Source:MGI Symbol;Acc:MGI:87921]	-1.667	0.004143	6.352e-06
Adh6a	ENSMUSG00000053054	alcohol dehydrogenase 6A (class V) [Source:MGI Symbol;Acc:MGI:1916367]	-1.174	0.009983	7.852e-05
Adh7	ENSMUSG00000055301	alcohol dehydrogenase 7 (class IV), mu or sigma polypeptide [Source:MGI Symbol;Acc:MGI:87926]	-1.222	0.006059	1.979e-05
Akr1b7	ENSMUSG00000052131	aldo-keto reductase family 1, member B7 [Source:MGI Symbol;Acc:MGI:101918]	-1.245	0.01356	0.0001535
Alox12e	ENSMUSG00000018907	arachidonate lipoxygenase, epidermal [Source:MGI Symbol;Acc:MGI:1274790]	-1.977	0.008875	6.464e-05
Angptl2	ENSMUSG00000004105	angiopoietin-like 2 [Source:MGI Symbol;Acc:MGI:1347002]	-1.394	0.01119	9.999e-05
C2	ENSMUSG00000024371	complement component 2 (within H-2S) [Source:MGI Symbol;Acc:MGI:88226]	-1.879	0.01402	0.000174
Cbr2	ENSMUSG00000025150	carbonyl reductase 2 [Source:MGI Symbol;Acc:MGI:107200]	-1.931	0.007503	3.699e-05
Cnn1	ENSMUSG00000001349	calponin 1 [Source:MGI Symbol;Acc:MGI:104979]	-1.426	0.01422	0.0001906
Col3a1	ENSMUSG00000026043	collagen, type III, alpha 1 [Source:MGI Symbol;Acc:MGI:88453]	-1.19	0.02748	0.000645
Cyp2f2	ENSMUSG00000052974	cytochrome P450, family 2, subfamily f, polypeptide 2 [Source:MGI Symbol;Acc:MGI:88608]	-2.177	0.002887	3.239e-06
Dcn	ENSMUSG00000019929	decorin [Source:MGI Symbol;Acc:MGI:94872]	-2.739	0.01364	0.0001673
Des	ENSMUSG00000026208	desmin [Source:MGI Symbol;Acc:MGI:94885]	-1.09	0.01284	0.0001358
Dkk2	ENSMUSG00000028031	dickkopf WNT signaling pathway inhibitor 2 [Source:MGI Symbol;Acc:MGI:1890663]	-1.211	0.02875	0.0006881
Dsp	ENSMUSG00000054889	desmoplakin [Source:MGI Symbol;Acc:MGI:109611]	-1.438	0.01404	0.0001778
Emp3	ENSMUSG00000040212	epithelial membrane protein 3 [Source:MGI Symbol;Acc:MGI:1098729]	-1.252	0.01356	0.0001593
Gjb2	ENSMUSG00000046352	gap junction protein, beta 2 [Source:MGI Symbol;Acc:MGI:95720]	-1.193	0.01356	0.0001616
Gm10073	ENSMUSG00000060019	predicted pseudogene 10073 [Source:MGI Symbol;Acc:MGI:3641908]	-1.247	0.002923	3.507e-06
Gm20547	ENSMUSG00000092511	predicted gene 20547 [Source:MGI Symbol;Acc:MGI:5142012]	-1.886	0.008574	5.389e-05
Gm9843	ENSMUSG00000050299	predicted gene 9843 [Source:MGI Symbol;Acc:MGI:3708621]	-1.072	0.001637	1.2e-06
Gp2	ENSMUSG00000030954	glycoprotein 2 (zymogen granule membrane) [Source:MGI Symbol;Acc:MGI:1914383]	-3.352	0.004204	6.796e-06
Gpnmb	ENSMUSG00000029816	glycoprotein (transmembrane) nmb [Source:MGI Symbol;Acc:MGI:1934765]	-2.673	0.02962	0.000765
Gsta3	ENSMUSG00000025934	glutathione S-transferase, alpha 3 [Source:MGI Symbol;Acc:MGI:95856]	-1.693	0.01417	0.0001878
Igfbp5	ENSMUSG00000026185	insulin-like growth factor binding protein 5 [Source:MGI Symbol;Acc:MGI:96440]	-1.002	0.01357	0.0001655
Krt15	ENSMUSG00000054146	keratin 15 [Source:MGI Symbol;Acc:MGI:96689]	-1.959	0.004204	8.677e-06
Krt6a	ENSMUSG00000058354	keratin 6A [Source:MGI Symbol;Acc:MGI:1100845]	-1.327	0.04799	0.001823
Lum	ENSMUSG00000036446	lumican [Source:MGI Symbol;Acc:MGI:109347]	-2.108	0.01246	0.0001226
Mdk	ENSMUSG00000027239	midkine [Source:MGI Symbol;Acc:MGI:96949]	-1.24	0.01356	0.0001645
Mlph	ENSMUSG00000026303	melanophilin [Source:MGI Symbol;Acc:MGI:2176380]	-2.412	0.009514	7.23e-05
Muc5ac	ENSMUSG00000037974	mucin 5, subtypes A and C, tracheobronchial/gastric [Source:MGI Symbol;Acc:MGI:104697]	-2.572	0.004204	8.472e-06
Myh11	ENSMUSG00000018830	myosin, heavy polypeptide 11, smooth muscle [Source:MGI Symbol;Acc:MGI:102643]	-3.196	0.004795	1.215e-05
Myl9	ENSMUSG00000067818	myosin, light polypeptide 9, regulatory [Source:MGI Symbol;Acc:MGI:2138915]	-1.392	0.01924	0.0003299
Oxtr	ENSMUSG00000049112	oxytocin receptor [Source:MGI Symbol;Acc:MGI:109147]	-1.505	0.006227	2.264e-05
Pitx2	ENSMUSG00000028023	paired-like homeodomain transcription factor 2 [Source:MGI Symbol;Acc:MGI:109340]	-1.344	0.0214	0.0004036
Pld5	ENSMUSG00000055214	phospholipase D family, member 5 [Source:MGI Symbol;Acc:MGI:2442056]	-1.038	0.04156	0.001372
Plin4	ENSMUSG00000002831	perilipin 4 [Source:MGI Symbol;Acc:MGI:1929709]	-1.273	0.005019	1.505e-05
Ripply3	ENSMUSG00000022941	ripply transcriptional repressor 3 [Source:MGI Symbol;Acc:MGI:2181192]	-1.183	0.03642	0.001087
Serpina3n	ENSMUSG00000021091	serine (or cysteine) peptidase inhibitor, clade A, member 3N [Source:MGI Symbol;Acc:MGI:105045]	-1.51	0.04799	0.001826
Serpine1	ENSMUSG00000037411	serine (or cysteine) peptidase inhibitor, clade E, member 1 [Source:MGI Symbol;Acc:MGI:97608]	-1.076	0.04033	0.001306
Smpdl3b	ENSMUSG00000028885	sphingomyelin phosphodiesterase, acid-like 3B [Source:MGI Symbol;Acc:MGI:1916022]	-1.163	0.003041	4.171e-06
Tagln	ENSMUSG00000032085	transgelin [Source:MGI Symbol;Acc:MGI:106012]	-2.229	0.01284	0.0001318
Tgm1	ENSMUSG00000022218	transglutaminase 1, K polypeptide [Source:MGI Symbol;Acc:MGI:98730]	-2.54	0.01356	0.0001601
Tpm2	ENSMUSG00000028464	tropomyosin 2, beta [Source:MGI Symbol;Acc:MGI:98810]	-1.485	0.0172	0.000281
Ucp2	ENSMUSG00000033685	uncoupling protein 2 (mitochondrial, proton carrier) [Source:MGI Symbol;Acc:MGI:109354]	-1.199	0.02854	0.0006808
