# Supplementary material for: Transcriptomic analysis of the mouse retina after acute and chronic normobaric and hypobaric hypoxia
Source: Sci Rep. 2021 Aug 17;11:16666. doi: 10.1038/s41598-021-96150-9 (PMC8371159; doi:10.1038/s41598-021-96150-9)
Supplement: Supplementary file 5 — Supplementary Data 5. [file 41598_2021_96150_MOESM5_ESM.xlsx]

## Sheet: 07-06h-ZH over Normoxia
Gene name	Identifier	Description	log2FC	FDR	pValue
0610009B22Rik	ENSMUSG00000007777	RIKEN cDNA 0610009B22 gene [Source:MGI Symbol;Acc:MGI:1913300]	-0.08643	0.3722	0.2754
0610009O20Rik	ENSMUSG00000024442	RIKEN cDNA 0610009O20 gene [Source:MGI Symbol;Acc:MGI:1914089]	-0.0101	0.8886	0.8471
0610010F05Rik	ENSMUSG00000042208	RIKEN cDNA 0610010F05 gene [Source:MGI Symbol;Acc:MGI:1918925]	0.04203	0.6949	0.6068
0610010K14Rik	ENSMUSG00000020831	RIKEN cDNA 0610010K14 gene [Source:MGI Symbol;Acc:MGI:1915609]	-0.4415	0.0003126	5.209e-05
0610012G03Rik	ENSMUSG00000107002	RIKEN cDNA 0610012G03 gene [Source:MGI Symbol;Acc:MGI:1913301]	-0.1405	0.1822	0.1135
0610030E20Rik	ENSMUSG00000058706	RIKEN cDNA 0610030E20 gene [Source:MGI Symbol;Acc:MGI:1915614]	-0.1501	0.03161	0.01372
0610037L13Rik	ENSMUSG00000028608	RIKEN cDNA 0610037L13 gene [Source:MGI Symbol;Acc:MGI:1921348]	-0.3552	0.0001132	1.478e-05
0610040J01Rik	ENSMUSG00000060512	RIKEN cDNA 0610040J01 gene [Source:MGI Symbol;Acc:MGI:1923511]	-0.1593	0.57	0.4716
1110002E22Rik	ENSMUSG00000090066	RIKEN cDNA 1110002E22 gene [Source:MGI Symbol;Acc:MGI:1915066]	-0.01795	0.9275	0.8979
1110003F10Rik	ENSMUSG00000106291	RIKEN cDNA 1110003F10 gene [Source:MGI Symbol;Acc:MGI:1915726]	-0.302	0.3746	0.2778
1110004E09Rik	ENSMUSG00000022972	RIKEN cDNA 1110004E09 gene [Source:MGI Symbol;Acc:MGI:1915251]	0.01019	0.9015	0.8637
1110004F10Rik	ENSMUSG00000030663	RIKEN cDNA 1110004F10 gene [Source:MGI Symbol;Acc:MGI:1929274]	0.3148	4.663e-06	2.978e-07
1110008F13Rik	ENSMUSG00000027637	RIKEN cDNA 1110008F13 gene [Source:MGI Symbol;Acc:MGI:1914638]	-0.3656	2.038e-05	1.816e-06
1110008L16Rik	ENSMUSG00000021023	RIKEN cDNA 1110008L16 gene [Source:MGI Symbol;Acc:MGI:1913382]	0.4936	0.01599	0.006035
1110008P14Rik	ENSMUSG00000039195	RIKEN cDNA 1110008P14 gene [Source:MGI Symbol;Acc:MGI:1920987]	-0.08279	0.3623	0.2664
1110012L19Rik	ENSMUSG00000045237	RIKEN cDNA 1110012L19 gene [Source:MGI Symbol;Acc:MGI:1915868]	-0.2424	0.03338	0.01462
1110017D15Rik	ENSMUSG00000028441	RIKEN cDNA 1110017D15 gene [Source:MGI Symbol;Acc:MGI:1920971]	0.6721	0.009947	0.003415
1110025L11Rik	ENSMUSG00000068073	RIKEN cDNA 1110025L11 gene [Source:MGI Symbol;Acc:MGI:1915887]	0	1	1
1110025M09Rik	ENSMUSG00000103520	RIKEN cDNA 1110025M09 gene [Source:MGI Symbol;Acc:MGI:1915885]	0.1543	0.5043	0.4022
1110032A03Rik	ENSMUSG00000037971	RIKEN cDNA 1110032A03 gene [Source:MGI Symbol;Acc:MGI:1915971]	0.3695	0.0008678	0.0001818
1110032F04Rik	ENSMUSG00000046999	RIKEN cDNA 1110032F04 gene [Source:MGI Symbol;Acc:MGI:1915975]	-0.05705	0.7798	0.7078
1110034G24Rik	ENSMUSG00000044991	RIKEN cDNA 1110034G24 gene [Source:MGI Symbol;Acc:MGI:1920997]	-0.2863	0.007835	0.002554
1110038F14Rik	ENSMUSG00000063236	RIKEN cDNA 1110038F14 gene [Source:MGI Symbol;Acc:MGI:2152337]	-0.3992	0.0002959	4.834e-05
1110051M20Rik	ENSMUSG00000040591	RIKEN cDNA 1110051M20 gene [Source:MGI Symbol;Acc:MGI:1915079]	0.1361	0.02548	0.01059
1110057P08Rik	ENSMUSG00000068067	RIKEN cDNA 1110057P08 gene [Source:MGI Symbol;Acc:MGI:1916094]	0	1	1
1110059E24Rik	ENSMUSG00000035171	RIKEN cDNA 1110059E24 gene [Source:MGI Symbol;Acc:MGI:1913456]	0.1542	0.09961	0.05457
1110059G10Rik	ENSMUSG00000032551	RIKEN cDNA 1110059G10 gene [Source:MGI Symbol;Acc:MGI:1913452]	0.1819	0.08888	0.04743
1110060G06Rik	ENSMUSG00000105036	RIKEN cDNA 1110060G06 gene [Source:MGI Symbol;Acc:MGI:1916064]	0.1131		0.08238
1110065P20Rik	ENSMUSG00000078570	RIKEN cDNA 1110065P20 gene [Source:MGI Symbol;Acc:MGI:1916170]	-0.0347	0.7056	0.6185
1190002N15Rik	ENSMUSG00000045414	RIKEN cDNA 1190002N15 gene [Source:MGI Symbol;Acc:MGI:1916111]	0.167	0.01938	0.00763
1190005I06Rik	ENSMUSG00000043687	RIKEN cDNA 1190005I06 gene [Source:MGI Symbol;Acc:MGI:1916168]	-0.1152	0.2106	0.1358
1190007I07Rik	ENSMUSG00000063320	RIKEN cDNA 1190007I07 gene [Source:MGI Symbol;Acc:MGI:3698433]	-0.0352	0.8228	0.7616
1300017J02Rik	ENSMUSG00000033688	RIKEN cDNA 1300017J02 gene [Source:MGI Symbol;Acc:MGI:1919025]	0.5932		0.01091
1500005C15Rik	ENSMUSG00000104888	RIKEN cDNA 1500005C15 gene [Source:MGI Symbol;Acc:MGI:1919269]	-0.2734		0.0259
1500009C09Rik	ENSMUSG00000068099	RIKEN cDNA 1500009C09 gene [Source:MGI Symbol;Acc:MGI:1923755]	-0.215	0.008503	0.00282
1500009L16Rik	ENSMUSG00000087651	RIKEN cDNA 1500009L16 gene [Source:MGI Symbol;Acc:MGI:1917034]	0.1813	0.332	0.2389
1500011B03Rik	ENSMUSG00000072694	RIKEN cDNA 1500011B03 gene [Source:MGI Symbol;Acc:MGI:1913486]	0.5898	4.134e-08	8.442e-10
1500011K16Rik	ENSMUSG00000051319	RIKEN cDNA 1500011K16 gene [Source:MGI Symbol;Acc:MGI:1915135]	-0.3425	0.001126	0.0002505
1500015O10Rik	ENSMUSG00000026051	RIKEN cDNA 1500015O10 gene [Source:MGI Symbol;Acc:MGI:1926146]	-1.293	0.004349	0.001257
1520401A03Rik	ENSMUSG00000043747	RIKEN cDNA 1520401A03 gene [Source:MGI Symbol;Acc:MGI:2443785]	1.416	4.214e-06	2.618e-07
1600002K03Rik	ENSMUSG00000035595	RIKEN cDNA 1600002K03 gene [Source:MGI Symbol;Acc:MGI:1917020]	-0.3714	0.005081	0.001513
1600012H06Rik	ENSMUSG00000050088	RIKEN cDNA 1600012H06 gene [Source:MGI Symbol;Acc:MGI:1915162]	-0.05214	0.4804	0.3789
1600014C10Rik	ENSMUSG00000054676	RIKEN cDNA 1600014C10 gene [Source:MGI Symbol;Acc:MGI:1919494]	-0.233	0.02077	0.008308
1600014C23Rik	ENSMUSG00000094690	RIKEN cDNA 1600014C23 gene [Source:MGI Symbol;Acc:MGI:1919490]	0.7339	0.0001372	1.885e-05
1600015I10Rik	ENSMUSG00000029813	RIKEN cDNA 1600015I10 gene [Source:MGI Symbol;Acc:MGI:1917011]	0	1	1
1600017P15Rik	ENSMUSG00000102505	RIKEN cDNA 1600017P15 gene [Source:MGI Symbol;Acc:MGI:1920499]	-0.1331	0.571	0.4727
1600023N17Rik	ENSMUSG00000104986	RIKEN cDNA 1600023N17 gene [Source:MGI Symbol;Acc:MGI:1917038]	-0.379	0.1418	0.0839
1700001C02Rik	ENSMUSG00000029182	RIKEN cDNA 1700001C02 gene [Source:MGI Symbol;Acc:MGI:1922684]	0.06151		0.2892
1700001C19Rik	ENSMUSG00000047150	RIKEN cDNA 1700001C19 gene [Source:MGI Symbol;Acc:MGI:1922712]	0.06683		0.3389
1700001F09Rik	ENSMUSG00000095384	RIKEN cDNA 1700001F09 gene [Source:MGI Symbol;Acc:MGI:1919076]	0.08127		0.2101
1700001G17Rik	ENSMUSG00000103746	RIKEN cDNA 1700001G17 gene [Source:MGI Symbol;Acc:MGI:1914753]	0.0502		0.8363
1700001J03Rik	ENSMUSG00000095040	RIKEN cDNA 1700001J03 gene [Source:MGI Symbol;Acc:MGI:1916532]	1.27	7.878e-05	9.397e-06
1700001K19Rik	ENSMUSG00000056508	RIKEN cDNA 1700001K19 gene [Source:MGI Symbol;Acc:MGI:1913573]	0.5206	0.02592	0.01081
1700001L19Rik	ENSMUSG00000021534	RIKEN cDNA 1700001L19 gene [Source:MGI Symbol;Acc:MGI:1916565]	-0.1513	0.521	0.4197
1700001O22Rik	ENSMUSG00000044320	RIKEN cDNA 1700001O22 gene [Source:MGI Symbol;Acc:MGI:1923631]	0.284	0.06855	0.03453
1700001P01Rik	ENSMUSG00000018543	RIKEN cDNA 1700001P01 gene [Source:MGI Symbol;Acc:MGI:1919465]	0.1937		0.3654
1700003E16Rik	ENSMUSG00000030030	RIKEN cDNA 1700003E16 gene [Source:MGI Symbol;Acc:MGI:1919087]	-0.3173	0.09543	0.05167
1700003F12Rik	ENSMUSG00000038523	RIKEN cDNA 1700003F12 gene [Source:MGI Symbol;Acc:MGI:1922730]	0.3911	0.1138	0.06408
1700003H04Rik	ENSMUSG00000039174	RIKEN cDNA 1700003H04 gene [Source:MGI Symbol;Acc:MGI:1923637]	0	1	1
1700006A11Rik	ENSMUSG00000027973	RIKEN cDNA 1700006A11 gene [Source:MGI Symbol;Acc:MGI:1919074]	0	1	1
1700006E09Rik	ENSMUSG00000010841	RIKEN cDNA 1700006E09 gene [Source:MGI Symbol;Acc:MGI:1922687]	0	1	1
1700006P03Rik	ENSMUSG00000102738	RIKEN cDNA 1700006P03 gene [Source:MGI Symbol;Acc:MGI:1925628]	-0.03712		0.7288
1700007G11Rik	ENSMUSG00000057816	RIKEN cDNA 1700007G11 gene [Source:MGI Symbol;Acc:MGI:1916571]	0.1154		0.5862
1700007K09Rik	ENSMUSG00000030858	RIKEN cDNA 1700007K09 gene [Source:MGI Symbol;Acc:MGI:1916568]	0.8612	0.0008763	0.0001842
1700007K13Rik	ENSMUSG00000026831	RIKEN cDNA 1700007K13 gene [Source:MGI Symbol;Acc:MGI:1916577]	0.6482	0.01186	0.004238
1700008A23Rik	ENSMUSG00000103452	RIKEN cDNA 1700008A23 gene [Source:MGI Symbol;Acc:MGI:1922713]	-0.02543		0.6797
1700008H02Rik	ENSMUSG00000106860	RIKEN cDNA 1700008H02 gene [Source:MGI Symbol;Acc:MGI:1913575]	0	1	1
1700008O03Rik	ENSMUSG00000008028	RIKEN cDNA 1700008O03 gene [Source:MGI Symbol;Acc:MGI:1916599]	-0.007938	0.9698	0.9563
1700008P02Rik	ENSMUSG00000069118	RIKEN cDNA 1700008P02 gene [Source:MGI Symbol;Acc:MGI:1916597]	0	1	1
1700009N14Rik	ENSMUSG00000028287	RIKEN cDNA 1700009N14 gene [Source:MGI Symbol;Acc:MGI:1922721]	0	1	1
1700010B08Rik	ENSMUSG00000057047	RIKEN cDNA 1700010B08 gene [Source:MGI Symbol;Acc:MGI:1922735]	0	1	1
1700010I14Rik	ENSMUSG00000023873	RIKEN cDNA 1700010I14 gene [Source:MGI Symbol;Acc:MGI:1914181]	-0.1417		0.4577
1700011H14Rik	ENSMUSG00000021850	RIKEN cDNA 1700011H14 gene [Source:MGI Symbol;Acc:MGI:1914332]	0	1	1
1700011I03Rik	ENSMUSG00000058925	RIKEN cDNA 1700011I03 gene [Source:MGI Symbol;Acc:MGI:1922694]	-0.3504	0.214	0.1383
1700011L22Rik	ENSMUSG00000031682	RIKEN cDNA 1700011L22 gene [Source:MGI Symbol;Acc:MGI:1914937]	0.3969		0.00732
1700011M02Rik	ENSMUSG00000079476	RIKEN cDNA 1700011M02 gene [Source:MGI Symbol;Acc:MGI:1922693]	0	1	1
1700012A03Rik	ENSMUSG00000029766	RIKEN cDNA 1700012A03 gene [Source:MGI Symbol;Acc:MGI:1923632]	0	1	1
1700012B07Rik	ENSMUSG00000020617	RIKEN cDNA 1700012B07 gene [Source:MGI Symbol;Acc:MGI:1916574]	0.2029		0.01429
1700012B09Rik	ENSMUSG00000031927	RIKEN cDNA 1700012B09 gene [Source:MGI Symbol;Acc:MGI:1916575]	-0.09421		0.09188
1700012J22Rik	ENSMUSG00000103545	RIKEN cDNA 1700012J22 gene [Source:MGI Symbol;Acc:MGI:1922746]	0	1	1
1700012P22Rik	ENSMUSG00000028589	RIKEN cDNA 1700012P22 gene [Source:MGI Symbol;Acc:MGI:1916614]	0	1	1
1700013A02Rik	ENSMUSG00000106899	RIKEN cDNA 1700013A02 gene [Source:MGI Symbol;Acc:MGI:1916616]	0	1	1
1700013D24Rik	ENSMUSG00000079346	RIKEN cDNA 1700013D24 gene [Source:MGI Symbol;Acc:MGI:1924171]	0.02319		0.2776
1700013F07Rik	ENSMUSG00000027886	RIKEN cDNA 1700013F07 gene [Source:MGI Symbol;Acc:MGI:1922754]	-0.3487		0.1263
1700013G24Rik	ENSMUSG00000041399	RIKEN cDNA 1700013G24 gene [Source:MGI Symbol;Acc:MGI:1916630]	0	1	1
1700013H16Rik	ENSMUSG00000054727	RIKEN cDNA 1700013H16 gene [Source:MGI Symbol;Acc:MGI:1922764]	-0.08923		0.06961
1700014D04Rik	ENSMUSG00000051054	RIKEN cDNA 1700014D04 gene [Source:MGI Symbol;Acc:MGI:1921474]	0.3597		0.006279
1700015F17Rik	ENSMUSG00000079666	RIKEN cDNA 1700015F17 gene [Source:MGI Symbol;Acc:MGI:2686532]	0.4884		0.007101
1700015G11Rik	ENSMUSG00000094445	RIKEN cDNA 1700015G11 gene [Source:MGI Symbol;Acc:MGI:1922779]	0.04312		0.1661
1700016A09Rik	ENSMUSG00000102737	RIKEN cDNA 1700016A09 gene [Source:MGI Symbol;Acc:MGI:1921477]	0.5372		0.005184
1700016B15Rik	ENSMUSG00000108979	RIKEN cDNA 1700016B15 gene [Source:MGI Symbol;Acc:MGI:1916677]	0.04601		0.1681
1700016C15Rik	ENSMUSG00000015962	RIKEN cDNA 1700016C15 gene [Source:MGI Symbol;Acc:MGI:1916678]	0.02319		0.2776
1700016D06Rik	ENSMUSG00000031509	RIKEN cDNA 1700016D06 gene [Source:MGI Symbol;Acc:MGI:1923663]	0	1	1
1700016D08Rik	ENSMUSG00000103481	RIKEN cDNA 1700016D08 gene [Source:MGI Symbol;Acc:MGI:1925627]	0	1	1
1700016G14Rik	ENSMUSG00000085861	RIKEN cDNA 1700016G14 gene [Source:MGI Symbol;Acc:MGI:1916676]	0	1	1
1700016H13Rik	ENSMUSG00000029320	RIKEN cDNA 1700016H13 gene [Source:MGI Symbol;Acc:MGI:1921468]	0.02561		0.5861
1700016K19Rik	ENSMUSG00000053783	RIKEN cDNA 1700016K19 gene [Source:MGI Symbol;Acc:MGI:1921480]	0.1863		0.2686
1700017B05Rik	ENSMUSG00000032300	RIKEN cDNA 1700017B05 gene [Source:MGI Symbol;Acc:MGI:1921461]	0.2113	0.2062	0.1322
1700017D01Rik	ENSMUSG00000024729	RIKEN cDNA 1700017D01 gene [Source:MGI Symbol;Acc:MGI:1916619]	0	1	1
1700017N19Rik	ENSMUSG00000056912	RIKEN cDNA 1700017N19 gene [Source:MGI Symbol;Acc:MGI:1913855]	-0.1932		0.3153
1700018A14Rik	ENSMUSG00000103616	RIKEN cDNA 1700018A14 gene [Source:MGI Symbol;Acc:MGI:1916641]	-0.3765	0.1096	0.06126
1700018B08Rik	ENSMUSG00000031809	RIKEN cDNA 1700018B08 gene [Source:MGI Symbol;Acc:MGI:1923655]	0.02681		0.2813
1700018F24Rik	ENSMUSG00000029620	RIKEN cDNA 1700018F24 gene [Source:MGI Symbol;Acc:MGI:1916646]	0	1	1
1700018G05Rik	ENSMUSG00000109745	RIKEN cDNA 1700018G05 gene [Source:MGI Symbol;Acc:MGI:1916638]	0	1	1
1700019A02Rik	ENSMUSG00000060715	RIKEN cDNA 1700019A02 gene [Source:MGI Symbol;Acc:MGI:1916647]	0.1037		0.5791
1700019A23Rik	ENSMUSG00000109102	RIKEN cDNA 1700019A23 gene [Source:MGI Symbol;Acc:MGI:1915470]	0.08207		0.3897
1700019D03Rik	ENSMUSG00000043629	RIKEN cDNA 1700019D03 gene [Source:MGI Symbol;Acc:MGI:1914330]	-0.5307	0.001326	0.0003049
1700019N19Rik	ENSMUSG00000026931	RIKEN cDNA 1700019N19 gene [Source:MGI Symbol;Acc:MGI:1914757]	0.1108		0.1751
1700020A23Rik	ENSMUSG00000027409	RIKEN cDNA 1700020A23 gene [Source:MGI Symbol;Acc:MGI:1922906]	0.02453		0.8313
1700020D05Rik	ENSMUSG00000100937	RIKEN cDNA 1700020D05 gene [Source:MGI Symbol;Acc:MGI:1922805]	-1.224	7.139e-05	8.348e-06
1700020G03Rik	ENSMUSG00000110052	RIKEN cDNA 1700020G03 gene [Source:MGI Symbol;Acc:MGI:1921485]	-0.08552		0.4417
1700020L24Rik	ENSMUSG00000035085	RIKEN cDNA 1700020L24 gene [Source:MGI Symbol;Acc:MGI:1913580]	0.1699		0.2364
1700020N01Rik	ENSMUSG00000050844	RIKEN cDNA 1700020N01 gene [Source:MGI Symbol;Acc:MGI:1914942]	-0.02249		0.2715
1700020N15Rik	ENSMUSG00000059690	RIKEN cDNA 1700020N15 gene [Source:MGI Symbol;Acc:MGI:1922759]	0	1	1
1700021F05Rik	ENSMUSG00000019797	RIKEN cDNA 1700021F05 gene [Source:MGI Symbol;Acc:MGI:1915101]	-0.05731	0.7137	0.628
1700021F07Rik	ENSMUSG00000027518	RIKEN cDNA 1700021F07 gene [Source:MGI Symbol;Acc:MGI:1919471]	0	1	1
1700022I11Rik	ENSMUSG00000028451	RIKEN cDNA 1700022I11 gene [Source:MGI Symbol;Acc:MGI:1914567]	-0.07991		0.5039
1700023F06Rik	ENSMUSG00000020940	RIKEN cDNA 1700023F06 gene [Source:MGI Symbol;Acc:MGI:1916691]	-0.03602	0.8961	0.8568
1700024B05Rik	ENSMUSG00000052334	RIKEN cDNA 1700024B05 gene [Source:MGI Symbol;Acc:MGI:1922768]	0	1	1
1700024G13Rik	ENSMUSG00000072473	RIKEN cDNA 1700024G13 gene [Source:MGI Symbol;Acc:MGI:1914335]	0.1664		0.313
1700024P04Rik	ENSMUSG00000045022	RIKEN cDNA 1700024P04 gene [Source:MGI Symbol;Acc:MGI:1916632]	0	1	1
1700025A08Rik	ENSMUSG00000106947	RIKEN cDNA 1700025A08 gene [Source:MGI Symbol;Acc:MGI:1916650]	0.08494		0.0926
1700025B11Rik	ENSMUSG00000101113	RIKEN cDNA 1700025B11 gene [Source:MGI Symbol;Acc:MGI:1923659]	0	1	1
1700025C18Rik	ENSMUSG00000078935	RIKEN cDNA 1700025C18 gene [Source:MGI Symbol;Acc:MGI:1919461]	0.04601		0.1681
1700025F22Rik	ENSMUSG00000024728	RIKEN cDNA 1700025F22 gene [Source:MGI Symbol;Acc:MGI:1916666]	0	1	1
1700025G04Rik	ENSMUSG00000032666	RIKEN cDNA 1700025G04 gene [Source:MGI Symbol;Acc:MGI:1916649]	0.2524	0.0003154	5.268e-05
1700028J19Rik	ENSMUSG00000038782	RIKEN cDNA 1700028J19 gene [Source:MGI Symbol;Acc:MGI:1917254]	0.07086		0.7282
1700028K03Rik	ENSMUSG00000089798	RIKEN cDNA 1700028K03 gene [Source:MGI Symbol;Acc:MGI:1923671]	0.8094	0.0006244	0.0001226
1700028P14Rik	ENSMUSG00000033053	RIKEN cDNA 1700028P14 gene [Source:MGI Symbol;Acc:MGI:1914733]	-0.3163		0.075
1700029B24Rik	ENSMUSG00000102834	RIKEN cDNA 1700029B24 gene [Source:MGI Symbol;Acc:MGI:1919533]	-0.02414		0.2732
1700029F12Rik	ENSMUSG00000052075	RIKEN cDNA 1700029F12 gene [Source:MGI Symbol;Acc:MGI:1913729]	0	1	1
1700029H14Rik	ENSMUSG00000031452	RIKEN cDNA 1700029H14 gene [Source:MGI Symbol;Acc:MGI:1913751]	0.08633		0.1814
1700029I15Rik	ENSMUSG00000044916	RIKEN cDNA 1700029I15 gene [Source:MGI Symbol;Acc:MGI:1916742]	-0.358	0.09593	0.05199
1700029J07Rik	ENSMUSG00000071103	RIKEN cDNA 1700029J07 gene [Source:MGI Symbol;Acc:MGI:1916729]	-0.5287	2.215e-06	1.17e-07
1700029P11Rik	ENSMUSG00000061633	RIKEN cDNA 1700029P11 gene [Source:MGI Symbol;Acc:MGI:1913596]	0	1	1
1700030I03Rik	ENSMUSG00000103387	RIKEN cDNA 1700030I03 gene [Source:MGI Symbol;Acc:MGI:1916753]	0.04601		0.1681
1700030J22Rik	ENSMUSG00000031847	RIKEN cDNA 1700030J22 gene [Source:MGI Symbol;Acc:MGI:1916778]	-1.293	1.448e-06	6.791e-08
1700030K09Rik	ENSMUSG00000052794	RIKEN cDNA 1700030K09 gene [Source:MGI Symbol;Acc:MGI:1919504]	0.02158	0.8553	0.8021
1700030N18Rik	ENSMUSG00000106800	RIKEN cDNA 1700030N18 gene [Source:MGI Symbol;Acc:MGI:1917266]	0.07904		0.1253
1700031F05Rik	ENSMUSG00000032894	RIKEN cDNA 1700031F05 gene [Source:MGI Symbol;Acc:MGI:1920550]	0	1	1
1700031M16Rik	ENSMUSG00000099353	RIKEN cDNA 1700031M16 gene [Source:MGI Symbol;Acc:MGI:1920552]	0.09462		0.09561
1700034E13Rik	ENSMUSG00000024532	RIKEN cDNA 1700034E13 gene [Source:MGI Symbol;Acc:MGI:1925664]	0	1	1
1700034I23Rik	ENSMUSG00000074619	RIKEN cDNA 1700034I23 gene [Source:MGI Symbol;Acc:MGI:1920547]	0.175		0.01295
1700034J04Rik	ENSMUSG00000103287	RIKEN cDNA 1700034J04 gene [Source:MGI Symbol;Acc:MGI:1920554]	0	1	1
1700034J05Rik	ENSMUSG00000040163	RIKEN cDNA 1700034J05 gene [Source:MGI Symbol;Acc:MGI:1920594]	-0.02247		0.2715
1700037C18Rik	ENSMUSG00000005983	RIKEN cDNA 1700037C18 gene [Source:MGI Symbol;Acc:MGI:1920511]	-0.2353	0.1482	0.08844
1700037H04Rik	ENSMUSG00000027327	RIKEN cDNA 1700037H04 gene [Source:MGI Symbol;Acc:MGI:1914576]	-0.2444	0.04176	0.01905
1700039I01Rik	ENSMUSG00000102536	RIKEN cDNA 1700039I01 gene [Source:MGI Symbol;Acc:MGI:1920596]	0	1	1
1700040F15Rik	ENSMUSG00000100667	RIKEN cDNA 1700040F15 gene [Source:MGI Symbol;Acc:MGI:1920579]	0	1	1
1700040K01Rik	ENSMUSG00000103840	RIKEN cDNA 1700040K01 gene [Source:MGI Symbol;Acc:MGI:1920517]	-0.02414		0.2732
1700042G07Rik	ENSMUSG00000078593	RIKEN cDNA 1700042G07 gene [Source:MGI Symbol;Acc:MGI:1914573]	0	1	1
1700045I11Rik	ENSMUSG00000104526	RIKEN cDNA 1700045I11 gene [Source:MGI Symbol;Acc:MGI:1920600]	0	1	1
1700047I17Rik2	ENSMUSG00000094103	RIKEN cDNA 1700047I17 gene 2 [Source:MGI Symbol;Acc:MGI:3714351]	0	1	1
1700047N06Rik	ENSMUSG00000102356	RIKEN cDNA 1700047N06 gene [Source:MGI Symbol;Acc:MGI:1923853]	0	1	1
1700047O18Rik	ENSMUSG00000109594	RIKEN cDNA 1700047O18 gene [Source:MGI Symbol;Acc:MGI:1920668]	0	1	1
1700049E17Rik1	ENSMUSG00000079271	RIKEN cDNA 1700049E17 gene, gene 1 [Source:MGI Symbol;Acc:MGI:1920665]	0	1	1
1700051K13Rik	ENSMUSG00000108263	RIKEN cDNA 1700051K13 gene [Source:MGI Symbol;Acc:MGI:1920602]	0	1	1
1700051O22Rik	ENSMUSG00000103341	RIKEN cDNA 1700051O22 Gene [Source:MGI Symbol;Acc:MGI:3704315]	0.02298		0.2774
1700054O19Rik	ENSMUSG00000104183	RIKEN cDNA 1700054O19 gene [Source:MGI Symbol;Acc:MGI:1921522]	0	1	1
1700056E22Rik	ENSMUSG00000044854	RIKEN cDNA 1700056E22 gene [Source:MGI Symbol;Acc:MGI:1920613]	0.1294	0.6568	0.565
1700057G04Rik	ENSMUSG00000074139	RIKEN cDNA 1700057G04 gene [Source:MGI Symbol;Acc:MGI:1925709]	0	1	1
1700061G19Rik	ENSMUSG00000024209	RIKEN cDNA 1700061G19 gene [Source:MGI Symbol;Acc:MGI:1925875]	-0.004437		0.9859
1700063I16Rik	ENSMUSG00000103463	RIKEN cDNA 1700063I16 gene [Source:MGI Symbol;Acc:MGI:1925877]	0	1	1
1700064H15Rik	ENSMUSG00000082766	RIKEN cDNA 1700064H15 gene [Source:MGI Symbol;Acc:MGI:1920674]	-0.1258		0.2655
1700066B19Rik	ENSMUSG00000073598	RIKEN cDNA 1700066B19 gene [Source:MGI Symbol;Acc:MGI:1920699]	0.2894		0.1144
1700066M21Rik	ENSMUSG00000038323	RIKEN cDNA 1700066M21 gene [Source:MGI Symbol;Acc:MGI:1920717]	0.2409	0.05245	0.02501
1700067K01Rik	ENSMUSG00000046408	RIKEN cDNA 1700067K01 gene [Source:MGI Symbol;Acc:MGI:1920703]	0.09159		0.5469
1700067P10Rik	ENSMUSG00000021545	RIKEN cDNA 1700067P10 gene [Source:MGI Symbol;Acc:MGI:1915474]	0.3919	0.0581	0.02827
1700069L16Rik	ENSMUSG00000042184	RIKEN cDNA 1700069L16 gene [Source:MGI Symbol;Acc:MGI:1920726]	0	1	1
1700074A21Rik	ENSMUSG00000102231	RIKEN cDNA 1700074A21 gene [Source:MGI Symbol;Acc:MGI:1920732]	0	1	1
1700074P13Rik	ENSMUSG00000029883	RIKEN cDNA 1700074P13 gene [Source:MGI Symbol;Acc:MGI:1920731]	0	1	1
1700080E11Rik	ENSMUSG00000032566	RIKEN cDNA 1700080E11 gene [Source:MGI Symbol;Acc:MGI:1920782]	0	1	1
1700080O16Rik	ENSMUSG00000031118	RIKEN cDNA 1700080O16 gene [Source:MGI Symbol;Acc:MGI:1921529]	0	1	1
1700084M14Rik	ENSMUSG00000057805	RIKEN cDNA 1700084M14 gene [Source:MGI Symbol;Acc:MGI:1920737]	0	1	1
1700086D15Rik	ENSMUSG00000020548	RIKEN cDNA 1700086D15 gene [Source:MGI Symbol;Acc:MGI:1921532]	0.3074		0.01033
1700088E04Rik	ENSMUSG00000033029	RIKEN cDNA 1700088E04 gene [Source:MGI Symbol;Acc:MGI:1920774]	0.3531	0.01975	0.00781
1700092E16Rik	ENSMUSG00000111487	RIKEN cDNA 1700092E16 gene [Source:MGI Symbol;Acc:MGI:1921541]	0	1	1
1700092M07Rik	ENSMUSG00000090840	RIKEN cDNA 1700092M07 gene [Source:MGI Symbol;Acc:MGI:1921557]	-0.3396		0.002068
1700093K21Rik	ENSMUSG00000020286	RIKEN cDNA 1700093K21 gene [Source:MGI Symbol;Acc:MGI:1914608]	0.2017		0.3387
1700097M23Rik	ENSMUSG00000108194	RIKEN cDNA 1700097M23 gene [Source:MGI Symbol;Acc:MGI:1920811]	0.02319		0.2776
1700102F20Rik	ENSMUSG00000108229	RIKEN cDNA 1700102F20 gene [Source:MGI Symbol;Acc:MGI:1920827]	0	1	1
1700102P08Rik	ENSMUSG00000032611	RIKEN cDNA 1700102P08 gene [Source:MGI Symbol;Acc:MGI:2148248]	0.2118	0.3158	0.2243
1700109H08Rik	ENSMUSG00000008307	RIKEN cDNA 1700109H08 gene [Source:MGI Symbol;Acc:MGI:1924286]	1.398	1.393e-09	1.131e-11
1700112L15Rik	ENSMUSG00000110577	RIKEN cDNA 1700112L15 gene [Source:MGI Symbol;Acc:MGI:1920844]	-0.2192		0.2665
1700113B19Rik	ENSMUSG00000102822	RIKEN cDNA 1700113B19 gene [Source:MGI Symbol;Acc:MGI:1920890]	0	1	1
1700113H08Rik	ENSMUSG00000047129	RIKEN cDNA 1700113H08 gene [Source:MGI Symbol;Acc:MGI:1923890]	0.1252		0.4108
1700122O11Rik	ENSMUSG00000094928	RIKEN cDNA 1700122O11 gene [Source:MGI Symbol;Acc:MGI:1923901]	0	1	1
1700123K08Rik	ENSMUSG00000029526	RIKEN cDNA 1700123K08 gene [Source:MGI Symbol;Acc:MGI:1923908]	0.4601		0.01313
1700123L14Rik	ENSMUSG00000072878	RIKEN cDNA 1700123L14 gene [Source:MGI Symbol;Acc:MGI:1925732]	0	1	1
1700123O20Rik	ENSMUSG00000040822	RIKEN cDNA 1700123O20 gene [Source:MGI Symbol;Acc:MGI:1920893]	-0.05401	0.5834	0.4855
1700125H20Rik	ENSMUSG00000018479	RIKEN cDNA 1700125H20 gene [Source:MGI Symbol;Acc:MGI:1920884]	0.7113		0.0009951
1700129C05Rik	ENSMUSG00000021977	RIKEN cDNA 1700129C05 gene [Source:MGI Symbol;Acc:MGI:1915182]	0	1	1
1810009A15Rik	ENSMUSG00000071653	RIKEN cDNA 1810009A15 gene [Source:MGI Symbol;Acc:MGI:1913526]	-0.1001	0.0732	0.03747
1810009J06Rik	ENSMUSG00000094808	RIKEN cDNA 1810009J06 gene [Source:MGI Symbol;Acc:MGI:1920876]	0	1	1
1810010D01Rik	ENSMUSG00000109305	RIKEN cDNA 1810010D01 gene [Source:MGI Symbol;Acc:MGI:1916283]	0.1066		0.6168
1810010H24Rik	ENSMUSG00000078607	RIKEN cDNA 1810010H24 gene [Source:MGI Symbol;Acc:MGI:1916316]	0.3059	0.02346	0.009603
1810011H11Rik	ENSMUSG00000041707	RIKEN cDNA 1810011H11 gene [Source:MGI Symbol;Acc:MGI:1916319]	-0.03671		0.5856
1810013L24Rik	ENSMUSG00000022507	RIKEN cDNA 1810013L24 gene [Source:MGI Symbol;Acc:MGI:1916303]	-0.04519	0.597	0.5
1810017P11Rik	ENSMUSG00000106838	RIKEN cDNA 1810017P11 gene [Source:MGI Symbol;Acc:MGI:1916294]	0.1987		0.01656
1810022K09Rik	ENSMUSG00000078784	RIKEN cDNA 1810022K09 gene [Source:MGI Symbol;Acc:MGI:1916376]	-0.2345	0.02999	0.01288
1810024B03Rik	ENSMUSG00000044145	RIKEN cDNA 1810024B03 gene [Source:MGI Symbol;Acc:MGI:1925560]	0.4811	0.03375	0.01482
1810030O07Rik	ENSMUSG00000044148	RIKEN cDNA 1810030O07 gene [Source:MGI Symbol;Acc:MGI:1916405]	-0.1298	0.1832	0.1142
1810032O08Rik	ENSMUSG00000020812	RIKEN cDNA 1810032O08 gene [Source:MGI Symbol;Acc:MGI:1913543]	0.1906	0.06865	0.03461
1810037I17Rik	ENSMUSG00000054091	RIKEN cDNA 1810037I17 gene [Source:MGI Symbol;Acc:MGI:1914954]	-0.2415	0.006634	0.002092
1810041L15Rik	ENSMUSG00000062760	RIKEN cDNA 1810041L15 gene [Source:MGI Symbol;Acc:MGI:1919551]	0.03119	0.5494	0.4496
1810043G02Rik	ENSMUSG00000020284	RIKEN cDNA 1810043G02 gene [Source:MGI Symbol;Acc:MGI:1915134]	-0.1981	0.01982	0.007845
1810046K07Rik	ENSMUSG00000036027	RIKEN cDNA 1810046K07 gene [Source:MGI Symbol;Acc:MGI:1917059]	0	1	1
1810049J17Rik	ENSMUSG00000097221	RIKEN cDNA 1810049J17 gene [Source:MGI Symbol;Acc:MGI:3704453]	0.2033		0.3665
1810055G02Rik	ENSMUSG00000035372	RIKEN cDNA 1810055G02 gene [Source:MGI Symbol;Acc:MGI:1919306]	-0.02775	0.8647	0.8149
1810062G17Rik	ENSMUSG00000027713	RIKEN cDNA 1810062G17 gene [Source:MGI Symbol;Acc:MGI:1919532]	-0.02216		0.8483
1810065E05Rik	ENSMUSG00000013653	RIKEN cDNA 1810065E05 gene [Source:MGI Symbol;Acc:MGI:1917114]	0	1	1
2010003K11Rik	ENSMUSG00000042041	RIKEN cDNA 2010003K11 gene [Source:MGI Symbol;Acc:MGI:1917111]	0.1325		0.02345
2010005H15Rik	ENSMUSG00000095620	RIKEN cDNA 2010005H15 gene [Source:MGI Symbol;Acc:MGI:1924020]	-0.02247		0.2715
2010008C14Rik	ENSMUSG00000107761	RIKEN cDNA 2010008C14 gene [Source:MGI Symbol;Acc:MGI:1917109]	0.3192		0.01584
2010106E10Rik	ENSMUSG00000025528	RIKEN cDNA 2010106E10 gene [Source:MGI Symbol;Acc:MGI:1914965]	0.2394		0.07739
2010107E04Rik	ENSMUSG00000021290	RIKEN cDNA 2010107E04 gene [Source:MGI Symbol;Acc:MGI:1917507]	-0.08307	0.1441	0.08556
2010109A12Rik	ENSMUSG00000029384	RIKEN cDNA 2010109A12 gene [Source:MGI Symbol;Acc:MGI:1922860]	-0.4379		0.01782
2010109I03Rik	ENSMUSG00000063522	RIKEN cDNA 2010109I03 gene [Source:MGI Symbol;Acc:MGI:1914288]	0.1112		0.08205
2010109P13Rik	ENSMUSG00000107558	RIKEN cDNA 2010109P13 gene [Source:MGI Symbol;Acc:MGI:1917515]	0.02298		0.2774
2010111I01Rik	ENSMUSG00000021458	RIKEN cDNA 2010111I01 gene [Source:MGI Symbol;Acc:MGI:1919311]	0.2938	0.003197	0.0008712
2010300C02Rik	ENSMUSG00000026090	RIKEN cDNA 2010300C02 gene [Source:MGI Symbol;Acc:MGI:1919347]	0.5866	0.002178	0.0005527
2010315B03Rik	ENSMUSG00000074829	RIKEN cDNA 2010315B03 gene [Source:MGI Symbol;Acc:MGI:1919321]	-0.07094	0.5552	0.4557
2200002A13Rik	ENSMUSG00000108479	RIKEN cDNA 2200002A13 gene [Source:MGI Symbol;Acc:MGI:1924252]	0	1	1
2200002D01Rik	ENSMUSG00000030587	RIKEN cDNA 2200002D01 gene [Source:MGI Symbol;Acc:MGI:1919525]	0.02192	0.9558	0.9368
2200002J24Rik	ENSMUSG00000013083	RIKEN cDNA 2200002J24 gene [Source:MGI Symbol;Acc:MGI:1916397]	0	1	1
2200007N16Rik	ENSMUSG00000108787	RIKEN cDNA 2200007N16 gene [Source:MGI Symbol;Acc:MGI:1925735]	0	1	1
2210010C04Rik	ENSMUSG00000029882	RIKEN cDNA 2210010C04 gene [Source:MGI Symbol;Acc:MGI:1914623]	0	1	1
2210011C24Rik	ENSMUSG00000074217	RIKEN cDNA 2210011C24 gene [Source:MGI Symbol;Acc:MGI:1917384]	0.09436		0.5133
2210016F16Rik	ENSMUSG00000021550	RIKEN cDNA 2210016F16 gene [Source:MGI Symbol;Acc:MGI:1917403]	-0.1414	0.2036	0.13
2210016L21Rik	ENSMUSG00000029559	RIKEN cDNA 2210016L21 gene [Source:MGI Symbol;Acc:MGI:1919607]	-0.03749	0.5539	0.4542
2210017I01Rik	ENSMUSG00000103523	RIKEN cDNA 2210017I01 gene [Source:MGI Symbol;Acc:MGI:3588251]	0	1	1
2210406H18Rik	ENSMUSG00000109036	RIKEN cDNA 2210406H18 gene [Source:MGI Symbol;Acc:MGI:1917383]	-0.02247		0.2715
2210407C18Rik	ENSMUSG00000037145	RIKEN cDNA 2210407C18 gene [Source:MGI Symbol;Acc:MGI:1925604]	0	1	1
2210408I21Rik	ENSMUSG00000071252	RIKEN cDNA 2210408I21 gene [Source:MGI Symbol;Acc:MGI:1919621]	-0.09458	0.5076	0.4055
2210412B16Rik	ENSMUSG00000107216	RIKEN cDNA 2210412B16 gene [Source:MGI Symbol;Acc:MGI:1919625]	-0.05231		0.7848
2210418O10Rik	ENSMUSG00000078894	RIKEN cDNA 2210418O10 gene [Source:MGI Symbol;Acc:MGI:1924208]	0	1	1
2300002M23Rik	ENSMUSG00000039269	RIKEN cDNA 2300002M23 gene [Source:MGI Symbol;Acc:MGI:1916792]	0.04808		0.1694
2300003K06Rik	ENSMUSG00000078257	RIKEN cDNA 2300003K06 gene [Source:MGI Symbol;Acc:MGI:1916701]	0	1	1
2300009A05Rik	ENSMUSG00000032403	RIKEN cDNA 2300009A05 gene [Source:MGI Symbol;Acc:MGI:1916728]	-0.00853	0.9361	0.91
2310001K20Rik	ENSMUSG00000108514	RIKEN cDNA 2310001K20 gene [Source:MGI Symbol;Acc:MGI:1923979]	0	1	1
2310002L09Rik	ENSMUSG00000028396	RIKEN cDNA 2310002L09 gene [Source:MGI Symbol;Acc:MGI:1916780]	0.1134		0.183
2310003L06Rik	ENSMUSG00000007457	RIKEN cDNA 2310003L06 gene [Source:MGI Symbol;Acc:MGI:1921498]	0	1	1
2310007B03Rik	ENSMUSG00000034159	RIKEN cDNA 2310007B03 gene [Source:MGI Symbol;Acc:MGI:1919124]	-0.00861	0.9813	0.973
2310009B15Rik	ENSMUSG00000079283	RIKEN cDNA 2310009B15 gene [Source:MGI Symbol;Acc:MGI:1916799]	0.295	0.1164	0.0659
2310011J03Rik	ENSMUSG00000020133	RIKEN cDNA 2310011J03 gene [Source:MGI Symbol;Acc:MGI:1913624]	-0.3372	0.0008455	0.0001761
2310022A10Rik	ENSMUSG00000049643	RIKEN cDNA 2310022A10 gene [Source:MGI Symbol;Acc:MGI:1913617]	0.08252	0.4551	0.3542
2310022B05Rik	ENSMUSG00000031983	RIKEN cDNA 2310022B05 gene [Source:MGI Symbol;Acc:MGI:1916801]	0.8381	2.875e-07	9.102e-09
2310030G06Rik	ENSMUSG00000032062	RIKEN cDNA 2310030G06 gene [Source:MGI Symbol;Acc:MGI:1914202]	-0.9865	0.01847	0.007192
2310033P09Rik	ENSMUSG00000020441	RIKEN cDNA 2310033P09 gene [Source:MGI Symbol;Acc:MGI:1915112]	-0.7134	2.893e-05	2.783e-06
2310034C09Rik	ENSMUSG00000068078	RIKEN cDNA 2310034C09 gene [Source:MGI Symbol;Acc:MGI:2152338]	0.06786		0.1204
2310034G01Rik	ENSMUSG00000099655	RIKEN cDNA 2310034G01 gene [Source:MGI Symbol;Acc:MGI:1922829]	0.09628	0.6962	0.6083
2310035C23Rik	ENSMUSG00000026319	RIKEN cDNA 2310035C23 gene [Source:MGI Symbol;Acc:MGI:1922832]	0.1127	0.0888	0.04737
2310039H08Rik	ENSMUSG00000062619	RIKEN cDNA 2310039H08 gene [Source:MGI Symbol;Acc:MGI:1914351]	0.27	0.05567	0.02681
2310043P16Rik	ENSMUSG00000108732	RIKEN cDNA 2310043P16 gene [Source:MGI Symbol;Acc:MGI:1917385]	0.6366	0.001928	0.0004775
2310046K23Rik	ENSMUSG00000102308	RIKEN cDNA 2310046K23 gene [Source:MGI Symbol;Acc:MGI:1924218]	0	1	1
2310050C09Rik	ENSMUSG00000090314	RIKEN cDNA 2310050C09 gene [Source:MGI Symbol;Acc:MGI:1913783]	-0.04787		0.1646
2310057J18Rik	ENSMUSG00000015519	RIKEN cDNA 2310057J18 gene [Source:MGI Symbol;Acc:MGI:1914969]	0	1	1
2310057M21Rik	ENSMUSG00000040177	RIKEN cDNA 2310057M21 gene [Source:MGI Symbol;Acc:MGI:1915527]	0.2833	0.001645	0.0003959
2310057N15Rik	ENSMUSG00000048830	RIKEN cDNA 2310057N15 gene [Source:MGI Symbol;Acc:MGI:1916946]	0	1	1
2310061I04Rik	ENSMUSG00000050705	RIKEN cDNA 2310061I04 gene [Source:MGI Symbol;Acc:MGI:1916912]	-0.04761	0.4736	0.3724
2310061N02Rik	ENSMUSG00000050704	RIKEN cDNA 2310061N02 gene [Source:MGI Symbol;Acc:MGI:1916911]	0	1	1
2310079G19Rik	ENSMUSG00000045331	RIKEN cDNA 2310079G19 gene [Source:MGI Symbol;Acc:MGI:1916949]	0	1	1
2410002F23Rik	ENSMUSG00000045411	RIKEN cDNA 2410002F23 gene [Source:MGI Symbol;Acc:MGI:1914226]	0.2784	0.0004794	8.88e-05
2410004B18Rik	ENSMUSG00000036873	RIKEN cDNA 2410004B18 gene [Source:MGI Symbol;Acc:MGI:1913671]	-0.09444	0.2742	0.1882
2410004P03Rik	ENSMUSG00000071398	RIKEN cDNA 2410004P03 gene [Source:MGI Symbol;Acc:MGI:1920917]	0.1131		0.1598
2410015M20Rik	ENSMUSG00000049760	RIKEN cDNA 2410015M20 gene [Source:MGI Symbol;Acc:MGI:2442174]	-0.1139	0.1386	0.08151
2410089E03Rik	ENSMUSG00000039801	RIKEN cDNA 2410089E03 gene [Source:MGI Symbol;Acc:MGI:1920942]	0.1164	0.1255	0.07221
2410131K14Rik	ENSMUSG00000032840	RIKEN cDNA 2410131K14 gene [Source:MGI Symbol;Acc:MGI:1924042]	-0.1362	0.063	0.03121
2410137M14Rik	ENSMUSG00000064308	RIKEN cDNA 2410137M14 gene [Source:MGI Symbol;Acc:MGI:1924047]	0.06051		0.7463
2410141K09Rik	ENSMUSG00000074832	RIKEN cDNA 2410141K09 gene [Source:MGI Symbol;Acc:MGI:1924053]	0	1	1
2510002D24Rik	ENSMUSG00000071632	RIKEN cDNA 2510002D24 gene [Source:MGI Symbol;Acc:MGI:1919557]	-0.4679	0.0001136	1.488e-05
2510009E07Rik	ENSMUSG00000043391	RIKEN cDNA 2510009E07 gene [Source:MGI Symbol;Acc:MGI:1919440]	0.2274	0.000202	3.037e-05
2510016D11Rik	ENSMUSG00000106825	RIKEN cDNA 2510016D11 gene [Source:MGI Symbol;Acc:MGI:1917539]	-0.4148	0.04998	0.02357
2510039O18Rik	ENSMUSG00000044496	RIKEN cDNA 2510039O18 gene [Source:MGI Symbol;Acc:MGI:1924284]	0.0972	0.2005	0.1276
2610001A08Rik	ENSMUSG00000103828	RIKEN cDNA 2610001A08 gene [Source:MGI Symbol;Acc:MGI:1917358]	0.003629		0.9971
2610001J05Rik	ENSMUSG00000052419	RIKEN cDNA 2610001J05 gene [Source:MGI Symbol;Acc:MGI:1913770]	-0.2603	0.0007285	0.0001478
2610002M06Rik	ENSMUSG00000031242	RIKEN cDNA 2610002M06 gene [Source:MGI Symbol;Acc:MGI:1914278]	-0.3215	0.001169	0.0002631
2610008E11Rik	ENSMUSG00000060301	RIKEN cDNA 2610008E11 gene [Source:MGI Symbol;Acc:MGI:1919378]	-0.1622	0.05461	0.0262
2610011E03Rik	ENSMUSG00000104936	RIKEN cDNA 2610011E03 gene [Source:MGI Symbol;Acc:MGI:1919710]	0	1	1
2610012C04Rik	ENSMUSG00000102474	RIKEN cDNA 2610012C04 gene [Source:MGI Symbol;Acc:MGI:1917549]	-0.02391		0.273
2610017A05Rik	ENSMUSG00000107909	RIKEN cDNA 2610017A05 gene [Source:MGI Symbol;Acc:MGI:1919056]	-0.5497	0.01774	0.006855
2610021A01Rik	ENSMUSG00000091474	RIKEN cDNA 2610021A01 gene [Source:MGI Symbol;Acc:MGI:1922662]	-0.8118	2.608e-07	8.097e-09
2610028D06Rik	ENSMUSG00000110997	RIKEN cDNA 2610028D06 gene [Source:MGI Symbol;Acc:MGI:1923609]	0.5144	0.009391	0.003181
2610028H24Rik	ENSMUSG00000009114	RIKEN cDNA 2610028H24 gene [Source:MGI Symbol;Acc:MGI:1924214]	0	1	1
2610034O05Rik	ENSMUSG00000104429	RIKEN cDNA 2610034O05 gene [Source:MGI Symbol;Acc:MGI:1923612]	0.1017		0.1624
2610042L04Rik	ENSMUSG00000079388	RIKEN cDNA 2610042L04 gene [Source:MGI Symbol;Acc:MGI:1914305]	0.1402		0.03344
2610044O15Rik8	ENSMUSG00000071302	RIKEN cDNA 2610044O15 gene [Source:MGI Symbol;Acc:MGI:1919389]	-0.618	4.682e-05	4.952e-06
2610105M22Rik	ENSMUSG00000103259	RIKEN cDNA 2610105M22 gene [Source:MGI Symbol;Acc:MGI:1917703]	0	1	1
2610300A13Rik	ENSMUSG00000103531	RIKEN cDNA 2610300A13 gene [Source:MGI Symbol;Acc:MGI:1917693]	0	1	1
2610301B20Rik	ENSMUSG00000059482	RIKEN cDNA 2610301B20 gene [Source:MGI Symbol;Acc:MGI:1914407]	-0.03001	0.723	0.6393
2610306O10Rik	ENSMUSG00000108614	RIKEN cDNA 2610306O10 gene [Source:MGI Symbol;Acc:MGI:1917710]	-0.04526		0.6739
2610318N02Rik	ENSMUSG00000049916	RIKEN cDNA 2610318N02 gene [Source:MGI Symbol;Acc:MGI:1917708]	0.1918		0.3843
2610507B11Rik	ENSMUSG00000010277	RIKEN cDNA 2610507B11 gene [Source:MGI Symbol;Acc:MGI:1919753]	-0.00124	0.9824	0.9748
2610509F24Rik	ENSMUSG00000103968	RIKEN cDNA 2610509F24 gene [Source:MGI Symbol;Acc:MGI:1917165]	0	1	1
2610524H06Rik	ENSMUSG00000092486	RIKEN cDNA 2610524H06 gene [Source:MGI Symbol;Acc:MGI:2447819]	0.1718	0.1745	0.1077
2610528A11Rik	ENSMUSG00000096001	RIKEN cDNA 2610528A11 gene [Source:MGI Symbol;Acc:MGI:1917295]	1.998	1.074e-09	7.998e-12
2610528J11Rik	ENSMUSG00000028536	RIKEN cDNA 2610528J11 gene [Source:MGI Symbol;Acc:MGI:1913701]	0.04762		0.3982
2700029L08Rik	ENSMUSG00000106691	RIKEN cDNA 2700029L08 gene [Source:MGI Symbol;Acc:MGI:1924056]	-0.3472		0.04899
2700049A03Rik	ENSMUSG00000034601	RIKEN cDNA 2700049A03 gene [Source:MGI Symbol;Acc:MGI:1924217]	-0.2032	0.02333	0.009535
2700062C07Rik	ENSMUSG00000024273	RIKEN cDNA 2700062C07 gene [Source:MGI Symbol;Acc:MGI:1915296]	0.2968	0.005119	0.001527
2700078F05Rik	ENSMUSG00000103722	RIKEN cDNA 2700078F05 gene [Source:MGI Symbol;Acc:MGI:1919876]	-0.01717		0.7732
2700080J24Rik	ENSMUSG00000108671	RIKEN cDNA 2700080J24 gene [Source:MGI Symbol;Acc:MGI:1915219]	0.02681		0.2813
2700081O15Rik	ENSMUSG00000053080	RIKEN cDNA 2700081O15 gene [Source:MGI Symbol;Acc:MGI:1919667]	-0.4138	0.000214	3.271e-05
2700097O09Rik	ENSMUSG00000062198	RIKEN cDNA 2700097O09 gene [Source:MGI Symbol;Acc:MGI:1919908]	0.08285	0.3181	0.2263
2810004N23Rik	ENSMUSG00000031984	RIKEN cDNA 2810004N23 gene [Source:MGI Symbol;Acc:MGI:1913773]	-0.126	0.1695	0.1039
2810006K23Rik	ENSMUSG00000047635	RIKEN cDNA 2810006K23 gene [Source:MGI Symbol;Acc:MGI:1919900]	-0.6692	0.0002155	3.298e-05
2810021J22Rik	ENSMUSG00000020491	RIKEN cDNA 2810021J22 gene [Source:MGI Symbol;Acc:MGI:1917194]	0.5181	7.374e-05	8.667e-06
2810403A07Rik	ENSMUSG00000028060	RIKEN cDNA 2810403A07 gene [Source:MGI Symbol;Acc:MGI:1921450]	0.1882	0.001679	0.0004065
2810405F15Rik	ENSMUSG00000103562	RIKEN cDNA 2810405F15 gene [Source:MGI Symbol;Acc:MGI:1917224]	-0.7977	0.008771	0.002931
2810408A11Rik	ENSMUSG00000018570	RIKEN cDNA 2810408A11 gene [Source:MGI Symbol;Acc:MGI:1917669]	-0.1474	0.6666	0.5759
2810428J06Rik	ENSMUSG00000105981	RIKEN cDNA 2810428J06 gene [Source:MGI Symbol;Acc:MGI:1914308]	0.6913	0.007428	0.002389
2810459M11Rik	ENSMUSG00000026227	RIKEN cDNA 2810459M11 gene [Source:MGI Symbol;Acc:MGI:1920042]	0.4063	0.07977	0.04157
2810474O19Rik	ENSMUSG00000032712	RIKEN cDNA 2810474O19 gene [Source:MGI Symbol;Acc:MGI:1914496]	0.09943	0.4128	0.3133
2900002M20Rik	ENSMUSG00000103004	RIKEN cDNA 2900002M20 gene [Source:MGI Symbol;Acc:MGI:1925574]	0	1	1
2900011O08Rik	ENSMUSG00000044117	RIKEN cDNA 2900011O08 gene [Source:MGI Symbol;Acc:MGI:1914504]	0.02659	0.6849	0.5961
2900018N21Rik	ENSMUSG00000104244	RIKEN cDNA 2900018N21 gene [Source:MGI Symbol;Acc:MGI:1920114]	-0.7598	0.001711	0.0004149
2900022M07Rik	ENSMUSG00000102386	RIKEN cDNA 2900022M07 gene [Source:MGI Symbol;Acc:MGI:1920201]	0.02094		0.8557
2900024D18Rik	ENSMUSG00000113932	RIKEN cDNA 2900024D18 gene [Source:MGI Symbol;Acc:MGI:1920105]	0	1	1
2900026A02Rik	ENSMUSG00000051339	RIKEN cDNA 2900026A02 gene [Source:MGI Symbol;Acc:MGI:1920194]	0.3177	0.000897	0.0001896
2900027M19Rik	ENSMUSG00000109162	RIKEN cDNA 2900027M19 gene [Source:MGI Symbol;Acc:MGI:1920130]	-0.002952		0.9841
2900035J10Rik	ENSMUSG00000103776	RIKEN cDNA 2900035J10 gene [Source:MGI Symbol;Acc:MGI:1920155]	0	1	1
2900037B21Rik	ENSMUSG00000103663	RIKEN cDNA 2900037B21 gene [Source:MGI Symbol;Acc:MGI:1925652]	-0.04743		0.1643
2900042G08Rik	ENSMUSG00000114195	RIKEN cDNA 2900042G08 gene [Source:MGI Symbol;Acc:MGI:1925651]	0	1	1
2900055J20Rik	ENSMUSG00000071860	RIKEN cDNA 2900055J20 gene [Source:MGI Symbol;Acc:MGI:1920251]	-0.2202	0.2817	0.1949
2900064F13Rik	ENSMUSG00000106746	RIKEN cDNA 2900064F13 gene [Source:MGI Symbol;Acc:MGI:1920293]	0.3036	0.2319	0.1526
2900064K03Rik	ENSMUSG00000105771	RIKEN cDNA 2900064K03 gene [Source:MGI Symbol;Acc:MGI:1920226]	-0.07101		0.09386
2900069G24Rik	ENSMUSG00000102276	RIKEN cDNA 2900069G24 gene [Source:MGI Symbol;Acc:MGI:1920218]	0	1	1
2900076G11Rik	ENSMUSG00000107015	RIKEN cDNA 2900076G11 gene [Source:MGI Symbol;Acc:MGI:1920302]	0.2567	0.3581	0.2623
2900078I11Rik	ENSMUSG00000111358	RIKEN cDNA 2900078I11 gene [Source:MGI Symbol;Acc:MGI:1920254]	-0.0214		0.8013
2900092C05Rik	ENSMUSG00000030385	RIKEN cDNA 2900092C05 gene [Source:MGI Symbol;Acc:MGI:1920340]	0.04638		0.3987
2900092N22Rik	ENSMUSG00000104034	RIKEN cDNA 2900092N22 gene [Source:MGI Symbol;Acc:MGI:1920357]	0	1	1
2900092O11Rik	ENSMUSG00000104419	RIKEN cDNA 2900092O11 gene [Source:MGI Symbol;Acc:MGI:1920315]	0	1	1
3100002H09Rik	ENSMUSG00000051219	RIKEN cDNA 3100002H09 gene [Source:MGI Symbol;Acc:MGI:1917499]	0	1	1
3110001I22Rik	ENSMUSG00000079737	RIKEN cDNA 3110001I22 gene [Source:MGI Symbol;Acc:MGI:1913848]	-0.5672	0.0009624	0.0002072
3110002H16Rik	ENSMUSG00000024410	RIKEN cDNA 3110002H16 gene [Source:MGI Symbol;Acc:MGI:1916528]	-0.002784	0.9738	0.9625
3110009E18Rik	ENSMUSG00000026388	RIKEN cDNA 3110009E18 gene [Source:MGI Symbol;Acc:MGI:1920353]	-0.185	0.3824	0.2848
3110018I06Rik	ENSMUSG00000060375	RIKEN cDNA 3110018I06 gene [Source:MGI Symbol;Acc:MGI:1920410]	0	1	1
3110021N24Rik	ENSMUSG00000094958	RIKEN cDNA 3110021N24 gene [Source:MGI Symbol;Acc:MGI:1920383]	0.173	0.4431	0.3428
3110031N09Rik	ENSMUSG00000107291	RIKEN cDNA 3110031N09 gene [Source:MGI Symbol;Acc:MGI:1920391]	-0.02027		0.7708
3110035E14Rik	ENSMUSG00000067879	RIKEN cDNA 3110035E14 gene [Source:MGI Symbol;Acc:MGI:1924232]	0.2091	0.3907	0.2922
3110040N11Rik	ENSMUSG00000025102	RIKEN cDNA 3110040N11 gene [Source:MGI Symbol;Acc:MGI:1914540]	-0.0909	0.6459	0.5532
3110043J17Rik	ENSMUSG00000112260	RIKEN cDNA 3110043J17 gene [Source:MGI Symbol;Acc:MGI:1920443]	0	1	1
3110043O21Rik	ENSMUSG00000028300	RIKEN cDNA 3110043O21 gene [Source:MGI Symbol;Acc:MGI:1920455]	-0.01687	0.8789	0.834
3110062G12Rik	ENSMUSG00000103634	RIKEN cDNA 3110062G12 gene [Source:MGI Symbol;Acc:MGI:1920438]	-0.04397		0.6055
3110062M04Rik	ENSMUSG00000046806	RIKEN cDNA 3110062M04 gene [Source:MGI Symbol;Acc:MGI:1925662]	0.1526	0.3573	0.2615
3110070M22Rik	ENSMUSG00000074635	RIKEN cDNA 3110070M22 gene [Source:MGI Symbol;Acc:MGI:1914554]	0.4359	0.03407	0.01499
3110079O15Rik	ENSMUSG00000026258	RIKEN cDNA 3110079O15 gene [Source:MGI Symbol;Acc:MGI:1920484]	0	1	1
3110080E11Rik	ENSMUSG00000109625	RIKEN cDNA 3110080E11 gene [Source:MGI Symbol;Acc:MGI:1920469]	0.04601		0.1681
3110080O07Rik	ENSMUSG00000103284	RIKEN cDNA 3110080O07 gene [Source:MGI Symbol;Acc:MGI:1920491]	0.04728		0.1689
3110082I17Rik	ENSMUSG00000053553	RIKEN cDNA 3110082I17 gene [Source:MGI Symbol;Acc:MGI:1920462]	0.8979	8.227e-06	5.954e-07
3110082J24Rik	ENSMUSG00000086815	RIKEN cDNA 3110082J24 gene [Source:MGI Symbol;Acc:MGI:3641994]	0	1	1
3300002I08Rik	ENSMUSG00000063364	RIKEN cDNA 3300002I08 gene [Source:MGI Symbol;Acc:MGI:1916527]	-0.1659	0.3933	0.2949
3425401B19Rik	ENSMUSG00000071540	RIKEN cDNA 3425401B19 gene [Source:MGI Symbol;Acc:MGI:3588196]	0.4153	0.08865	0.04723
3632451O06Rik	ENSMUSG00000036242	RIKEN cDNA 3632451O06 gene [Source:MGI Symbol;Acc:MGI:1914669]	0.02953	0.8197	0.7579
3732407C23Rik	ENSMUSG00000113009	RIKEN cDNA 3732407C23 gene [Source:MGI Symbol;Acc:MGI:1921264]	0	1	1
3830403N18Rik	ENSMUSG00000031125	RIKEN cDNA 3830403N18 gene [Source:MGI Symbol;Acc:MGI:1917941]	-0.03023		0.5634
3830406C13Rik	ENSMUSG00000033111	RIKEN cDNA 3830406C13 gene [Source:MGI Symbol;Acc:MGI:1917937]	-0.3899	0.001417	0.000332
3830417A13Rik	ENSMUSG00000031179	RIKEN cDNA 3830417A13 gene [Source:MGI Symbol;Acc:MGI:1917946]	0	1	1
3830422I06Rik	ENSMUSG00000106485	RIKEN cDNA 3830422I06 gene [Source:MGI Symbol;Acc:MGI:1917958]	-0.109		0.0738
4430402I18Rik	ENSMUSG00000064202	RIKEN cDNA 4430402I18 gene [Source:MGI Symbol;Acc:MGI:1918036]	0.3507	0.09419	0.05081
4632418H02Rik	ENSMUSG00000111605	RIKEN cDNA 4632418H02 gene [Source:MGI Symbol;Acc:MGI:1925515]	0.1595		0.3644
4632432E15Rik	ENSMUSG00000102705	RIKEN cDNA 4632432E15 gene [Source:MGI Symbol;Acc:MGI:1921296]	-0.6557	0.002916	0.0007793
4633401B06Rik	ENSMUSG00000105597	RIKEN cDNA 4633401B06 gene [Source:MGI Symbol;Acc:MGI:1918078]	0.008435		0.9676
4732416N19Rik	ENSMUSG00000107402	RIKEN cDNA 4732416N19 gene [Source:MGI Symbol;Acc:MGI:2444634]	-0.7293	0.008932	0.002998
4833404L02Rik	ENSMUSG00000108807	RIKEN cDNA 4833404L02 gene [Source:MGI Symbol;Acc:MGI:1918871]	0	1	1
4833412K13Rik	ENSMUSG00000104018	RIKEN cDNA 4833412K13 gene [Source:MGI Symbol;Acc:MGI:1921857]	-0.04285	0.863	0.8126
4833420G17Rik	ENSMUSG00000062822	RIKEN cDNA 4833420G17 gene [Source:MGI Symbol;Acc:MGI:1914642]	0.08269	0.2349	0.1551
4833421G17Rik	ENSMUSG00000103996	RIKEN cDNA 4833421G17 gene [Source:MGI Symbol;Acc:MGI:1921007]	0.284		0.05057
4833421K07Rik	ENSMUSG00000108519	RIKEN cDNA 4833421K07 gene [Source:MGI Symbol;Acc:MGI:1921844]	0	1	1
4833423E24Rik	ENSMUSG00000075217	RIKEN cDNA 4833423E24 gene [Source:MGI Symbol;Acc:MGI:2687041]	-0.1531		0.2911
4833427G06Rik	ENSMUSG00000032057	RIKEN cDNA 4833427G06 gene [Source:MGI Symbol;Acc:MGI:1921013]	0.1368		0.0445
4833439L19Rik	ENSMUSG00000025871	RIKEN cDNA 4833439L19 gene [Source:MGI Symbol;Acc:MGI:1921162]	-0.3203	1.453e-06	6.826e-08
4921501E09Rik	ENSMUSG00000023350	RIKEN cDNA 4921501E09 gene [Source:MGI Symbol;Acc:MGI:1921292]	0.08998		0.07304
4921504E06Rik	ENSMUSG00000026734	RIKEN cDNA 4921504E06 gene [Source:MGI Symbol;Acc:MGI:1918087]	0	1	1
4921507P07Rik	ENSMUSG00000029828	RIKEN cDNA 4921507P07 gene [Source:MGI Symbol;Acc:MGI:1918071]	0.3546	0.1559	0.09396
4921508M14Rik	ENSMUSG00000052376	RIKEN cDNA 4921508M14 gene [Source:MGI Symbol;Acc:MGI:1918094]	0	1	1
4921509C19Rik	ENSMUSG00000061525	RIKEN cDNA 4921509C19 gene [Source:MGI Symbol;Acc:MGI:2685851]	0	1	1
4921511C20Rik	ENSMUSG00000049815	RIKEN cDNA 4921511C20 gene [Source:MGI Symbol;Acc:MGI:2685229]	0	1	1
4921511E07Rik	ENSMUSG00000104133	RIKEN cDNA 4921511E07 gene [Source:MGI Symbol;Acc:MGI:1918145]	0	1	1
4921511M17Rik	ENSMUSG00000094577	RIKEN cDNA 4921511M17 gene [Source:MGI Symbol;Acc:MGI:1925342]	0	1	1
4921513H07Rik	ENSMUSG00000107042	RIKEN cDNA 4921513H07 gene [Source:MGI Symbol;Acc:MGI:1918106]	0	1	1
4921517D22Rik	ENSMUSG00000049902	RIKEN cDNA 4921517D22 gene [Source:MGI Symbol;Acc:MGI:1918150]	0	1	1
4921524J17Rik	ENSMUSG00000036934	RIKEN cDNA 4921524J17 gene [Source:MGI Symbol;Acc:MGI:1913964]	-0.04977	0.7701	0.6957
4921524L21Rik	ENSMUSG00000039540	RIKEN cDNA 4921524L21 gene [Source:MGI Symbol;Acc:MGI:1918151]	0	1	1
4921527H02Rik	ENSMUSG00000105812	RIKEN cDNA 4921527H02 gene [Source:MGI Symbol;Acc:MGI:1918179]	0	1	1
4921527H02Rik	ENSMUSG00000106150	RIKEN cDNA 4921527H02 gene [Source:MGI Symbol;Acc:MGI:1918179]	0	1	1
4921530L21Rik	ENSMUSG00000034689	RIKEN cDNA 4921530L21 gene [Source:MGI Symbol;Acc:MGI:1913982]	0	1	1
4921534A09Rik	ENSMUSG00000110910	RIKEN cDNA 4921534A09 gene [Source:MGI Symbol;Acc:MGI:2444504]	-0.4653	0.04013	0.01819
4921536K21Rik	ENSMUSG00000020434	RIKEN cDNA 4921536K21 gene [Source:MGI Symbol;Acc:MGI:1914680]	0.4345		0.03525
4921539E11Rik	ENSMUSG00000028520	RIKEN cDNA 4921539E11 gene [Source:MGI Symbol;Acc:MGI:1918191]	0.02319		0.2776
4922502D21Rik	ENSMUSG00000047720	RIKEN cDNA 4922502D21 gene [Source:MGI Symbol;Acc:MGI:2685920]	0	1	1
4930402F06Rik	ENSMUSG00000079421	RIKEN cDNA 4930402F06 gene [Source:MGI Symbol;Acc:MGI:1922104]	0.02681		0.2813
4930402H05Rik	ENSMUSG00000107397	RIKEN cDNA 4930402H05 gene [Source:MGI Symbol;Acc:MGI:1926044]	0	1	1
4930402H24Rik	ENSMUSG00000027309	RIKEN cDNA 4930402H24 gene [Source:MGI Symbol;Acc:MGI:1923029]	-0.04879	0.3591	0.2632
4930402K13Rik	ENSMUSG00000045797	RIKEN cDNA 4930402K13 gene [Source:MGI Symbol;Acc:MGI:1923025]	0	1	1
4930404H24Rik	ENSMUSG00000079001	RIKEN cDNA 4930404H24 gene [Source:MGI Symbol;Acc:MGI:1925401]	0.04434		0.5315
4930404N11Rik	ENSMUSG00000020234	RIKEN cDNA 4930404N11 gene [Source:MGI Symbol;Acc:MGI:1921072]	0.7078	0.001357	0.0003147
4930405G09Rik	ENSMUSG00000109453	RIKEN cDNA 4930405G09 gene [Source:MGI Symbol;Acc:MGI:1921043]	-0.04787		0.1646
4930405N21Rik	ENSMUSG00000104705	RIKEN cDNA 4930405N21 gene [Source:MGI Symbol;Acc:MGI:1921047]	0.1687		0.1415
4930407I10Rik	ENSMUSG00000075524	RIKEN cDNA 4930407I10 gene [Source:MGI Symbol;Acc:MGI:2685593]	0.1539		0.1616
4930412F12Rik	ENSMUSG00000110289	RIKEN cDNA 4930412F12 gene [Source:MGI Symbol;Acc:MGI:1922099]	0.2077	0.5138	0.4119
4930412O13Rik	ENSMUSG00000025783	RIKEN cDNA 4930412O13 gene [Source:MGI Symbol;Acc:MGI:1921185]	0	1	1
4930413G21Rik	ENSMUSG00000108452	RIKEN cDNA 4930413G21 gene [Source:MGI Symbol;Acc:MGI:1921201]	-0.1546		0.4293
4930415L06Rik	ENSMUSG00000035387	RIKEN cDNA 4930415L06 gene [Source:MGI Symbol;Acc:MGI:3588286]	0	1	1
4930415O20Rik	ENSMUSG00000022993	RIKEN cDNA 4930415O20 gene [Source:MGI Symbol;Acc:MGI:1921113]	-0.02045		0.864
4930420N18Rik	ENSMUSG00000104199	RIKEN cDNA 4930420N18 gene [Source:MGI Symbol;Acc:MGI:1921202]	0	1	1
4930421C12Rik	ENSMUSG00000106851	RIKEN cDNA 4930421C12 gene [Source:MGI Symbol;Acc:MGI:1926038]	0	1	1
4930423C22Rik	ENSMUSG00000102249	RIKEN cDNA 4930423C22 gene [Source:MGI Symbol;Acc:MGI:1921878]	0	1	1
4930425K24Rik	ENSMUSG00000113605	RIKEN cDNA 4930425K24 gene [Source:MGI Symbol;Acc:MGI:1926166]	0	1	1
4930426L09Rik	ENSMUSG00000026736	RIKEN cDNA 4930426L09 gene [Source:MGI Symbol;Acc:MGI:1921879]	0.3568	0.1752	0.1083
4930430A15Rik	ENSMUSG00000027157	RIKEN cDNA 4930430A15 gene [Source:MGI Symbol;Acc:MGI:1914825]	0	1	1
4930430F08Rik	ENSMUSG00000046567	RIKEN cDNA 4930430F08 gene [Source:MGI Symbol;Acc:MGI:1921197]	-0.546	3.591e-05	3.612e-06
4930432K21Rik	ENSMUSG00000008129	RIKEN cDNA 4930432K21 gene [Source:MGI Symbol;Acc:MGI:1921916]	0.7763	0.0001606	2.275e-05
4930432M17Rik	ENSMUSG00000074248	RIKEN cDNA 4930432M17 gene [Source:MGI Symbol;Acc:MGI:3588188]	0	1	1
4930433I11Rik	ENSMUSG00000091692	RIKEN cDNA 4930433I11 gene [Source:MGI Symbol;Acc:MGI:2685327]	0.04808		0.1694
4930435E12Rik	ENSMUSG00000022798	RIKEN cDNA 4930435E12 gene [Source:MGI Symbol;Acc:MGI:1921913]	0	1	1
4930435N07Rik	ENSMUSG00000109551	RIKEN cDNA 4930435N07 gene [Source:MGI Symbol;Acc:MGI:1923047]	0	1	1
4930438A08Rik	ENSMUSG00000069873	RIKEN cDNA 4930438A08 gene [Source:MGI Symbol;Acc:MGI:1921238]	0	1	1
4930442H23Rik	ENSMUSG00000053603	RIKEN cDNA 4930442H23 gene [Source:MGI Symbol;Acc:MGI:1922144]	-0.04765		0.1392
4930442P19Rik	ENSMUSG00000103608	RIKEN cDNA 4930442P19 gene [Source:MGI Symbol;Acc:MGI:2447822]	0.02824		0.8821
4930443G03Rik	ENSMUSG00000108147	RIKEN cDNA 4930443G03 gene [Source:MGI Symbol;Acc:MGI:1922123]	0	1	1
4930444G20Rik	ENSMUSG00000069712	RIKEN cDNA 4930444G20 gene [Source:MGI Symbol;Acc:MGI:2149738]	0	1	1
4930444K16Rik	ENSMUSG00000112494	RIKEN cDNA 4930444K16 gene [Source:MGI Symbol;Acc:MGI:1923044]	0	1	1
4930444P10Rik	ENSMUSG00000067795	RIKEN cDNA 4930444P10 gene [Source:MGI Symbol;Acc:MGI:1923049]	-0.02986		0.8682
4930447A16Rik	ENSMUSG00000022288	RIKEN cDNA 4930447A16 gene [Source:MGI Symbol;Acc:MGI:1922142]	0	1	1
4930447C04Rik	ENSMUSG00000021098	RIKEN cDNA 4930447C04 gene [Source:MGI Symbol;Acc:MGI:1923051]	-0.01069	0.9321	0.9037
4930447C11Rik	ENSMUSG00000107964	RIKEN cDNA 4930447C11 gene [Source:MGI Symbol;Acc:MGI:1922113]	0	1	1
4930447F04Rik	ENSMUSG00000031182	RIKEN cDNA 4930447F04 gene [Source:MGI Symbol;Acc:MGI:1922112]	0	1	1
4930449I04Rik	ENSMUSG00000105459	RIKEN cDNA 4930449I04 gene [Source:MGI Symbol;Acc:MGI:1921205]	-0.1121		0.05176
4930449I24Rik	ENSMUSG00000079093	RIKEN cDNA 4930449I24 gene [Source:MGI Symbol;Acc:MGI:1914660]	0	1	1
4930451G09Rik	ENSMUSG00000022543	RIKEN cDNA 4930451G09 gene [Source:MGI Symbol;Acc:MGI:1921934]	0.3794	0.01385	0.005094
4930451I11Rik	ENSMUSG00000045989	RIKEN cDNA 4930451I11 gene [Source:MGI Symbol;Acc:MGI:1925368]	0.04321		0.5966
4930452B06Rik	ENSMUSG00000021747	RIKEN cDNA 4930452B06 gene [Source:MGI Symbol;Acc:MGI:1926154]	0.255	0.225	0.1471
4930453N24Rik	ENSMUSG00000059920	RIKEN cDNA 4930453N24 gene [Source:MGI Symbol;Acc:MGI:1914859]	0.1325	0.1371	0.08046
4930455H04Rik	ENSMUSG00000080907	RIKEN cDNA 4930455H04 gene [Source:MGI Symbol;Acc:MGI:1921904]	0	1	1
4930456G14Rik	ENSMUSG00000102985	RIKEN cDNA 4930456G14 gene [Source:MGI Symbol;Acc:MGI:1921928]	-0.6689		0.001395
4930466K18Rik	ENSMUSG00000112332	RIKEN cDNA 4930466K18 gene [Source:MGI Symbol;Acc:MGI:1922219]	0.2578	0.1417	0.08378
4930467E23Rik	ENSMUSG00000096265	RIKEN cDNA 4930467E23 gene [Source:MGI Symbol;Acc:MGI:1923056]	0.02545		0.7168
4930469K13Rik	ENSMUSG00000085684	RIKEN cDNA 4930469K13 gene [Source:MGI Symbol;Acc:MGI:1924124]	0	1	1
4930470B04Rik	ENSMUSG00000104365	RIKEN cDNA 4930470B04 gene [Source:MGI Symbol;Acc:MGI:1923057]	0	1	1
4930470P17Rik	ENSMUSG00000043583	RIKEN cDNA 4930470P17 gene [Source:MGI Symbol;Acc:MGI:1914887]	0	1	1
4930474B08Rik	ENSMUSG00000103978	RIKEN cDNA 4930474B08 gene [Source:MGI Symbol;Acc:MGI:1922186]	0	1	1
4930474N05Rik	ENSMUSG00000096405	RIKEN cDNA 4930474N05 gene [Source:MGI Symbol;Acc:MGI:3586330]	0	1	1
4930477O15Rik	ENSMUSG00000104999	RIKEN cDNA 4930477O15 gene [Source:MGI Symbol;Acc:MGI:1922233]	-0.2946		0.05982
4930478M09Rik	ENSMUSG00000106950	RIKEN cDNA 4930478M09 gene [Source:MGI Symbol;Acc:MGI:1922156]	-0.08614		0.2691
4930480C01Rik	ENSMUSG00000106768	RIKEN cDNA 4930480C01 gene [Source:MGI Symbol;Acc:MGI:1922236]	0	1	1
4930480E11Rik	ENSMUSG00000035651	RIKEN cDNA 4930480E11 gene [Source:MGI Symbol;Acc:MGI:1922160]	0	1	1
4930480K02Rik	ENSMUSG00000107567	RIKEN cDNA 4930480K02 gene [Source:MGI Symbol;Acc:MGI:1922185]	0.07153		0.122
4930486L24Rik	ENSMUSG00000050345	RIKEN cDNA 4930486L24 gene [Source:MGI Symbol;Acc:MGI:1922258]	0.03071		0.8117
4930486N12Rik	ENSMUSG00000108697	RIKEN cDNA 4930486N12 gene [Source:MGI Symbol;Acc:MGI:1922207]	0	1	1
4930502C17Rik	ENSMUSG00000106584	RIKEN cDNA 4930502C17 gene [Source:MGI Symbol;Acc:MGI:1922225]	0	1	1
4930502E18Rik	ENSMUSG00000055555	RIKEN cDNA 4930502E18 gene [Source:MGI Symbol;Acc:MGI:1922263]	-0.003443		0.9814
4930503B20Rik	ENSMUSG00000090202	RIKEN cDNA 4930503B20 gene [Source:MGI Symbol;Acc:MGI:1922264]	0.2163		0.1398
4930503E14Rik	ENSMUSG00000072595	RIKEN cDNA 4930503E14 gene [Source:MGI Symbol;Acc:MGI:1922204]	0	1	1
4930503L19Rik	ENSMUSG00000044906	RIKEN cDNA 4930503L19 gene [Source:MGI Symbol;Acc:MGI:1922045]	-0.2213	0.05132	0.02435
4930504O13Rik	ENSMUSG00000052642	RIKEN cDNA 4930504O13 gene [Source:MGI Symbol;Acc:MGI:2685370]	0	1	1
4930505A04Rik	ENSMUSG00000040919	RIKEN cDNA 4930505A04 gene [Source:MGI Symbol;Acc:MGI:1922337]	-0.0401		0.7751
4930507D05Rik	ENSMUSG00000097129	RIKEN cDNA 4930507D05 gene [Source:MGI Symbol;Acc:MGI:1921956]	0.1525		0.4654
4930512M02Rik	ENSMUSG00000062511	RIKEN cDNA 4930512M02 gene [Source:MGI Symbol;Acc:MGI:1922360]	0	1	1
4930513N20Rik	ENSMUSG00000109225	RIKEN cDNA 4930513N20 gene [Source:MGI Symbol;Acc:MGI:1922358]	-0.913	0.001173	0.0002641
4930513O06Rik	ENSMUSG00000031270	RIKEN cDNA 4930513O06 gene [Source:MGI Symbol;Acc:MGI:1922375]	0	1	1
4930516K23Rik	ENSMUSG00000090219	RIKEN cDNA 4930516K23 gene [Source:MGI Symbol;Acc:MGI:1924125]	-0.04461		0.355
4930517G19Rik	ENSMUSG00000108784	RIKEN cDNA 4930517G19 gene [Source:MGI Symbol;Acc:MGI:1921977]	0	1	1
4930517J16Rik	ENSMUSG00000102880	RIKEN cDNA 4930517J16 gene [Source:MGI Symbol;Acc:MGI:1921972]	-0.147		0.3713
4930518I15Rik	ENSMUSG00000074629	RIKEN cDNA 4930518I15 gene [Source:MGI Symbol;Acc:MGI:1921954]	-0.7915	0.0004683	8.6e-05
4930519E07Rik	ENSMUSG00000106865	RIKEN cDNA 4930519E07 gene [Source:MGI Symbol;Acc:MGI:1921963]	0	1	1
4930519G04Rik	ENSMUSG00000029564	RIKEN cDNA 4930519G04 gene [Source:MGI Symbol;Acc:MGI:1914843]	0.2086		0.01189
4930519P11Rik	ENSMUSG00000097602	RIKEN cDNA 4930519P11 gene [Source:MGI Symbol;Acc:MGI:1921971]	0.2023		0.1156
4930522H14Rik	ENSMUSG00000060491	RIKEN cDNA 4930522H14 gene [Source:MGI Symbol;Acc:MGI:1914896]	0	1	1
4930522L14Rik	ENSMUSG00000072762	RIKEN cDNA 4930522L14 gene [Source:MGI Symbol;Acc:MGI:1925270]	-0.485	0.05014	0.02366
4930523C07Rik	ENSMUSG00000090394	RIKEN cDNA 4930523C07 gene [Source:MGI Symbol;Acc:MGI:1914897]	-0.3816	0.2524	0.1697
4930524B15Rik	ENSMUSG00000020299	RIKEN cDNA 4930524B15 gene [Source:MGI Symbol;Acc:MGI:1914842]	0.1091		0.2928
4930524J08Rik	ENSMUSG00000035364	RIKEN cDNA 4930524J08 gene [Source:MGI Symbol;Acc:MGI:1922379]	-0.3008	0.2908	0.2025
4930524N10Rik	ENSMUSG00000059663	RIKEN cDNA 4930524N10 gene [Source:MGI Symbol;Acc:MGI:1922321]	0	1	1
4930526M16Rik	ENSMUSG00000105251	RIKEN cDNA 4930526M16 gene [Source:MGI Symbol;Acc:MGI:1922486]	0	1	1
4930528J11Rik	ENSMUSG00000107012	RIKEN cDNA 4930528J11 gene [Source:MGI Symbol;Acc:MGI:1922474]	-0.07029		0.7796
4930533L02Rik	ENSMUSG00000104236	RIKEN cDNA 4930533L02 gene [Source:MGI Symbol;Acc:MGI:1922457]	0	1	1
4930535I16Rik	ENSMUSG00000096969	RIKEN cDNA 4930535I16 gene [Source:MGI Symbol;Acc:MGI:1922470]	0.09714		0.3175
4930539E08Rik	ENSMUSG00000048905	RIKEN cDNA 4930539E08 gene [Source:MGI Symbol;Acc:MGI:1925441]	-0.1101	0.6546	0.5627
4930540E01Rik	ENSMUSG00000103407	RIKEN cDNA 4930540E01 gene [Source:MGI Symbol;Acc:MGI:1922424]	0	1	1
4930543I11Rik	ENSMUSG00000112537	RIKEN cDNA 4930543I11 gene [Source:MGI Symbol;Acc:MGI:1922475]	0	1	1
4930544D05Rik	ENSMUSG00000087279	RIKEN cDNA 4930544D05 gene [Source:MGI Symbol;Acc:MGI:2148639]	0	1	1
4930544G11Rik	ENSMUSG00000036463	RIKEN cDNA 4930544G11 gene [Source:MGI Symbol;Acc:MGI:1914903]	0	1	1
4930544L04Rik	ENSMUSG00000073803	RIKEN cDNA 4930544L04 gene [Source:MGI Symbol;Acc:MGI:1926057]	0	1	1
4930546C10Rik	ENSMUSG00000024546	RIKEN cDNA 4930546C10 gene [Source:MGI Symbol;Acc:MGI:1926181]	0	1	1
4930548H24Rik	ENSMUSG00000029138	RIKEN cDNA 4930548H24 gene [Source:MGI Symbol;Acc:MGI:1914906]	0.8967	0.0002906	4.732e-05
4930550C14Rik	ENSMUSG00000005131	RIKEN cDNA 4930550C14 gene [Source:MGI Symbol;Acc:MGI:1922561]	0.1275		0.5082
4930550L24Rik	ENSMUSG00000046180	RIKEN cDNA 4930550L24 gene [Source:MGI Symbol;Acc:MGI:1922602]	0.1324		0.5306
4930553I04Rik	ENSMUSG00000105483	RIKEN cDNA 4930553I04 gene [Source:MGI Symbol;Acc:MGI:1922494]	0	1	1
4930553I21Rik	ENSMUSG00000111165	RIKEN cDNA 4930553I21 gene [Source:MGI Symbol;Acc:MGI:1922603]	0	1	1
4930553J12Rik	ENSMUSG00000022931	RIKEN cDNA 4930553J12 gene [Source:MGI Symbol;Acc:MGI:1922601]	-0.02391		0.273
4930553M12Rik	ENSMUSG00000054351	RIKEN cDNA 4930553M12 gene [Source:MGI Symbol;Acc:MGI:1922496]	0	1	1
4930554G22Rik	ENSMUSG00000106359	RIKEN cDNA 4930554G22 gene [Source:MGI Symbol;Acc:MGI:1922590]	0	1	1
4930555G01Rik	ENSMUSG00000096197	RIKEN cDNA 4930555G01 gene [Source:MGI Symbol;Acc:MGI:1922055]	0	1	1
4930556H04Rik	ENSMUSG00000114190	RIKEN cDNA 4930556H04 gene [Source:MGI Symbol;Acc:MGI:1923092]	-0.4053		0.05749
4930556J24Rik	ENSMUSG00000034493	RIKEN cDNA 4930556J24 gene [Source:MGI Symbol;Acc:MGI:1922592]	-0.1632		0.04015
4930557B06Rik	ENSMUSG00000106191	RIKEN cDNA 4930557B06 gene [Source:MGI Symbol;Acc:MGI:1922593]	0	1	1
4930558C23Rik	ENSMUSG00000105734	RIKEN cDNA 4930558C23 gene [Source:MGI Symbol;Acc:MGI:1914904]	0	1	1
4930558K02Rik	ENSMUSG00000086277	RIKEN cDNA 4930558K02 gene [Source:MGI Symbol;Acc:MGI:1922618]	0.5722		0.003881
4930560O18Rik	ENSMUSG00000109445	RIKEN cDNA 4930560O18 gene [Source:MGI Symbol;Acc:MGI:1923088]	0.02681		0.2813
4930562C15Rik	ENSMUSG00000022518	RIKEN cDNA 4930562C15 gene [Source:MGI Symbol;Acc:MGI:1926059]	0.04786		0.3951
4930563D23Rik	ENSMUSG00000051728	RIKEN cDNA 4930563D23 gene [Source:MGI Symbol;Acc:MGI:1922578]	0.3839		0.04469
4930563M21Rik	ENSMUSG00000050702	RIKEN cDNA 4930563M21 gene [Source:MGI Symbol;Acc:MGI:1922508]	-0.04607		0.138
4930564D02Rik	ENSMUSG00000051788	RIKEN cDNA 4930564D02 gene [Source:MGI Symbol;Acc:MGI:1922519]	0.02383		0.2783
4930566N20Rik	ENSMUSG00000102322	RIKEN cDNA 4930566N20 gene [Source:MGI Symbol;Acc:MGI:1923174]	0	1	1
4930567H17Rik	ENSMUSG00000073141	RIKEN cDNA 4930567H17 gene [Source:MGI Symbol;Acc:MGI:3588249]	0	1	1
4930568D16Rik	ENSMUSG00000026882	RIKEN cDNA 4930568D16 gene [Source:MGI Symbol;Acc:MGI:1923109]	0	1	1
4930569F06Rik	ENSMUSG00000041512	RIKEN cDNA 4930569F06 gene [Source:MGI Symbol;Acc:MGI:1925305]	0	1	1
4930572O03Rik	ENSMUSG00000069720	RIKEN cDNA 4930572O03 gene [Source:MGI Symbol;Acc:MGI:2441686]	0	1	1
4930577N17Rik	ENSMUSG00000087440	RIKEN cDNA 4930577N17 gene [Source:MGI Symbol;Acc:MGI:1914996]	-0.07624	0.7485	0.6698
4930578C19Rik	ENSMUSG00000037358	RIKEN cDNA 4930578C19 gene [Source:MGI Symbol;Acc:MGI:1923155]	-0.3388		0.1132
4930578G10Rik	ENSMUSG00000054885	RIKEN cDNA 4930578G10 gene [Source:MGI Symbol;Acc:MGI:1923202]	0.1402		0.1456
4930578I06Rik	ENSMUSG00000021961	RIKEN cDNA 4930578I06 gene [Source:MGI Symbol;Acc:MGI:1915000]	0.6535		0.001081
4930578I07Rik	ENSMUSG00000104220	RIKEN cDNA 4930578I07 gene [Source:MGI Symbol;Acc:MGI:1923142]	0	1	1
4930579F01Rik	ENSMUSG00000012042	RIKEN cDNA 4930579F01 gene [Source:MGI Symbol;Acc:MGI:1914991]	0	1	1
4930579G24Rik	ENSMUSG00000027811	RIKEN cDNA 4930579G24 gene [Source:MGI Symbol;Acc:MGI:1923189]	-0.5494	0.002884	0.0007697
4930583I09Rik	ENSMUSG00000024088	RIKEN cDNA 4930583I09 gene [Source:MGI Symbol;Acc:MGI:1925307]	0	1	1
4930584E12Rik	ENSMUSG00000111540	RIKEN cDNA 4930584E12 gene [Source:MGI Symbol;Acc:MGI:1923169]	-0.1168		0.09713
4930589O11Rik	ENSMUSG00000107195	RIKEN cDNA 4930589O11 gene [Source:MGI Symbol;Acc:MGI:1925464]	0.2627	0.3912	0.2926
4930590H14Rik	ENSMUSG00000103794	RIKEN cDNA 4930590H14 gene [Source:MGI Symbol;Acc:MGI:1923182]	0	1	1
4930590J08Rik	ENSMUSG00000034063	RIKEN cDNA 4930590J08 gene [Source:MGI Symbol;Acc:MGI:2685917]	0.4815	0.01695	0.006486
4930594C11Rik	ENSMUSG00000103948	RIKEN cDNA 4930594C11 gene [Source:MGI Symbol;Acc:MGI:1924883]	-0.04625		0.1382
4930595D18Rik	ENSMUSG00000083193	RIKEN cDNA 4930595D18 gene [Source:MGI Symbol;Acc:MGI:1925312]	-0.2153		0.2128
4930595M18Rik	ENSMUSG00000060673	RIKEN cDNA 4930595M18 gene [Source:MGI Symbol;Acc:MGI:3045300]	0	1	1
4930595O18Rik	ENSMUSG00000108074	RIKEN cDNA 4930595O18 gene [Source:MGI Symbol;Acc:MGI:1922624]	0	1	1
4930596D02Rik	ENSMUSG00000041068	RIKEN cDNA 4930596D02 gene [Source:MGI Symbol;Acc:MGI:3588288]	0	1	1
4930597L12Rik	ENSMUSG00000104964	RIKEN cDNA 4930597L12 gene [Source:MGI Symbol;Acc:MGI:1922635]	0	1	1
4930599N24Rik	ENSMUSG00000105545	RIKEN cDNA 4930599N24 gene [Source:MGI Symbol;Acc:MGI:1922633]	0	1	1
4931400O07Rik	ENSMUSG00000031194	RIKEN cDNA 4931400O07 gene [Source:MGI Symbol;Acc:MGI:1918186]	0	1	1
4931406B18Rik	ENSMUSG00000013353	RIKEN cDNA 4931406B18 gene [Source:MGI Symbol;Acc:MGI:1921304]	0	1	1
4931406C07Rik	ENSMUSG00000031938	RIKEN cDNA 4931406C07 gene [Source:MGI Symbol;Acc:MGI:1918234]	0.5469	3.996e-05	4.103e-06
4931406P16Rik	ENSMUSG00000066571	RIKEN cDNA 4931406P16 gene [Source:MGI Symbol;Acc:MGI:1924311]	0.2845	7.822e-05	9.307e-06
4931408C20Rik	ENSMUSG00000073722	RIKEN cDNA 4931408C20 gene [Source:MGI Symbol;Acc:MGI:3588222]	0	1	1
4931409K22Rik	ENSMUSG00000038199	RIKEN cDNA 4931409K22 gene [Source:MGI Symbol;Acc:MGI:3045319]	-0.0448		0.6279
4931412I15Rik	ENSMUSG00000108826	RIKEN cDNA 4931412I15 gene [Source:MGI Symbol;Acc:MGI:1918245]	-0.05603		0.1698
4931414P19Rik	ENSMUSG00000022179	RIKEN cDNA 4931414P19 gene [Source:MGI Symbol;Acc:MGI:1921609]	0.2659	0.09425	0.05085
4931417E11Rik	ENSMUSG00000056197	RIKEN cDNA 4931417E11 gene [Source:MGI Symbol;Acc:MGI:1913990]	0	1	1
4931422A03Rik	ENSMUSG00000046085	RIKEN cDNA 4931422A03 gene [Source:MGI Symbol;Acc:MGI:1918236]	0.02173		0.2761
4931423N10Rik	ENSMUSG00000026774	RIKEN cDNA 4931423N10 gene [Source:MGI Symbol;Acc:MGI:1918231]	0.6082	0.03798	0.01705
4931428F04Rik	ENSMUSG00000014837	RIKEN cDNA 4931428F04 gene [Source:MGI Symbol;Acc:MGI:1921606]	-0.1135	0.2786	0.1919
4931428L18Rik	ENSMUSG00000086727	RIKEN cDNA 4931428L18 gene [Source:MGI Symbol;Acc:MGI:1918238]	0	1	1
4931429L15Rik	ENSMUSG00000056617	RIKEN cDNA 4931429L15 gene [Source:MGI Symbol;Acc:MGI:1921611]	0.01738		0.7619
4931440F15Rik	ENSMUSG00000078157	RIKEN cDNA 4931440F15 gene [Source:MGI Symbol;Acc:MGI:2441689]	-0.1134		0.5025
4932411N23Rik	ENSMUSG00000058670	RIKEN cDNA 4932411N23 gene [Source:MGI Symbol;Acc:MGI:3045322]	0	1	1
4932414N04Rik	ENSMUSG00000079324	RIKEN cDNA 4932414N04 gene [Source:MGI Symbol;Acc:MGI:1922971]	0	1	1
4932415D10Rik	ENSMUSG00000044581	RIKEN cDNA 4932415D10 gene [Source:MGI Symbol;Acc:MGI:3045298]	-0.04389		0.6491
4932429P05Rik	ENSMUSG00000079513	RIKEN cDNA 4932429P05 gene [Source:MGI Symbol;Acc:MGI:3588287]	0	1	1
4932431L22Rik	ENSMUSG00000104442	RIKEN cDNA 4932431L22 gene [Source:MGI Symbol;Acc:MGI:3588255]	0	1	1
4932438A13Rik	ENSMUSG00000037270	RIKEN cDNA 4932438A13 gene [Source:MGI Symbol;Acc:MGI:2444631]	-0.06883	0.2535	0.1705
4932438H23Rik	ENSMUSG00000039851	RIKEN cDNA 4932438H23 gene [Source:MGI Symbol;Acc:MGI:1921637]	0.4493		0.06938
4932442E05Rik	ENSMUSG00000104443	RIKEN cDNA 4932442E05 gene [Source:MGI Symbol;Acc:MGI:1921665]	-0.1091		0.3628
4932443I19Rik	ENSMUSG00000090336	RIKEN cDNA 4932443I19 gene [Source:MGI Symbol;Acc:MGI:2685952]	0.02377		0.9082
4933400A11Rik	ENSMUSG00000055357	RIKEN cDNA 4933400A11 gene [Source:MGI Symbol;Acc:MGI:1913997]	0	1	1
4933401J01Rik	ENSMUSG00000102693	RIKEN cDNA 4933401J01 gene [Source:MGI Symbol;Acc:MGI:1918292]	0	1	1
4933402D24Rik	ENSMUSG00000025961	RIKEN cDNA 4933402D24 gene [Source:MGI Symbol;Acc:MGI:1921676]	0.1585		0.04447
4933402E13Rik	ENSMUSG00000045330	RIKEN cDNA 4933402E13 gene [Source:MGI Symbol;Acc:MGI:1921687]	0	1	1
4933402J07Rik	ENSMUSG00000069971	RIKEN cDNA 4933402J07 gene [Source:MGI Symbol;Acc:MGI:3607717]	0.04808		0.1694
4933402N03Rik	ENSMUSG00000013668	RIKEN cDNA 4933402N03 gene [Source:MGI Symbol;Acc:MGI:1914681]	0	1	1
4933402N22Rik	ENSMUSG00000067848	RIKEN cDNA 4933402N22 gene [Source:MGI Symbol;Acc:MGI:3703021]	0	1	1
4933403L11Rik	ENSMUSG00000103321	RIKEN cDNA 4933403L11 gene [Source:MGI Symbol;Acc:MGI:1918282]	-0.02397		0.2731
4933403O08Rik	ENSMUSG00000079460	RIKEN cDNA 4933403O08 gene [Source:MGI Symbol;Acc:MGI:1918280]	0	1	1
4933405L10Rik	ENSMUSG00000013158	RIKEN cDNA 4933405L10 gene [Source:MGI Symbol;Acc:MGI:1918296]	0.1454		0.3404
4933405O20Rik	ENSMUSG00000084234	RIKEN cDNA 4933405O20 gene [Source:MGI Symbol;Acc:MGI:2142174]	0	1	1
4933406L23Rik	ENSMUSG00000107793	RIKEN cDNA 4933406L23 gene [Source:MGI Symbol;Acc:MGI:1913999]	0	1	1
4933406M09Rik	ENSMUSG00000050526	RIKEN cDNA 4933406M09 gene [Source:MGI Symbol;Acc:MGI:3045320]	0	1	1
4933407L21Rik	ENSMUSG00000026224	RIKEN cDNA 4933407L21 gene [Source:MGI Symbol;Acc:MGI:1918391]	0.5988	0.04229	0.01934
4933408B17Rik	ENSMUSG00000049357	RIKEN cDNA 4933408B17 gene [Source:MGI Symbol;Acc:MGI:3045347]	0.5913	0.00135	0.0003128
4933409G03Rik	ENSMUSG00000053896	RIKEN cDNA 4933409G03 gene [Source:MGI Symbol;Acc:MGI:3045336]	0	1	1
4933411K16Rik	ENSMUSG00000090369	RIKEN cDNA 4933411K16 gene [Source:MGI Symbol;Acc:MGI:1914015]	-0.01673		0.8891
4933412E24Rik	ENSMUSG00000071749	RIKEN cDNA 4933412E24 gene [Source:MGI Symbol;Acc:MGI:1918338]	0	1	1
4933412L11Rik	ENSMUSG00000108227	RIKEN cDNA 4933412L11 gene [Source:MGI Symbol;Acc:MGI:1921328]	0	1	1
4933414I15Rik	ENSMUSG00000072983	RIKEN cDNA 4933414I15 gene [Source:MGI Symbol;Acc:MGI:1918374]	0	1	1
4933415A04Rik	ENSMUSG00000045877	RIKEN cDNA 4933415A04 gene [Source:MGI Symbol;Acc:MGI:1922977]	0.2418	0.2848	0.1977
4933415F23Rik	ENSMUSG00000073730	RIKEN cDNA 4933415F23 gene [Source:MGI Symbol;Acc:MGI:1914005]	0	1	1
4933415J04Rik	ENSMUSG00000105735	RIKEN cDNA 4933415J04 gene [Source:MGI Symbol;Acc:MGI:1918422]	0.04666		0.3658
4933416C03Rik	ENSMUSG00000074734	RIKEN cDNA 4933416C03 gene [Source:MGI Symbol;Acc:MGI:3588269]	0	1	1
4933417A18Rik	ENSMUSG00000021415	RIKEN cDNA 4933417A18 gene [Source:MGI Symbol;Acc:MGI:1914011]	0	1	1
4933417C20Rik	ENSMUSG00000103006	RIKEN cDNA 4933417C20 gene [Source:MGI Symbol;Acc:MGI:1918378]	-0.329	0.1856	0.1161
4933421I07Rik	ENSMUSG00000030463	RIKEN cDNA 4933421I07 gene [Source:MGI Symbol;Acc:MGI:1918412]	0	1	1
4933423L19Rik	ENSMUSG00000108821	RIKEN cDNA 4933423L19 gene [Source:MGI Symbol;Acc:MGI:1918357]	0	1	1
4933424G06Rik	ENSMUSG00000102416	RIKEN cDNA 4933424G06 gene [Source:MGI Symbol;Acc:MGI:1918416]	-0.1566		0.3048
4933424N20Rik	ENSMUSG00000106766	RIKEN cDNA 4933424N20 gene [Source:MGI Symbol;Acc:MGI:1914014]	0	1	1
4933425L06Rik	ENSMUSG00000021718	RIKEN cDNA 4933425L06 gene [Source:MGI Symbol;Acc:MGI:1914013]	0.0456		0.1678
4933425M03Rik	ENSMUSG00000106508	RIKEN cDNA 4933425M03 gene [Source:MGI Symbol;Acc:MGI:1918440]	0.09719		0.4249
4933427D14Rik	ENSMUSG00000020807	RIKEN cDNA 4933427D14 gene [Source:MGI Symbol;Acc:MGI:1921727]	-0.01595	0.8815	0.8381
4933427I04Rik	ENSMUSG00000073761	Riken cDNA 4933427I04 gene [Source:MGI Symbol;Acc:MGI:3613760]	0	1	1
4933428G20Rik	ENSMUSG00000047988	RIKEN cDNA 4933428G20 gene [Source:MGI Symbol;Acc:MGI:1918475]	0.5902		0.004361
4933428M09Rik	ENSMUSG00000042525	RIKEN cDNA 4933428M09 gene [Source:MGI Symbol;Acc:MGI:1918498]	0	1	1
4933430H06Rik	ENSMUSG00000107172	RIKEN cDNA 4933430H06 gene [Source:MGI Symbol;Acc:MGI:1918558]	0.001751		0.9953
4933430I17Rik	ENSMUSG00000058046	RIKEN cDNA 4933430I17 gene [Source:MGI Symbol;Acc:MGI:3045314]	0.9151	0.001307	0.0002997
4933431C10Rik	ENSMUSG00000108923	RIKEN cDNA 4933431C10 gene [Source:MGI Symbol;Acc:MGI:1918572]	-0.04462		0.1624
4933431K14Rik	ENSMUSG00000103715	RIKEN cDNA 4933431K14 gene [Source:MGI Symbol;Acc:MGI:1918545]	-0.7256	0.0002843	4.604e-05
4933434E20Rik	ENSMUSG00000027942	RIKEN cDNA 4933434E20 gene [Source:MGI Symbol;Acc:MGI:1914027]	0.09915	0.05505	0.02644
4933436F18Rik	ENSMUSG00000104380	RIKEN cDNA 4933436F18 gene [Source:MGI Symbol;Acc:MGI:1918465]	0.1613		0.01123
4933436I01Rik	ENSMUSG00000025288	RIKEN cDNA 4933436I01 gene [Source:MGI Symbol;Acc:MGI:1914030]	0	1	1
4933436P19Rik	ENSMUSG00000112623	RIKEN cDNA 4933436P19 gene [Source:MGI Symbol;Acc:MGI:1918516]	0	1	1
4933437G19Rik	ENSMUSG00000104719	RIKEN cDNA 4933437G19 gene [Source:MGI Symbol;Acc:MGI:1918553]	-0.06957		0.2408
4933439N06Rik	ENSMUSG00000107830	RIKEN cDNA 4933439N06 gene [Source:MGI Symbol;Acc:MGI:1918549]	0	1	1
4933440N22Rik	ENSMUSG00000042087	RIKEN cDNA 4933440N22 gene [Source:MGI Symbol;Acc:MGI:1921721]	0.8328	0.009899	0.00339
5031410I06Rik	ENSMUSG00000051940	RIKEN cDNA 5031410I06 gene [Source:MGI Symbol;Acc:MGI:3036277]	0	1	1
5031439G07Rik	ENSMUSG00000036046	RIKEN cDNA 5031439G07 gene [Source:MGI Symbol;Acc:MGI:2444899]	0.1401	0.005768	0.001773
5033424D13Rik	ENSMUSG00000112981	RIKEN cDNA 5033424D13 gene [Source:MGI Symbol;Acc:MGI:1923225]	0	1	1
5033425B01Rik	ENSMUSG00000111468	RIKEN cDNA 5033425B01 gene [Source:MGI Symbol;Acc:MGI:1921983]	0.02424		0.2787
5330406M23Rik	ENSMUSG00000104030	RIKEN cDNA 5330406M23 gene [Source:MGI Symbol;Acc:MGI:1923921]	-0.02391		0.273
5330409N07Rik	ENSMUSG00000113927	RIKEN cDNA 5330409N07 gene [Source:MGI Symbol;Acc:MGI:2442687]	0	1	1
5330417C22Rik	ENSMUSG00000040412	RIKEN cDNA 5330417C22 gene [Source:MGI Symbol;Acc:MGI:1923930]	0.05065	0.6195	0.5237
5330417H12Rik	ENSMUSG00000049740	RIKEN cDNA 5330417H12 gene [Source:MGI Symbol;Acc:MGI:1923929]	0	1	1
5330425B07Rik	ENSMUSG00000105729	RIKEN cDNA 5330425B07 gene [Source:MGI Symbol;Acc:MGI:1924313]	0	1	1
5330437M03Rik	ENSMUSG00000106855	RIKEN cDNA 5330437M03 gene [Source:MGI Symbol;Acc:MGI:2444650]	-0.07101		0.09386
5430401F13Rik	ENSMUSG00000094113	RIKEN cDNA 5430401F13 gene [Source:MGI Symbol;Acc:MGI:1918642]	0	1	1
5430402E10Rik	ENSMUSG00000044121	RIKEN cDNA 5430402E10 gene [Source:MGI Symbol;Acc:MGI:1918601]	0	1	1
5430403G16Rik	ENSMUSG00000072763	RIKEN cDNA 5430403G16 gene [Source:MGI Symbol;Acc:MGI:1924450]	-0.2701	0.1745	0.1077
5430419D17Rik	ENSMUSG00000006204	RIKEN cDNA 5430419D17 gene [Source:MGI Symbol;Acc:MGI:1918645]	0.738	0.01279	0.004627
5430420F09Rik	ENSMUSG00000102808	RIKEN cDNA 5430420F09 gene [Source:MGI Symbol;Acc:MGI:1921741]	0	1	1
5430427O19Rik	ENSMUSG00000025058	RIKEN cDNA 5430427O19 gene [Source:MGI Symbol;Acc:MGI:1918648]	0.241		0.08347
5430430B14Rik	ENSMUSG00000109953	RIKEN cDNA 5430430B14 gene [Source:MGI Symbol;Acc:MGI:1918674]	-0.0007941		0.9871
5430433H01Rik	ENSMUSG00000104075	RIKEN cDNA 5430433H01 gene [Source:MGI Symbol;Acc:MGI:1918620]	0	1	1
5430434F05Rik	ENSMUSG00000108780	RIKEN cDNA 5430434F05 gene [Source:MGI Symbol;Acc:MGI:1925345]	-0.189		0.01347
5530400C23Rik	ENSMUSG00000055594	RIKEN cDNA 5530400C23 gene [Source:MGI Symbol;Acc:MGI:1918650]	0	1	1
5530400K19Rik	ENSMUSG00000102404	RIKEN cDNA 5530400K19 gene [Source:MGI Symbol;Acc:MGI:1921757]	0.6834		0.002396
5530401A14Rik	ENSMUSG00000020703	RIKEN cDNA 5530401A14 gene [Source:MGI Symbol;Acc:MGI:1918638]	-0.02515		0.5765
5730408A14Rik	ENSMUSG00000104343	RIKEN cDNA 5730408A14 gene [Source:MGI Symbol;Acc:MGI:1917766]	0	1	1
5730409E04Rik	ENSMUSG00000073755	RIKEN cDNA 5730409E04Rik gene [Source:MGI Symbol;Acc:MGI:3609248]	0.2618	0.002824	0.0007498
5730455P16Rik	ENSMUSG00000057181	RIKEN cDNA 5730455P16 gene [Source:MGI Symbol;Acc:MGI:1917841]	0.2995	0.0002611	4.151e-05
5730480H06Rik	ENSMUSG00000029089	RIKEN cDNA 5730480H06 gene [Source:MGI Symbol;Acc:MGI:1917842]	0.2866	0.00559	0.001703
5730488B01Rik	ENSMUSG00000103995	RIKEN cDNA 5730488B01 gene [Source:MGI Symbol;Acc:MGI:1917852]	0	1	1
5730507A11Rik	ENSMUSG00000107468	RIKEN cDNA 5730507A11 gene [Source:MGI Symbol;Acc:MGI:1917874]	-0.2542		0.2315
5730507C01Rik	ENSMUSG00000073197	RIKEN cDNA 5730507C01 gene [Source:MGI Symbol;Acc:MGI:1917882]	-0.1771	0.5577	0.4585
5730522E02Rik	ENSMUSG00000032985	RIKEN cDNA 5730522E02 gene [Source:MGI Symbol;Acc:MGI:1917876]	-0.002536		0.974
5730559C18Rik	ENSMUSG00000041605	RIKEN cDNA 5730559C18 gene [Source:MGI Symbol;Acc:MGI:1921579]	-0.1301		0.1042
5730585A16Rik	ENSMUSG00000102297	RIKEN cDNA 5730585A16 gene [Source:MGI Symbol;Acc:MGI:1924346]	0	1	1
5730596B20Rik	ENSMUSG00000056468	RIKEN cDNA 5730596B20 gene [Source:MGI Symbol;Acc:MGI:1924830]	0	1	1
5830411K02Rik	ENSMUSG00000105421	RIKEN cDNA 5830411K02 gene [Source:MGI Symbol;Acc:MGI:1923267]	0	1	1
5830411N06Rik	ENSMUSG00000054672	RIKEN cDNA 5830411N06 gene [Source:MGI Symbol;Acc:MGI:2443685]	0	1	1
5830415G21Rik	ENSMUSG00000102895	RIKEN cDNA 5830415G21 gene [Source:MGI Symbol;Acc:MGI:1923259]	-0.1338		0.3417
5830437K03Rik	ENSMUSG00000104579	RIKEN cDNA 5830437K03 gene [Source:MGI Symbol;Acc:MGI:1923318]	0	1	1
5830444F18Rik	ENSMUSG00000102744	RIKEN cDNA 5830444F18 gene [Source:MGI Symbol;Acc:MGI:2444780]	0	1	1
5830462I19Rik	ENSMUSG00000091102	RIKEN cDNA 5830462I19 gene [Source:MGI Symbol;Acc:MGI:3642105]	-0.1191		0.2369
5830462O15Rik	ENSMUSG00000110972	RIKEN cDNA 5830462O15 gene [Source:MGI Symbol;Acc:MGI:1923360]	0.02063		0.6071
5830473C10Rik	ENSMUSG00000070690	RIKEN cDNA 5830473C10 gene [Source:MGI Symbol;Acc:MGI:1923342]	-0.06785		0.0923
5930409G06Rik	ENSMUSG00000103477	RIKEN cDNA 5930409G06 gene [Source:MGI Symbol;Acc:MGI:1924316]	-0.1837	0.4379	0.3376
5930420M18Rik	ENSMUSG00000107201	RIKEN cDNA 5930420M18 gene [Source:MGI Symbol;Acc:MGI:2441703]	-0.2065	0.3477	0.253
5930422O12Rik	ENSMUSG00000048544	RIKEN cDNA 5930422O12 gene [Source:MGI Symbol;Acc:MGI:2442538]	-0.001591		0.9953
6030400A10Rik	ENSMUSG00000105326	RIKEN cDNA 6030400A10 gene [Source:MGI Symbol;Acc:MGI:1924319]	-0.02132		0.89
6030408B16Rik	ENSMUSG00000075408	RIKEN cDNA 6030408B16 gene [Source:MGI Symbol;Acc:MGI:1924967]	-0.119		0.3579
6030419C18Rik	ENSMUSG00000066607	RIKEN cDNA 6030419C18 gene [Source:MGI Symbol;Acc:MGI:2442108]	-0.1238	0.121	0.06913
6030445D17Rik	ENSMUSG00000066178	RIKEN cDNA 6030445D17 gene [Source:MGI Symbol;Acc:MGI:2443447]	-0.1369		0.4733
6030452D12Rik	ENSMUSG00000054069	RIKEN cDNA 6030452D12 gene [Source:MGI Symbol;Acc:MGI:3045356]	0.04312		0.1661
6030458C11Rik	ENSMUSG00000022195	RIKEN cDNA 6030458C11 gene [Source:MGI Symbol;Acc:MGI:1925127]	0.1656	0.024	0.009856
6030460B20Rik	ENSMUSG00000103822	RIKEN cDNA 6030460B20 gene [Source:MGI Symbol;Acc:MGI:1924974]	0.08989		0.2062
6030468B19Rik	ENSMUSG00000025573	RIKEN cDNA 6030468B19 gene [Source:MGI Symbol;Acc:MGI:1924977]	0.02314		0.6079
6030498E09Rik	ENSMUSG00000051361	RIKEN cDNA 6030498E09 gene [Source:MGI Symbol;Acc:MGI:1925133]	0.3707		0.0009804
6330409D20Rik	ENSMUSG00000009551	RIKEN cDNA 6330409D20 gene [Source:MGI Symbol;Acc:MGI:1917980]	0.3817	0.08602	0.04557
6330415B21Rik	ENSMUSG00000108077	RIKEN cDNA 6330415B21 gene [Source:MGI Symbol;Acc:MGI:1918003]	0	1	1
6330419E04Rik	ENSMUSG00000107414	RIKEN cDNA 6330419E04 gene [Source:MGI Symbol;Acc:MGI:1918013]	-0.04755		0.1643
6330537M06Rik	ENSMUSG00000110575	RIKEN cDNA 6330537M06 gene [Source:MGI Symbol;Acc:MGI:1923413]	-0.1034		0.5724
6430500D05Rik	ENSMUSG00000105481	RIKEN cDNA 6430500D05 gene [Source:MGI Symbol;Acc:MGI:1924132]	0.06972		0.09697
6430511E19Rik	ENSMUSG00000102555	RIKEN cDNA 6430511E19 gene [Source:MGI Symbol;Acc:MGI:2443259]	-0.5352	0.002434	0.0006296
6430531B16Rik	ENSMUSG00000073795	RIKEN cDNA 6430531B16 gene [Source:MGI Symbol;Acc:MGI:2685939]	0.6871	0.009451	0.003205
6430548M08Rik	ENSMUSG00000031824	RIKEN cDNA 6430548M08 gene [Source:MGI Symbol;Acc:MGI:2443793]	0.3168	5.858e-06	3.971e-07
6430550D23Rik	ENSMUSG00000074646	RIKEN cDNA 6430550D23 gene [Source:MGI Symbol;Acc:MGI:2443361]	-0.19	0.321	0.2289
6430571L13Rik	ENSMUSG00000037977	RIKEN cDNA 6430571L13 gene [Source:MGI Symbol;Acc:MGI:2445137]	0.0653	0.3584	0.2627
6430573F11Rik	ENSMUSG00000039620	RIKEN cDNA 6430573F11 gene [Source:MGI Symbol;Acc:MGI:2442328]	0.2148	0.1027	0.05662
6430628N08Rik	ENSMUSG00000034185	RIKEN cDNA 6430628N08 gene [Source:MGI Symbol;Acc:MGI:1923487]	0.1314		0.05898
6430710M23Rik	ENSMUSG00000110127	RIKEN cDNA 6430710M23 gene [Source:MGI Symbol;Acc:MGI:1923464]	-0.1388		0.547
6720464F23Rik	ENSMUSG00000103432	RIKEN cDNA 6720464F23 gene [Source:MGI Symbol;Acc:MGI:2444677]	0.1187		0.1044
6720469O03Rik	ENSMUSG00000108507	RIKEN cDNA 6720469O03 gene [Source:MGI Symbol;Acc:MGI:1924988]	0	1	1
6720475M21Rik	ENSMUSG00000107009	RIKEN cDNA 6720475M21 gene [Source:MGI Symbol;Acc:MGI:1925146]	0	1	1
6720482G16Rik	ENSMUSG00000106553	RIKEN cDNA 6720482G16 gene [Source:MGI Symbol;Acc:MGI:1925148]	0.02063		0.6071
6720489N17Rik	ENSMUSG00000072066	RIKEN cDNA 6720489N17 gene [Source:MGI Symbol;Acc:MGI:2443901]	-0.5593	0.01118	0.003938
6820402A03Rik	ENSMUSG00000103706	RIKEN cDNA 6820402A03 gene [Source:MGI Symbol;Acc:MGI:1922992]	0.07		0.7887
6820408C15Rik	ENSMUSG00000032680	RIKEN cDNA 6820408C15 gene [Source:MGI Symbol;Acc:MGI:3045333]	1.717	6.853e-09	8.98e-11
7330423F06Rik	ENSMUSG00000105870	RIKEN cDNA 7330423F06 gene [Source:MGI Symbol;Acc:MGI:1925396]	0.1054		0.07613
7420426K07Rik	ENSMUSG00000074123	RIKEN cDNA 7420426K07 gene [Source:MGI Symbol;Acc:MGI:3588253]	0	1	1
7420461P10Rik	ENSMUSG00000091060	RIKEN cDNA 7420461P10 gene [Source:MGI Symbol;Acc:MGI:3642786]	0.02681		0.2813
7530416G11Rik	ENSMUSG00000096607	RIKEN cDNA 7530416G11 gene [Source:MGI Symbol;Acc:MGI:3036279]	-0.02414		0.2732
8030411F24Rik	ENSMUSG00000027444	RIKEN cDNA 8030411F24 gene [Source:MGI Symbol;Acc:MGI:1925859]	0	1	1
8030423J24Rik	ENSMUSG00000021600	RIKEN cDNA 8030423J24 gene [Source:MGI Symbol;Acc:MGI:1924416]	0	1	1
8030445P17Rik	ENSMUSG00000103563	RIKEN cDNA 8030445P17 gene [Source:MGI Symbol;Acc:MGI:2442299]	0.1536		0.05774
8030462N17Rik	ENSMUSG00000047466	RIKEN cDNA 8030462N17 gene [Source:MGI Symbol;Acc:MGI:2444951]	0.0671	0.3005	0.2111
8030474K03Rik	ENSMUSG00000046774	RIKEN cDNA 8030474K03 gene [Source:MGI Symbol;Acc:MGI:2685988]	-0.115		0.1535
8030487O14Rik	ENSMUSG00000105136	RIKEN cDNA 8030487O14 gene [Source:MGI Symbol;Acc:MGI:1924798]	0	1	1
8430408G22Rik	ENSMUSG00000048489	RIKEN cDNA 8430408G22 gene [Source:MGI Symbol;Acc:MGI:1918730]	2.687	3.939e-09	4.441e-11
8430422M14Rik	ENSMUSG00000105095	RIKEN cDNA 8430422M14 gene [Source:MGI Symbol;Acc:MGI:1925753]	0.1655	0.2089	0.1344
9030607J07Rik	ENSMUSG00000107005	RIKEN cDNA 9030607J07 gene [Source:MGI Symbol;Acc:MGI:1918776]	0	1	1
9030612E09Rik	ENSMUSG00000045008	RIKEN cDNA 9030612E09 gene [Source:MGI Symbol;Acc:MGI:1921780]	-0.07376	0.8048	0.7382
9030624G23Rik	ENSMUSG00000073158	RIKEN cDNA 9030624G23 gene [Source:MGI Symbol;Acc:MGI:1914058]	-0.06237	0.8177	0.7547
9030624J02Rik	ENSMUSG00000030982	RIKEN cDNA 9030624J02 gene [Source:MGI Symbol;Acc:MGI:1918767]	0.2092	0.002545	0.0006618
9130008F23Rik	ENSMUSG00000054951	RIKEN cDNA 9130008F23 gene [Source:MGI Symbol;Acc:MGI:1918833]	-0.581	0.03547	0.01571
9130011E15Rik	ENSMUSG00000039901	RIKEN cDNA 9130011E15 gene [Source:MGI Symbol;Acc:MGI:1918867]	-0.03448	0.7672	0.6923
9130019O22Rik	ENSMUSG00000030823	RIKEN cDNA 9130019O22 gene [Source:MGI Symbol;Acc:MGI:1926171]	-0.136	0.3694	0.2728
9130023H24Rik	ENSMUSG00000062944	RIKEN cDNA 9130023H24 gene [Source:MGI Symbol;Acc:MGI:2442738]	-0.2864	0.01096	0.003846
9130204L05Rik	ENSMUSG00000091175	RIKEN cDNA 9130204L05 gene [Source:MGI Symbol;Acc:MGI:2684973]	0	1	1
9130213A22Rik	ENSMUSG00000097386	RIKEN cDNA 9130213A22 gene [Source:MGI Symbol;Acc:MGI:3642718]	-0.08401	0.7294	0.6467
9130214F15Rik	ENSMUSG00000109237	RIKEN cDNA 9130214F15 gene [Source:MGI Symbol;Acc:MGI:1924373]	0	1	1
9130230L23Rik	ENSMUSG00000054598	RIKEN cDNA 9130230L23 gene [Source:MGI Symbol;Acc:MGI:3041166]	-0.02397		0.2731
9130401M01Rik	ENSMUSG00000101892	RIKEN cDNA 9130401M01 gene [Source:MGI Symbol;Acc:MGI:1923008]	-0.1529	0.2092	0.1346
9130409I23Rik	ENSMUSG00000038768	RIKEN cDNA 9130409I23 gene [Source:MGI Symbol;Acc:MGI:3588271]	-0.02414		0.2732
9230102O04Rik	ENSMUSG00000079602	RIKEN cDNA 9230102O04 gene [Source:MGI Symbol;Acc:MGI:1924932]	0	1	1
9230104L09Rik	ENSMUSG00000027446	RIKEN cDNA 9230104L09 gene [Source:MGI Symbol;Acc:MGI:1924955]	0.2318		0.01394
9230110C19Rik	ENSMUSG00000053070	RIKEN cDNA 9230110C19 gene [Source:MGI Symbol;Acc:MGI:3045346]	0.3366	0.08879	0.04735
9230110F15Rik	ENSMUSG00000047980	RIKEN cDNA 9230110F15 gene [Source:MGI Symbol;Acc:MGI:1924330]	0	1	1
9230112D13Rik	ENSMUSG00000021797	RIKEN cDNA 9230112D13 gene [Source:MGI Symbol;Acc:MGI:1925493]	0	1	1
9230113P08Rik	ENSMUSG00000078934	RIKEN cDNA 9230113P08 gene [Source:MGI Symbol;Acc:MGI:1925158]	0	1	1
9330121K16Rik	ENSMUSG00000110249	RIKEN cDNA 9330121K16 gene [Source:MGI Symbol;Acc:MGI:2443625]	0.4048	0.1092	0.06104
9330159F19Rik	ENSMUSG00000004360	RIKEN cDNA 9330159F19 gene [Source:MGI Symbol;Acc:MGI:3036239]	-0.1808	0.08773	0.04668
9330159N22Rik	ENSMUSG00000113695	RIKEN cDNA 9330159N22 gene [Source:MGI Symbol;Acc:MGI:1924453]	0	1	1
9330161L09Rik	ENSMUSG00000055271	RIKEN cDNA 9330161L09 gene [Source:MGI Symbol;Acc:MGI:1924475]	0.2834	0.166	0.1014
9330162G02Rik	ENSMUSG00000109536	RIKEN cDNA 9330162G02 gene [Source:MGI Symbol;Acc:MGI:2442217]	-0.1711	0.2372	0.157
9330182L06Rik	ENSMUSG00000056004	RIKEN cDNA 9330182L06 gene [Source:MGI Symbol;Acc:MGI:2443264]	-0.1128	0.2441	0.1627
9330182O14Rik	ENSMUSG00000094112	RIKEN cDNA 9330182O14 gene [Source:MGI Symbol;Acc:MGI:3045378]	0	1	1
9430007A20Rik	ENSMUSG00000028593	RIKEN cDNA 9430007A20 gene [Source:MGI Symbol;Acc:MGI:2685880]	0	1	1
9430007M09Rik	ENSMUSG00000106913	RIKEN cDNA 9430007M09 gene [Source:MGI Symbol;Acc:MGI:1924520]	0	1	1
9430015G10Rik	ENSMUSG00000059939	RIKEN cDNA 9430015G10 gene [Source:MGI Symbol;Acc:MGI:2444364]	-0.06213	0.553	0.4532
9430031K09Rik	ENSMUSG00000113341	RIKEN cDNA 9430031K09 gene [Source:MGI Symbol;Acc:MGI:1924503]	-0.008009		0.969
9430034N14Rik	ENSMUSG00000102964	RIKEN cDNA 9430034N14 gene [Source:MGI Symbol;Acc:MGI:2444791]	1.019	0.0001471	2.052e-05
9430037O13Rik	ENSMUSG00000102246	RIKEN cDNA 9430037O13 gene [Source:MGI Symbol;Acc:MGI:1924535]	0.02383		0.2783
9430038I01Rik	ENSMUSG00000040139	RIKEN cDNA 9430038I01 gene [Source:MGI Symbol;Acc:MGI:1924502]	-0.05014	0.838	0.7808
9430053O09Rik	ENSMUSG00000102344	RIKEN cDNA 9430053O09 gene [Source:MGI Symbol;Acc:MGI:2442604]	0.02398		0.7729
9430062P05Rik	ENSMUSG00000104263	RIKEN cDNA 9430062P05 gene [Source:MGI Symbol;Acc:MGI:2441746]	-0.3049		0.1391
9430064I24Rik	ENSMUSG00000108402	RIKEN cDNA 9430064I24 gene [Source:MGI Symbol;Acc:MGI:3704302]	0.4689	0.02983	0.0128
9430069I07Rik	ENSMUSG00000094447	RIKEN cDNA 9430069I07 gene [Source:MGI Symbol;Acc:MGI:1924608]	0.02383		0.2783
9430081H08Rik	ENSMUSG00000111088	RIKEN cDNA 9430081H08 gene [Source:MGI Symbol;Acc:MGI:1924680]	-0.08952	0.7094	0.6231
9430083B18Rik	ENSMUSG00000102701	RIKEN cDNA 9430083B18 gene [Source:MGI Symbol;Acc:MGI:1924615]	0.04176		0.5011
9430087B13Rik	ENSMUSG00000104971	RIKEN cDNA 9430087B13 gene [Source:MGI Symbol;Acc:MGI:1924687]	0	1	1
9430087J23Rik	ENSMUSG00000103522	RIKEN cDNA 9430087J23 gene [Source:MGI Symbol;Acc:MGI:1924651]	0.1043		0.1351
9430092D12Rik	ENSMUSG00000102205	RIKEN cDNA 9430092D12 gene [Source:MGI Symbol;Acc:MGI:1924677]	0	1	1
9430097D07Rik	ENSMUSG00000075405	RIKEN cDNA 9430097D07 gene [Source:MGI Symbol;Acc:MGI:2441749]	-0.247		0.1703
9430099M06Rik	ENSMUSG00000109997	RIKEN cDNA 9430099M06 gene [Source:MGI Symbol;Acc:MGI:1924691]	0	1	1
9530002B09Rik	ENSMUSG00000023263	RIKEN cDNA 9530002B09 gene [Source:MGI Symbol;Acc:MGI:1924682]	0	1	1
9530003J23Rik	ENSMUSG00000020177	RIKEN cDNA 9530003J23 gene [Source:MGI Symbol;Acc:MGI:1924647]	0	1	1
9530003O04Rik	ENSMUSG00000102267	RIKEN cDNA 9530003O04 gene [Source:MGI Symbol;Acc:MGI:1924641]	0.00856		0.9929
9530013L04Rik	ENSMUSG00000107780	RIKEN cDNA 9530013L04 gene [Source:MGI Symbol;Acc:MGI:1924658]	0	1	1
9530018H14Rik	ENSMUSG00000102373	RIKEN cDNA 9530018H14 gene [Source:MGI Symbol;Acc:MGI:1924645]	0	1	1
9530022L04Rik	ENSMUSG00000102369	RIKEN cDNA 9530022L04 gene [Source:MGI Symbol;Acc:MGI:1924590]	0.1553		0.1267
9530053A07Rik	ENSMUSG00000078776	RIKEN cDNA 9530053A07 gene [Source:MGI Symbol;Acc:MGI:2442118]	0.02383		0.2783
9530056K15Rik	ENSMUSG00000045345	RIKEN cDNA 9530056K15 gene [Source:MGI Symbol;Acc:MGI:2444456]	0.2974	0.1967	0.1245
9530068E07Rik	ENSMUSG00000036275	RIKEN cDNA 9530068E07 gene [Source:MGI Symbol;Acc:MGI:2654705]	0.1308	0.0558	0.02689
9530077C05Rik	ENSMUSG00000036411	RIKEN cDNA 9530077C05 gene [Source:MGI Symbol;Acc:MGI:1915533]	-0.1674	0.1821	0.1134
9530078K11Rik	ENSMUSG00000109268	RIKEN cDNA 9530078K11 gene [Source:MGI Symbol;Acc:MGI:1925814]	0.108		0.2459
9530085L11Rik	ENSMUSG00000107742	RIKEN cDNA 9530085L11 gene [Source:MGI Symbol;Acc:MGI:2443889]	-0.7684	8.297e-07	3.427e-08
9530085P06Rik	ENSMUSG00000098109	RIKEN cDNA 9530085P06 gene [Source:MGI Symbol;Acc:MGI:1925816]	0.1617		0.04016
9530086O07Rik	ENSMUSG00000108076	RIKEN cDNA 9530086O07 gene [Source:MGI Symbol;Acc:MGI:1925991]	0	1	1
9630010A21Rik	ENSMUSG00000103867	RIKEN cDNA 9630010A21 gene [Source:MGI Symbol;Acc:MGI:2442787]	-0.3795		0.1118
9630041A04Rik	ENSMUSG00000057710	RIKEN cDNA 9630041A04 gene [Source:MGI Symbol;Acc:MGI:3045242]	0	1	1
9830107B12Rik	ENSMUSG00000073386	RIKEN cDNA 9830107B12 gene [Source:MGI Symbol;Acc:MGI:3608415]	0	1	1
9930012K11Rik	ENSMUSG00000044551	RIKEN cDNA 9930012K11 gene [Source:MGI Symbol;Acc:MGI:2145726]	0.1109	0.6828	0.5939
9930021J03Rik	ENSMUSG00000046138	RIKEN cDNA 9930021J03 gene [Source:MGI Symbol;Acc:MGI:2444398]	-0.1013	0.1101	0.06163
9930022D16Rik	ENSMUSG00000045065	RIKEN cDNA 9930022D16 gene [Source:MGI Symbol;Acc:MGI:2444178]	0.06786		0.1204
9930024M15Rik	ENSMUSG00000111131	RIKEN cDNA 9930024M15 gene [Source:MGI Symbol;Acc:MGI:3026920]	-0.02234		0.7016
9930111J21Rik1	ENSMUSG00000069893	RIKEN cDNA 9930111J21 gene 1 [Source:MGI Symbol;Acc:MGI:3041173]	0.2517		0.09015
9930111J21Rik2	ENSMUSG00000069892	RIKEN cDNA 9930111J21 gene 2 [Source:MGI Symbol;Acc:MGI:3711310]	0.05804		0.7562
9930120I10Rik	ENSMUSG00000108120	RIKEN cDNA 9930120I10 gene [Source:MGI Symbol;Acc:MGI:1924996]	-1.368	3.577e-06	2.137e-07
a	ENSMUSG00000027596	nonagouti [Source:MGI Symbol;Acc:MGI:87853]	-0.1362	0.4039	0.3049
A030003K21Rik	ENSMUSG00000113084	RIKEN cDNA A030003K21 gene [Source:MGI Symbol;Acc:MGI:1925163]	0	1	1
A030005K14Rik	ENSMUSG00000104423	RIKEN cDNA A030005K14 gene [Source:MGI Symbol;Acc:MGI:1925171]	0	1	1
A030005L19Rik	ENSMUSG00000113880	RIKEN cDNA A030005L19 gene [Source:MGI Symbol;Acc:MGI:1925172]	0.3279	0.13	0.0754
A030012G06Rik	ENSMUSG00000104167	RIKEN cDNA A030012G06 gene [Source:MGI Symbol;Acc:MGI:3028038]	0.02319		0.2776
A030014E15Rik	ENSMUSG00000113973	RIKEN cDNA A030014E15 gene [Source:MGI Symbol;Acc:MGI:1925167]	0.05686		0.6336
A130010J15Rik	ENSMUSG00000079144	RIKEN cDNA A130010J15 gene [Source:MGI Symbol;Acc:MGI:2441776]	0.1593	0.1778	0.1103
A130012E19Rik	ENSMUSG00000112822	RIKEN cDNA A130012E19 gene [Source:MGI Symbol;Acc:MGI:2443640]	0.02736		0.776
A130048G24Rik	ENSMUSG00000102642	RIKEN cDNA A130048G24 gene [Source:MGI Symbol;Acc:MGI:2443520]	-0.06634		0.235
A130050O07Rik	ENSMUSG00000102277	RIKEN cDNA A130050O07 gene [Source:MGI Symbol;Acc:MGI:2443458]	-0.05179		0.1423
A130071D04Rik	ENSMUSG00000104291	RIKEN cDNA A130071D04 gene [Source:MGI Symbol;Acc:MGI:2444749]	0	1	1
A1bg	ENSMUSG00000022347	alpha-1-B glycoprotein [Source:MGI Symbol;Acc:MGI:2152878]	-0.1368		0.02058
A1cf	ENSMUSG00000052595	APOBEC1 complementation factor [Source:MGI Symbol;Acc:MGI:1917115]	-0.1965		0.01811
A230050P20Rik	ENSMUSG00000038884	RIKEN cDNA A230050P20 gene [Source:MGI Symbol;Acc:MGI:2441788]	0.1674	0.0199	0.007886
A230052G05Rik	ENSMUSG00000020887	RIKEN cDNA A230052G05 gene [Source:MGI Symbol;Acc:MGI:3045239]	-0.1487		0.4152
A230065H16Rik	ENSMUSG00000087075	RIKEN cDNA A230065H16 gene [Source:MGI Symbol;Acc:MGI:2685744]	-0.264		0.03549
A230072I06Rik	ENSMUSG00000074473	RIKEN cDNA A230072I06 gene [Source:MGI Symbol;Acc:MGI:3588221]	0	1	1
A230081H15Rik	ENSMUSG00000112367	Riken cDNA A230081H15 gene [Source:MGI Symbol;Acc:MGI:4437789]	0	1	1
A230085B16Rik	ENSMUSG00000110047	RIKEN cDNA A230085B16 gene [Source:MGI Symbol;Acc:MGI:3045287]	-0.05174		0.1422
A230103L15Rik	ENSMUSG00000109122	RIKEN cDNA A230103L15 gene [Source:MGI Symbol;Acc:MGI:1925005]	-0.3204	0.1831	0.1141
A26c2	ENSMUSG00000109344	ANKRD26-like family C, member 2 [Source:MGI Symbol;Acc:MGI:3644757]	0	1	1
A2m	ENSMUSG00000030111	alpha-2-macroglobulin [Source:MGI Symbol;Acc:MGI:2449119]	1.231	0.0001654	2.362e-05
A2ml1	ENSMUSG00000047228	alpha-2-macroglobulin like 1 [Source:MGI Symbol;Acc:MGI:3039594]	-0.03093	0.8699	0.8219
A330058E17Rik	ENSMUSG00000106735	RIKEN cDNA A330058E17 gene [Source:MGI Symbol;Acc:MGI:2442263]	0.06621		0.4689
A330070K13Rik	ENSMUSG00000052014	RIKEN cDNA A330070K13 gene [Source:MGI Symbol;Acc:MGI:2685897]	-0.02397		0.6846
A330074H02Rik	ENSMUSG00000102995	RIKEN cDNA A330074H02 gene [Source:MGI Symbol;Acc:MGI:3028065]	0.1162		0.3464
A3galt2	ENSMUSG00000028794	alpha 1,3-galactosyltransferase 2 (isoglobotriaosylceramide synthase) [Source:MGI Symbol;Acc:MGI:2685279]	0.5453	0.01371	0.005027
A430005L14Rik	ENSMUSG00000047613	RIKEN cDNA A430005L14 gene [Source:MGI Symbol;Acc:MGI:2140680]	-0.1054	0.2904	0.2021
A430027C01Rik	ENSMUSG00000104432	RIKEN cDNA A430027C01 gene [Source:MGI Symbol;Acc:MGI:2143417]	0.2402	0.3596	0.2638
A430028G04Rik	ENSMUSG00000112417	RIKEN cDNA A430028G04 gene [Source:MGI Symbol;Acc:MGI:2444187]	0	1	1
A430033K04Rik	ENSMUSG00000056014	RIKEN cDNA A430033K04 gene [Source:MGI Symbol;Acc:MGI:3583896]	0.1593	0.0337	0.0148
A430050A11Rik	ENSMUSG00000102372	RIKEN cDNA A430050A11 gene [Source:MGI Symbol;Acc:MGI:3028067]	0.02551		0.6843
A430072C10Rik	ENSMUSG00000104859	RIKEN cDNA A430072C10 gene [Source:MGI Symbol;Acc:MGI:2442445]	0	1	1
A430078G23Rik	ENSMUSG00000074497	RIKEN cDNA A430078G23 gene [Source:MGI Symbol;Acc:MGI:2442135]	-0.1301		0.107
A430089I19Rik	ENSMUSG00000094560	RIKEN cDNA A430089I19 gene [Source:MGI Symbol;Acc:MGI:2683305]	0	1	1
A430103D13Rik	ENSMUSG00000112096	RIKEN cDNA A430103D13 gene [Source:MGI Symbol;Acc:MGI:1925025]	0.8035	0.0005747	0.0001111
A430105I19Rik	ENSMUSG00000045838	RIKEN cDNA A430105I19 gene [Source:MGI Symbol;Acc:MGI:2685199]	0.3426	0.01225	0.004399
A430110C17Rik	ENSMUSG00000102415	RIKEN cDNA A430110C17 gene [Source:MGI Symbol;Acc:MGI:2444994]	0.05384		0.6479
A4galt	ENSMUSG00000047878	alpha 1,4-galactosyltransferase [Source:MGI Symbol;Acc:MGI:3512453]	0.4356	0.0415	0.0189
A4gnt	ENSMUSG00000037953	alpha-1,4-N-acetylglucosaminyltransferase [Source:MGI Symbol;Acc:MGI:2143261]	0	1	1
A530016L24Rik	ENSMUSG00000043122	RIKEN cDNA A530016L24 gene [Source:MGI Symbol;Acc:MGI:2443020]	0.04666		0.3658
A530030E21Rik	ENSMUSG00000105160	RIKEN cDNA A530030E21 gene [Source:MGI Symbol;Acc:MGI:2444617]	0.02173		0.2761
A530032D15Rik	ENSMUSG00000089844	RIKEN cDNA A530032D15Rik gene [Source:MGI Symbol;Acc:MGI:3037746]	0	1	1
A530058O07Rik	ENSMUSG00000113290	RIKEN cDNA A530058O07 gene [Source:MGI Symbol;Acc:MGI:2145514]	0.02173		0.2761
A530064D06Rik	ENSMUSG00000043939	RIKEN cDNA A530064D06 gene [Source:MGI Symbol;Acc:MGI:2443476]	-0.04503		0.3544
A530064N14Rik	ENSMUSG00000104273	RIKEN cDNA A530064N14 gene [Source:MGI Symbol;Acc:MGI:3028068]	0.04074		0.4829
A530083M17Rik	ENSMUSG00000106024	RIKEN cDNA A530083M17 gene [Source:MGI Symbol;Acc:MGI:2444172]	0	1	1
A530084C06Rik	ENSMUSG00000090863	RIKEN cDNA A530084C06 gene [Source:MGI Symbol;Acc:MGI:3704402]	0.2073		0.27
A630001G21Rik	ENSMUSG00000052760	RIKEN cDNA A630001G21 gene [Source:MGI Symbol;Acc:MGI:2443131]	0.242		0.0925
A630010A05Rik	ENSMUSG00000075395	RIKEN cDNA A630010A05 gene [Source:MGI Symbol;Acc:MGI:3584518]	0	1	1
A630023A22Rik	ENSMUSG00000095493	RIKEN cDNA A630023A22 gene [Source:MGI Symbol;Acc:MGI:2145657]	0.06869		0.09645
A630033H20Rik	ENSMUSG00000054293	RIKEN cDNA A630033H20 gene [Source:MGI Symbol;Acc:MGI:2441814]	-0.04771		0.7256
A630073D07Rik	ENSMUSG00000067541	RIKEN cDNA A630073D07 gene [Source:MGI Symbol;Acc:MGI:2686534]	0	1	1
A630076J17Rik	ENSMUSG00000094613	RIKEN cDNA A630076J17 gene [Source:MGI Symbol;Acc:MGI:2442999]	-0.02468		0.6927
A630081D01Rik	ENSMUSG00000102721	RIKEN cDNA A630081D01 gene [Source:MGI Symbol;Acc:MGI:2138649]	0	1	1
A630095E13Rik	ENSMUSG00000070313	RIKEN cDNA A630095E13 gene [Source:MGI Symbol;Acc:MGI:3055869]	0	1	1
A630095N17Rik	ENSMUSG00000096094	RIKEN cDNA A630095N17 gene [Source:MGI Symbol;Acc:MGI:2686470]	0.287		0.0602
A730009L09Rik	ENSMUSG00000110358	RIKEN cDNA A730009L09 gene [Source:MGI Symbol;Acc:MGI:3028032]	0.0609	0.8186	0.7562
A730013G03Rik	ENSMUSG00000047384	RIKEN cDNA A730013G03 gene [Source:MGI Symbol;Acc:MGI:2445118]	0.4516		0.03183
A730015C16Rik	ENSMUSG00000090551	RIKEN cDNA A730015C16 gene [Source:MGI Symbol;Acc:MGI:3704235]	0.001751		0.9953
A730017C20Rik	ENSMUSG00000050875	RIKEN cDNA A730017C20 gene [Source:MGI Symbol;Acc:MGI:2442934]	0.05851	0.4289	0.3287
A730046J19Rik	ENSMUSG00000085139	RIKEN cDNA A730046J19 gene [Source:MGI Symbol;Acc:MGI:2442684]	0.08097	0.4139	0.3143
A730049H05Rik	ENSMUSG00000048636	RIKEN cDNA A730049H05 gene [Source:MGI Symbol;Acc:MGI:1921766]	0.3223	0.2375	0.1573
A730061H03Rik	ENSMUSG00000053588	RIKEN cDNA A730061H03 gene [Source:MGI Symbol;Acc:MGI:2445099]	0.02107		0.9153
A730062M13Rik	ENSMUSG00000102971	RIKEN cDNA A730062M13 gene [Source:MGI Symbol;Acc:MGI:3029302]	0	1	1
A730071L15Rik	ENSMUSG00000096923	RIKEN cDNA A730071L15Rik gene [Source:MGI Symbol;Acc:MGI:3642498]	0.364		0.0401
A730089K16Rik	ENSMUSG00000103529	RIKEN cDNA A730089K16 gene [Source:MGI Symbol;Acc:MGI:2443970]	-0.03176		0.796
A730091E23Rik	ENSMUSG00000113965	RIKEN cDNA A730091E23 gene [Source:MGI Symbol;Acc:MGI:2442493]	-0.3363	0.172	0.1057
A730094K22Rik	ENSMUSG00000102406	RIKEN cDNA A730094K22 gene [Source:MGI Symbol;Acc:MGI:2442864]	0.1739		0.1487
A830005F24Rik	ENSMUSG00000053181	RIKEN cDNA A830005F24 gene [Source:MGI Symbol;Acc:MGI:3045249]	-0.7069	0.01291	0.004677
A830010M20Rik	ENSMUSG00000111375	RIKEN cDNA A830010M20 gene [Source:MGI Symbol;Acc:MGI:2445097]	0.14	0.008937	0.003002
A830018L16Rik	ENSMUSG00000057715	RIKEN cDNA A830018L16 gene [Source:MGI Symbol;Acc:MGI:2444149]	-0.1824	0.2845	0.1973
A830031A19Rik	ENSMUSG00000055010	RIKEN cDNA A830031A19 gene [Source:MGI Symbol;Acc:MGI:2685508]	0	1	1
A830073O21Rik	ENSMUSG00000091890	RIKEN cDNA A830073O21 gene [Source:MGI Symbol;Acc:MGI:2443692]	-0.04979	0.8809	0.8374
A930002H02Rik	ENSMUSG00000109242	RIKEN cDNA A930002H02 gene [Source:MGI Symbol;Acc:MGI:1924466]	-0.04459		0.1624
A930002H24Rik	ENSMUSG00000045506	RIKEN cDNA A930002H24 gene [Source:MGI Symbol;Acc:MGI:2443151]	0.7074	0.006183	0.001922
A930003A15Rik	ENSMUSG00000075330	RIKEN cDNA A930003A15 gene [Source:MGI Symbol;Acc:MGI:1915412]	-0.03435	0.6856	0.5968
A930004D18Rik	ENSMUSG00000054057	RIKEN cDNA A930004D18 gene [Source:MGI Symbol;Acc:MGI:1925190]	0.04519	0.7459	0.6665
A930004J17Rik	ENSMUSG00000102602	RIKEN cDNA A930004J17 gene [Source:MGI Symbol;Acc:MGI:2442442]	-0.366	0.002756	0.0007286
A930005G22Rik	ENSMUSG00000106887	RIKEN cDNA A930005G22 gene [Source:MGI Symbol;Acc:MGI:3528178]	-0.6863	0.0002566	4.065e-05
A930005N03Rik	ENSMUSG00000103001	RIKEN cDNA A930005N03 gene [Source:MGI Symbol;Acc:MGI:1924441]	-0.6754	0.0008573	0.0001791
A930009A15Rik	ENSMUSG00000092210	RIKEN cDNA A930009A15 gene [Source:MGI Symbol;Acc:MGI:1925048]	-0.06304	0.7798	0.7079
A930014E01Rik	ENSMUSG00000104092	RIKEN cDNA A930014E01 gene [Source:MGI Symbol;Acc:MGI:1925848]	0	1	1
A930017K11Rik	ENSMUSG00000025727	RIKEN cDNA A930017K11 gene [Source:MGI Symbol;Acc:MGI:2442713]	0.1311	0.424	0.3238
A930018P22Rik	ENSMUSG00000032671	RIKEN cDNA A930018P22 gene [Source:MGI Symbol;Acc:MGI:1915493]	0.7469	0.001422	0.0003334
A930027P06Rik	ENSMUSG00000113688	RIKEN cDNA A930027P06 gene [Source:MGI Symbol;Acc:MGI:3026956]	0.6577	0.01138	0.004037
A930028O11Rik	ENSMUSG00000105226	RIKEN cDNA A930028O11 gene [Source:MGI Symbol;Acc:MGI:1925070]	-0.212		0.1682
A930030B08Rik	ENSMUSG00000108985	RIKEN cDNA A930030B08 gene [Source:MGI Symbol;Acc:MGI:1924443]	-0.4334	0.02771	0.01172
A930032L01Rik	ENSMUSG00000102282	RIKEN cDNA A930032L01 gene [Source:MGI Symbol;Acc:MGI:1925083]	0.08284		0.5322
A930033H14Rik	ENSMUSG00000090622	RIKEN cDNA A930033H14 gene [Source:MGI Symbol;Acc:MGI:2444562]	-0.3598	0.05973	0.02927
A930036I15Rik	ENSMUSG00000105469	RIKEN cDNA A930036I15 gene [Source:MGI Symbol;Acc:MGI:1925217]	0.2071		0.2958
A930036K24Rik	ENSMUSG00000102375	RIKEN cDNA A930036K24 gene [Source:MGI Symbol;Acc:MGI:1925079]	-0.6123	2.76e-06	1.544e-07
A930040O22Rik	ENSMUSG00000113102	RIKEN cDNA A930040O22 gene [Source:MGI Symbol;Acc:MGI:1925223]	-0.3406	0.1787	0.111
AA414992	ENSMUSG00000113342	expressed sequence AA414992 [Source:MGI Symbol;Acc:MGI:2142939]	0	1	1
AA467197	ENSMUSG00000033213	expressed sequence AA467197 [Source:MGI Symbol;Acc:MGI:3034182]	0.2951	0.4069	0.3079
AA474408	ENSMUSG00000073867	expressed sequence AA474408 [Source:MGI Symbol;Acc:MGI:3034216]	-0.7387	0.003098	0.000837
AA792892	ENSMUSG00000073497	expressed sequence AA792892 [Source:MGI Symbol;Acc:MGI:2140789]	0	1	1
AA914427	ENSMUSG00000103149	EST AA914427 [Source:MGI Symbol;Acc:MGI:1858439]	-0.5365	0.01508	0.005636
AA986860	ENSMUSG00000042510	expressed sequence AA986860 [Source:MGI Symbol;Acc:MGI:2138143]	0.5529	0.0008329	0.0001733
Aaas	ENSMUSG00000036678	achalasia, adrenocortical insufficiency, alacrimia [Source:MGI Symbol;Acc:MGI:2443767]	0.1039	0.2817	0.1949
Aacs	ENSMUSG00000029482	acetoacetyl-CoA synthetase [Source:MGI Symbol;Acc:MGI:1926144]	-0.3357	0.0003725	6.481e-05
Aadac	ENSMUSG00000027761	arylacetamide deacetylase [Source:MGI Symbol;Acc:MGI:1915008]	0	1	1
Aadacl2	ENSMUSG00000091376	arylacetamide deacetylase like 2 [Source:MGI Symbol;Acc:MGI:3646333]	0	1	1
Aadacl3	ENSMUSG00000078507	arylacetamide deacetylase like 3 [Source:MGI Symbol;Acc:MGI:2685281]	0	1	1
Aadacl4	ENSMUSG00000070609	arylacetamide deacetylase like 4 [Source:MGI Symbol;Acc:MGI:3650257]	0	1	1
Aadat	ENSMUSG00000057228	aminoadipate aminotransferase [Source:MGI Symbol;Acc:MGI:1345167]	0.1583		0.1614
Aaed1	ENSMUSG00000021482	AhpC/TSA antioxidant enzyme domain containing 1 [Source:MGI Symbol;Acc:MGI:1913379]	0.1784	0.04601	0.0214
Aagab	ENSMUSG00000037257	alpha- and gamma-adaptin binding protein [Source:MGI Symbol;Acc:MGI:1914189]	-0.07923	0.2199	0.143
Aak1	ENSMUSG00000057230	AP2 associated kinase 1 [Source:MGI Symbol;Acc:MGI:1098687]	-0.01657	0.7296	0.6471
Aamdc	ENSMUSG00000035642	adipogenesis associated Mth938 domain containing [Source:MGI Symbol;Acc:MGI:1913523]	-0.1931	0.09593	0.05198
Aamp	ENSMUSG00000006299	angio-associated migratory protein [Source:MGI Symbol;Acc:MGI:107809]	-0.1962	0.003713	0.001042
Aanat	ENSMUSG00000020804	arylalkylamine N-acetyltransferase [Source:MGI Symbol;Acc:MGI:1328365]	0.7778	0.001716	0.0004164
Aar2	ENSMUSG00000027628	AAR2 splicing factor homolog [Source:MGI Symbol;Acc:MGI:1915545]	0.08624	0.2685	0.1831
Aard	ENSMUSG00000068522	alanine and arginine rich domain containing protein [Source:MGI Symbol;Acc:MGI:2181621]	-0.08387	0.7063	0.6192
Aars	ENSMUSG00000031960	alanyl-tRNA synthetase [Source:MGI Symbol;Acc:MGI:2384560]	0.178	0.001409	0.0003298
Aars2	ENSMUSG00000023938	alanyl-tRNA synthetase 2, mitochondrial [Source:MGI Symbol;Acc:MGI:2681839]	-0.3843	0.0001353	1.855e-05
Aarsd1	ENSMUSG00000075528	alanyl-tRNA synthetase domain containing 1 [Source:MGI Symbol;Acc:MGI:1916934]	-0.298	0.0005274	9.983e-05
Aasdh	ENSMUSG00000055923	aminoadipate-semialdehyde dehydrogenase [Source:MGI Symbol;Acc:MGI:2442517]	-0.5508	0.0001592	2.253e-05
Aasdhppt	ENSMUSG00000025894	aminoadipate-semialdehyde dehydrogenase-phosphopantetheinyl transferase [Source:MGI Symbol;Acc:MGI:1914868]	-0.5599	9.657e-06	7.195e-07
Aass	ENSMUSG00000029695	aminoadipate-semialdehyde synthase [Source:MGI Symbol;Acc:MGI:1353573]	-0.4658	0.02185	0.008829
Aatf	ENSMUSG00000018697	apoptosis antagonizing transcription factor [Source:MGI Symbol;Acc:MGI:1929608]	0.2612	0.02268	0.009222
Aatk	ENSMUSG00000025375	apoptosis-associated tyrosine kinase [Source:MGI Symbol;Acc:MGI:1197518]	0.004434	0.9524	0.9322
AB124611	ENSMUSG00000057191	cDNA sequence AB124611 [Source:MGI Symbol;Acc:MGI:3043001]	0.137		0.2598
Abat	ENSMUSG00000057880	4-aminobutyrate aminotransferase [Source:MGI Symbol;Acc:MGI:2443582]	0.03704	0.5265	0.4255
Abca1	ENSMUSG00000015243	ATP-binding cassette, sub-family A (ABC1), member 1 [Source:MGI Symbol;Acc:MGI:99607]	0.6873	6.87e-07	2.65e-08
Abca12	ENSMUSG00000050296	ATP-binding cassette, sub-family A (ABC1), member 12 [Source:MGI Symbol;Acc:MGI:2676312]	-0.07195		0.655
Abca13	ENSMUSG00000004668	ATP-binding cassette, sub-family A (ABC1), member 13 [Source:MGI Symbol;Acc:MGI:2388707]	0.09758	0.296	0.2071
Abca14	ENSMUSG00000062017	ATP-binding cassette, sub-family A (ABC1), member 14 [Source:MGI Symbol;Acc:MGI:2388708]	0.1509		0.03648
Abca15	ENSMUSG00000054746	ATP-binding cassette, sub-family A (ABC1), member 15 [Source:MGI Symbol;Acc:MGI:2388709]	-0.02391		0.273
Abca16	ENSMUSG00000051900	ATP-binding cassette, sub-family A (ABC1), member 16 [Source:MGI Symbol;Acc:MGI:2388711]	0.0533		0.5008
Abca17	ENSMUSG00000035435	ATP-binding cassette, sub-family A (ABC1), member 17 [Source:MGI Symbol;Acc:MGI:3625331]	0.008783		0.9882
Abca2	ENSMUSG00000026944	ATP-binding cassette, sub-family A (ABC1), member 2 [Source:MGI Symbol;Acc:MGI:99606]	0.1132	0.08166	0.04274
Abca3	ENSMUSG00000024130	ATP-binding cassette, sub-family A (ABC1), member 3 [Source:MGI Symbol;Acc:MGI:1351617]	0.2593	0.000634	0.0001248
Abca4	ENSMUSG00000028125	ATP-binding cassette, sub-family A (ABC1), member 4 [Source:MGI Symbol;Acc:MGI:109424]	-0.2856	4.008e-06	2.466e-07
Abca5	ENSMUSG00000018800	ATP-binding cassette, sub-family A (ABC1), member 5 [Source:MGI Symbol;Acc:MGI:2386607]	-0.131	0.03402	0.01496
Abca6	ENSMUSG00000044749	ATP-binding cassette, sub-family A (ABC1), member 6 [Source:MGI Symbol;Acc:MGI:1923434]	-0.1629	0.1241	0.07122
Abca7	ENSMUSG00000035722	ATP-binding cassette, sub-family A (ABC1), member 7 [Source:MGI Symbol;Acc:MGI:1351646]	-0.7507	1.01e-09	7.325e-12
Abca8a	ENSMUSG00000041828	ATP-binding cassette, sub-family A (ABC1), member 8a [Source:MGI Symbol;Acc:MGI:2386846]	-0.3553	7.464e-05	8.793e-06
Abca8b	ENSMUSG00000020620	ATP-binding cassette, sub-family A (ABC1), member 8b [Source:MGI Symbol;Acc:MGI:1351668]	-1.195	2.1e-10	9.639e-13
Abca9	ENSMUSG00000041797	ATP-binding cassette, sub-family A (ABC1), member 9 [Source:MGI Symbol;Acc:MGI:2386796]	-0.3605	0.06677	0.03348
Abcb10	ENSMUSG00000031974	ATP-binding cassette, sub-family B (MDR/TAP), member 10 [Source:MGI Symbol;Acc:MGI:1860508]	0.1175	0.06126	0.03018
Abcb11	ENSMUSG00000027048	ATP-binding cassette, sub-family B (MDR/TAP), member 11 [Source:MGI Symbol;Acc:MGI:1351619]	-0.0008471	0.9995	0.9993
Abcb1a	ENSMUSG00000040584	ATP-binding cassette, sub-family B (MDR/TAP), member 1A [Source:MGI Symbol;Acc:MGI:97570]	-0.1949	0.2828	0.1959
Abcb1b	ENSMUSG00000028970	ATP-binding cassette, sub-family B (MDR/TAP), member 1B [Source:MGI Symbol;Acc:MGI:97568]	0.2562	0.3131	0.222
Abcb4	ENSMUSG00000042476	ATP-binding cassette, sub-family B (MDR/TAP), member 4 [Source:MGI Symbol;Acc:MGI:97569]	-0.1828	0.2711	0.1856
Abcb5	ENSMUSG00000072791	ATP-binding cassette, sub-family B (MDR/TAP), member 5 [Source:MGI Symbol;Acc:MGI:1924956]	0	1	1
Abcb6	ENSMUSG00000026198	ATP-binding cassette, sub-family B (MDR/TAP), member 6 [Source:MGI Symbol;Acc:MGI:1921354]	0.7402	1.632e-08	2.496e-10
Abcb7	ENSMUSG00000031333	ATP-binding cassette, sub-family B (MDR/TAP), member 7 [Source:MGI Symbol;Acc:MGI:109533]	-0.4783	7.352e-07	2.88e-08
Abcb8	ENSMUSG00000028973	ATP-binding cassette, sub-family B (MDR/TAP), member 8 [Source:MGI Symbol;Acc:MGI:1351667]	0.0495	0.4463	0.3459
Abcb9	ENSMUSG00000029408	ATP-binding cassette, sub-family B (MDR/TAP), member 9 [Source:MGI Symbol;Acc:MGI:1861729]	-0.0141	0.9074	0.872
Abcc1	ENSMUSG00000023088	ATP-binding cassette, sub-family C (CFTR/MRP), member 1 [Source:MGI Symbol;Acc:MGI:102676]	0.2918	0.0002069	3.124e-05
Abcc10	ENSMUSG00000032842	ATP-binding cassette, sub-family C (CFTR/MRP), member 10 [Source:MGI Symbol;Acc:MGI:2386976]	-0.05864	0.513	0.411
Abcc12	ENSMUSG00000036872	ATP-binding cassette, sub-family C (CFTR/MRP), member 12 [Source:MGI Symbol;Acc:MGI:2441679]	-0.02807		0.8714
Abcc2	ENSMUSG00000025194	ATP-binding cassette, sub-family C (CFTR/MRP), member 2 [Source:MGI Symbol;Acc:MGI:1352447]	0.9443	0.001673	0.0004047
Abcc3	ENSMUSG00000020865	ATP-binding cassette, sub-family C (CFTR/MRP), member 3 [Source:MGI Symbol;Acc:MGI:1923658]	0.1776		0.3962
Abcc4	ENSMUSG00000032849	ATP-binding cassette, sub-family C (CFTR/MRP), member 4 [Source:MGI Symbol;Acc:MGI:2443111]	0.5988	0.01037	0.003592
Abcc5	ENSMUSG00000022822	ATP-binding cassette, sub-family C (CFTR/MRP), member 5 [Source:MGI Symbol;Acc:MGI:1351644]	-0.3628	8.747e-07	3.671e-08
Abcc6	ENSMUSG00000030834	ATP-binding cassette, sub-family C (CFTR/MRP), member 6 [Source:MGI Symbol;Acc:MGI:1351634]	-0.3503		0.08038
Abcc8	ENSMUSG00000040136	ATP-binding cassette, sub-family C (CFTR/MRP), member 8 [Source:MGI Symbol;Acc:MGI:1352629]	0.2404	0.02243	0.009105
Abcc9	ENSMUSG00000030249	ATP-binding cassette, sub-family C (CFTR/MRP), member 9 [Source:MGI Symbol;Acc:MGI:1352630]	1.061	2.366e-06	1.275e-07
Abcd1	ENSMUSG00000031378	ATP-binding cassette, sub-family D (ALD), member 1 [Source:MGI Symbol;Acc:MGI:1349215]	-0.06627	0.5499	0.4502
Abcd2	ENSMUSG00000055782	ATP-binding cassette, sub-family D (ALD), member 2 [Source:MGI Symbol;Acc:MGI:1349467]	0.02165	0.8221	0.7607
Abcd3	ENSMUSG00000028127	ATP-binding cassette, sub-family D (ALD), member 3 [Source:MGI Symbol;Acc:MGI:1349216]	0.08089	0.2334	0.1538
Abcd4	ENSMUSG00000021240	ATP-binding cassette, sub-family D (ALD), member 4 [Source:MGI Symbol;Acc:MGI:1349217]	-0.5633	0.0004471	8.139e-05
Abce1	ENSMUSG00000058355	ATP-binding cassette, sub-family E (OABP), member 1 [Source:MGI Symbol;Acc:MGI:1195458]	-0.1443	0.05603	0.02703
Abcf1	ENSMUSG00000038762	ATP-binding cassette, sub-family F (GCN20), member 1 [Source:MGI Symbol;Acc:MGI:1351658]	-0.2338	0.03659	0.01631
Abcf2	ENSMUSG00000028953	ATP-binding cassette, sub-family F (GCN20), member 2 [Source:MGI Symbol;Acc:MGI:1351657]	-0.2589	0.001131	0.0002522
Abcf3	ENSMUSG00000003234	ATP-binding cassette, sub-family F (GCN20), member 3 [Source:MGI Symbol;Acc:MGI:1351656]	-0.2601	0.000321	5.396e-05
Abcg1	ENSMUSG00000024030	ATP binding cassette subfamily G member 1 [Source:MGI Symbol;Acc:MGI:107704]	0.07224	0.3539	0.2586
Abcg2	ENSMUSG00000029802	ATP binding cassette subfamily G member 2 (Junior blood group) [Source:MGI Symbol;Acc:MGI:1347061]	0.0719	0.5858	0.488
Abcg3	ENSMUSG00000029299	ATP binding cassette subfamily G member 3 [Source:MGI Symbol;Acc:MGI:1351624]	-0.1517		0.2203
Abcg4	ENSMUSG00000032131	ATP binding cassette subfamily G member 4 [Source:MGI Symbol;Acc:MGI:1890594]	-0.3995	5.678e-06	3.822e-07
Abcg5	ENSMUSG00000040505	ATP binding cassette subfamily G member 5 [Source:MGI Symbol;Acc:MGI:1351659]	0.02582		0.8203
Abcg8	ENSMUSG00000024254	ATP binding cassette subfamily G member 8 [Source:MGI Symbol;Acc:MGI:1914720]	0.001296		0.9931
Abhd10	ENSMUSG00000033157	abhydrolase domain containing 10 [Source:MGI Symbol;Acc:MGI:2442422]	0.4522	3.316e-05	3.28e-06
Abhd11	ENSMUSG00000040532	abhydrolase domain containing 11 [Source:MGI Symbol;Acc:MGI:1916008]	0.434	0.0006965	0.0001396
Abhd12	ENSMUSG00000032046	abhydrolase domain containing 12 [Source:MGI Symbol;Acc:MGI:1923442]	0.1248	0.01599	0.006035
Abhd12b	ENSMUSG00000090121	abhydrolase domain containing 12B [Source:MGI Symbol;Acc:MGI:2685650]	-0.0726		0.3192
Abhd13	ENSMUSG00000040396	abhydrolase domain containing 13 [Source:MGI Symbol;Acc:MGI:1916154]	0.1724	0.00663	0.00209
Abhd14a	ENSMUSG00000042210	abhydrolase domain containing 14A [Source:MGI Symbol;Acc:MGI:1915894]	0.9089	2.719e-10	1.338e-12
Abhd14b	ENSMUSG00000042073	abhydrolase domain containing 14b [Source:MGI Symbol;Acc:MGI:1923741]	-0.01336	0.9021	0.8646
Abhd15	ENSMUSG00000000686	abhydrolase domain containing 15 [Source:MGI Symbol;Acc:MGI:1914727]	0.2868		0.1932
Abhd16a	ENSMUSG00000007036	abhydrolase domain containing 16A [Source:MGI Symbol;Acc:MGI:99476]	0.3682	2.962e-06	1.693e-07
Abhd16b	ENSMUSG00000055882	abhydrolase domain containing 16B [Source:MGI Symbol;Acc:MGI:3607711]	0	1	1
Abhd17a	ENSMUSG00000003346	abhydrolase domain containing 17A [Source:MGI Symbol;Acc:MGI:106388]	0.2887	0.002115	0.000534
Abhd17b	ENSMUSG00000047368	abhydrolase domain containing 17B [Source:MGI Symbol;Acc:MGI:1917816]	-0.2796	0.0003479	5.94e-05
Abhd17c	ENSMUSG00000038459	abhydrolase domain containing 17C [Source:MGI Symbol;Acc:MGI:1917428]	-0.1112	0.2753	0.1892
Abhd18	ENSMUSG00000037818	abhydrolase domain containing 18 [Source:MGI Symbol;Acc:MGI:1915468]	1.891	3.132e-13	2.291e-16
Abhd2	ENSMUSG00000039202	abhydrolase domain containing 2 [Source:MGI Symbol;Acc:MGI:1914344]	0.8646	5.867e-05	6.552e-06
Abhd3	ENSMUSG00000002475	abhydrolase domain containing 3 [Source:MGI Symbol;Acc:MGI:2147183]	-0.5683	5.858e-06	3.974e-07
Abhd4	ENSMUSG00000040997	abhydrolase domain containing 4 [Source:MGI Symbol;Acc:MGI:1915938]	-0.02266	0.7495	0.6711
Abhd5	ENSMUSG00000032540	abhydrolase domain containing 5 [Source:MGI Symbol;Acc:MGI:1914719]	-0.1752	0.139	0.0818
Abhd6	ENSMUSG00000025277	abhydrolase domain containing 6 [Source:MGI Symbol;Acc:MGI:1913332]	-0.5093	5.238e-07	1.895e-08
Abhd8	ENSMUSG00000007950	abhydrolase domain containing 8 [Source:MGI Symbol;Acc:MGI:1918946]	0.03834	0.6052	0.5088
Abi1	ENSMUSG00000058835	abl-interactor 1 [Source:MGI Symbol;Acc:MGI:104913]	0.01578	0.8251	0.7643
Abi2	ENSMUSG00000026782	abl-interactor 2 [Source:MGI Symbol;Acc:MGI:106913]	0.01133	0.8582	0.8062
Abi3	ENSMUSG00000018381	ABI gene family, member 3 [Source:MGI Symbol;Acc:MGI:1913860]	-0.05893	0.8149	0.7509
Abi3bp	ENSMUSG00000035258	ABI gene family, member 3 (NESH) binding protein [Source:MGI Symbol;Acc:MGI:2444583]	-0.5228	0.05112	0.02423
Abl1	ENSMUSG00000026842	c-abl oncogene 1, non-receptor tyrosine kinase [Source:MGI Symbol;Acc:MGI:87859]	0.2583	0.0002871	4.658e-05
Abl2	ENSMUSG00000026596	v-abl Abelson murine leukemia viral oncogene 2 (arg, Abelson-related gene) [Source:MGI Symbol;Acc:MGI:87860]	0.275	0.0001215	1.611e-05
Ablim1	ENSMUSG00000025085	actin-binding LIM protein 1 [Source:MGI Symbol;Acc:MGI:1194500]	-0.212	0.0007439	0.0001515
Ablim2	ENSMUSG00000029095	actin-binding LIM protein 2 [Source:MGI Symbol;Acc:MGI:2385758]	0.06071	0.3601	0.2642
Ablim3	ENSMUSG00000032735	actin binding LIM protein family, member 3 [Source:MGI Symbol;Acc:MGI:2442582]	-0.1934	0.08728	0.04637
Abo	ENSMUSG00000015787	ABO blood group (transferase A, alpha 1-3-N-acetylgalactosaminyltransferase, transferase B, alpha 1-3-galactosyltransferase) [Source:MGI Symbol;Acc:MGI:2135738]	-0.005596		0.9776
Abr	ENSMUSG00000017631	active BCR-related gene [Source:MGI Symbol;Acc:MGI:107771]	0.305	0.0001676	2.401e-05
Abra	ENSMUSG00000042895	actin-binding Rho activating protein [Source:MGI Symbol;Acc:MGI:2444891]	-0.05032		0.1412
Abracl	ENSMUSG00000078453	ABRA C-terminal like [Source:MGI Symbol;Acc:MGI:1920362]	-0.067	0.7467	0.6675
Abraxas1	ENSMUSG00000035234	BRCA1 A complex subunit [Source:MGI Symbol;Acc:MGI:1917931]	-0.1441	0.2701	0.1848
Abraxas2	ENSMUSG00000030965	BRISC complex subunit [Source:MGI Symbol;Acc:MGI:1926116]	0.04167	0.6727	0.5829
Abt1	ENSMUSG00000036376	activator of basal transcription 1 [Source:MGI Symbol;Acc:MGI:1353636]	0.2343	0.0671	0.03366
Abtb1	ENSMUSG00000030083	ankyrin repeat and BTB (POZ) domain containing 1 [Source:MGI Symbol;Acc:MGI:1933148]	0.04771	0.5639	0.4651
Abtb2	ENSMUSG00000032724	ankyrin repeat and BTB (POZ) domain containing 2 [Source:MGI Symbol;Acc:MGI:2139365]	-0.1963	0.2084	0.134
AC013548.1	ENSMUSG00000115302	predicted gene, 49394 [Source:MGI Symbol;Acc:MGI:6121625]	-0.1759	0.02173	0.008769
AC034099.1	ENSMUSG00000110040	predicted gene, 49369 [Source:MGI Symbol;Acc:MGI:6121585]	0.1201	0.1401	0.08257
AC061963.2	ENSMUSG00000111017	predicted gene, 48314 [Source:MGI Symbol;Acc:MGI:6097766]	0.003778	1	0.9993
AC069561.4	ENSMUSG00000111700	predicted gene, 49385 [Source:MGI Symbol;Acc:MGI:6121609]	0	1	1
AC079245.1	ENSMUSG00000110817	predicted gene, 47723 [Source:MGI Symbol;Acc:MGI:6096853]	0	1	1
AC087559.2	ENSMUSG00000079773		0	1	1
AC087559.3	ENSMUSG00000094576		0	1	1
AC091458.1	ENSMUSG00000113042	predicted gene, 47188 [Source:MGI Symbol;Acc:MGI:6095978]	0	1	1
AC093043.2	ENSMUSG00000115041	predicted gene, 48939 [Source:MGI Symbol;Acc:MGI:6118257]	0.573		0.001818
AC099934.3	ENSMUSG00000113149	predicted gene, 49383 [Source:MGI Symbol;Acc:MGI:6121605]	-0.1269	0.2981	0.2091
AC099934.5	ENSMUSG00000113786	predicted gene, 49384 [Source:MGI Symbol;Acc:MGI:6121607]	-0.6008	0.002296	0.0005891
AC101875.1	ENSMUSG00000113385	predicted gene, 48405 [Source:MGI Symbol;Acc:MGI:6097894]	0.0726		0.598
AC101945.4	ENSMUSG00000115739	predicted gene, 49254 [Source:MGI Symbol;Acc:MGI:6118725]	0	1	1
AC102264.1	ENSMUSG00000096244	vomeronasal 1 receptor Vmn1r187 (Vmn1r187), mRNA [Source:RefSeq mRNA;Acc:NM_001167568]	0	1	1
AC102369.1	ENSMUSG00000112158	predicted gene, 47822 [Source:MGI Symbol;Acc:MGI:6097013]	0	1	1
AC102369.2	ENSMUSG00000112788	predicted gene, 47821 [Source:MGI Symbol;Acc:MGI:6097011]	0	1	1
AC102431.1	ENSMUSG00000114467	predicted gene, 48430 [Source:MGI Symbol;Acc:MGI:6097931]	0	1	1
AC102431.2	ENSMUSG00000114691	predicted gene, 48438 [Source:MGI Symbol;Acc:MGI:6097944]	0	1	1
AC102523.2	ENSMUSG00000115717	predicted gene, 49161 [Source:MGI Symbol;Acc:MGI:6118584]	0	1	1
AC102542.1	ENSMUSG00000114246	predicted gene, 48603 [Source:MGI Symbol;Acc:MGI:6098184]	0	1	1
AC102847.2	ENSMUSG00000115381	predicted gene, 49266 [Source:MGI Symbol;Acc:MGI:6118744]	0	1	1
AC103672.3	ENSMUSG00000115586	predicted gene, 48918 [Source:MGI Symbol;Acc:MGI:6118228]	0	1	1
AC104834.1	ENSMUSG00000113558	transmembrane and death domain 1 [Source:MGI Symbol;Acc:MGI:6097044]	0.02576		0.7263
AC105169.1	ENSMUSG00000112853	predicted gene, 47637 [Source:MGI Symbol;Acc:MGI:6096710]	0	1	1
AC105958.1	ENSMUSG00000110993	predicted gene, 47963 [Source:MGI Symbol;Acc:MGI:6097241]	0.2635		0.1682
AC107453.1	ENSMUSG00000115131	predicted gene, 49268 [Source:MGI Symbol;Acc:MGI:6118748]	0	1	1
AC107453.2	ENSMUSG00000115399	RIKEN cDNA 9430068D22 gene [Source:MGI Symbol;Acc:MGI:1924554]	0	1	1
AC107453.4	ENSMUSG00000115647	predicted gene, 49265 [Source:MGI Symbol;Acc:MGI:6118742]	0	1	1
AC107711.1	ENSMUSG00000115148	predicted gene, 49125 [Source:MGI Symbol;Acc:MGI:6118530]	-0.4854	0.02602	0.01086
AC108802.1	ENSMUSG00000112358	predicted gene, 33869 [Source:MGI Symbol;Acc:MGI:5593028]	-0.6971	0.001641	0.0003949
AC109214.2	ENSMUSG00000112329	predicted gene, 47908 [Source:MGI Symbol;Acc:MGI:6097152]	0	1	1
AC110043.1	ENSMUSG00000112340	predicted gene, 47016 [Source:MGI Symbol;Acc:MGI:6095699]	-0.02397		0.2731
AC110381.1	ENSMUSG00000111957	predicted gene, 47582 [Source:MGI Symbol;Acc:MGI:6096619]	0.04728		0.1689
AC111046.1	ENSMUSG00000112702	predicted gene, 47571 [Source:MGI Symbol;Acc:MGI:6096600]	0	1	1
AC112274.1	ENSMUSG00000112307	predicted gene, 48751 [Source:MGI Symbol;Acc:MGI:6098427]	-0.04462		0.1624
AC113059.2	ENSMUSG00000110791	predicted gene, 47508 [Source:MGI Symbol;Acc:MGI:6096495]	1.006	0.0004634	8.501e-05
AC113059.3	ENSMUSG00000111563	predicted gene, 47485 [Source:MGI Symbol;Acc:MGI:6096462]	0.08424		0.2801
AC113282.1	ENSMUSG00000114212	predicted gene, 47985 [Source:MGI Symbol;Acc:MGI:6097275]	0	1	1
AC113282.2	ENSMUSG00000114582	RIKEN cDNA 3110040M04 gene [Source:MGI Symbol;Acc:MGI:1920426]	0	1	1
AC113282.3	ENSMUSG00000114591	predicted gene, 47996 [Source:MGI Symbol;Acc:MGI:6097293]	0	1	1
AC113282.4	ENSMUSG00000114694	predicted gene, 47995 [Source:MGI Symbol;Acc:MGI:6097291]	0	1	1
AC113282.5	ENSMUSG00000114943	predicted gene 8947 [Source:MGI Symbol;Acc:MGI:3648958]	0	1	1
AC113441.2	ENSMUSG00000113725	predicted gene, 48358 [Source:MGI Symbol;Acc:MGI:6097826]	-0.08782		0.06912
AC115047.2	ENSMUSG00000111142	predicted gene, 48131 [Source:MGI Symbol;Acc:MGI:6097491]	0	1	1
AC115289.2	ENSMUSG00000114960	predicted gene, 47649 [Source:MGI Symbol;Acc:MGI:6096731]	0	1	1
AC115735.4	ENSMUSG00000115406	predicted gene, 49300 [Source:MGI Symbol;Acc:MGI:6118795]	0.1999	0.2148	0.1389
AC115744.1	ENSMUSG00000114153	predicted gene, 48692 [Source:MGI Symbol;Acc:MGI:6098321]	-0.1504		0.1007
AC115746.1	ENSMUSG00000115252	predicted gene, 48996 [Source:MGI Symbol;Acc:MGI:6118344]	0	1	1
AC115863.1	ENSMUSG00000110738	predicted gene, 47092 [Source:MGI Symbol;Acc:MGI:6095822]	0	1	1
AC115891.1	ENSMUSG00000110832	predicted gene, 48125 [Source:MGI Symbol;Acc:MGI:6097482]	0.1073		0.275
AC115891.2	ENSMUSG00000111934	predicted gene, 48123 [Source:MGI Symbol;Acc:MGI:6097479]	0.0452		0.1419
AC115891.3	ENSMUSG00000112142	predicted gene, 47022 [Source:MGI Symbol;Acc:MGI:6095709]	0	1	1
AC115910.1	ENSMUSG00000113055	predicted gene, 48700 [Source:MGI Symbol;Acc:MGI:6098336]	-0.3873		0.06858
AC116395.1	ENSMUSG00000114626	predicted gene, 48266 [Source:MGI Symbol;Acc:MGI:6097688]	0	1	1
AC116460.1	ENSMUSG00000112062	predicted gene, 47353 [Source:MGI Symbol;Acc:MGI:6096256]	0	1	1
AC116503.1	ENSMUSG00000111282	predicted gene, 47528 [Source:MGI Symbol;Acc:MGI:6096530]	0	1	1
AC116557.1	ENSMUSG00000112338	predicted gene, 47693 [Source:MGI Symbol;Acc:MGI:6096801]	0	1	1
AC116726.1	ENSMUSG00000110779	predicted gene, 48271 [Source:MGI Symbol;Acc:MGI:6097695]	-0.02827		0.2774
AC116726.2	ENSMUSG00000110896	predicted gene, 48273 [Source:MGI Symbol;Acc:MGI:6097698]	0	1	1
AC116797.1	ENSMUSG00000114473	predicted gene, 49398 [Source:MGI Symbol;Acc:MGI:6121633]	0	1	1
AC116950.1	ENSMUSG00000115360	predicted gene, 48932 [Source:MGI Symbol;Acc:MGI:6118246]	-0.6133	0.04148	0.01889
AC117199.1	ENSMUSG00000112905	predicted gene, 47477 [Source:MGI Symbol;Acc:MGI:6096449]	-0.04603		0.138
AC117245.3	ENSMUSG00000111546	predicted gene, 47050 [Source:MGI Symbol;Acc:MGI:6095756]	0	1	1
AC117648.1	ENSMUSG00000112075	predicted gene, 47700 [Source:MGI Symbol;Acc:MGI:6096813]	0	1	1
AC117814.1	ENSMUSG00000115840	RIKEN cDNA 5830426I08 gene [Source:MGI Symbol;Acc:MGI:1925317]	0	1	1
AC118230.1	ENSMUSG00000112914	predicted gene, 47702 [Source:MGI Symbol;Acc:MGI:6096817]	0	1	1
AC120347.1	ENSMUSG00000113076	predicted gene, 47088 [Source:MGI Symbol;Acc:MGI:6095816]	-0.04459		0.1624
AC120347.2	ENSMUSG00000114169	predicted gene, 47075 [Source:MGI Symbol;Acc:MGI:6095795]	0	1	1
AC120375.1	ENSMUSG00000115210	predicted gene, 49308 [Source:MGI Symbol;Acc:MGI:6118810]	-0.1554		0.3331
AC120394.1	ENSMUSG00000111003	predicted gene, 47122 [Source:MGI Symbol;Acc:MGI:6095870]	-0.4285	0.06953	0.03519
AC121286.2	ENSMUSG00000112783	predicted gene, 48792 [Source:MGI Symbol;Acc:MGI:6098494]	0	1	1
AC121598.2	ENSMUSG00000115144	predicted gene 7968 [Source:MGI Symbol;Acc:MGI:3644983]	-0.09101		0.06619
AC121598.3	ENSMUSG00000115314	predicted gene, 48966 [Source:MGI Symbol;Acc:MGI:6118302]	-0.06798		0.2169
AC121805.1	ENSMUSG00000112257	predicted gene, 47623 [Source:MGI Symbol;Acc:MGI:6096688]	0.02681		0.2813
AC121805.2	ENSMUSG00000112576	predicted gene, 47621 [Source:MGI Symbol;Acc:MGI:6096684]	0	1	1
AC121844.1	ENSMUSG00000112176	predicted gene, 48205 [Source:MGI Symbol;Acc:MGI:6097595]	0	1	1
AC121844.2	ENSMUSG00000112193	predicted gene, 48206 [Source:MGI Symbol;Acc:MGI:6097597]	0	1	1
AC121844.3	ENSMUSG00000112512	predicted gene, 48203 [Source:MGI Symbol;Acc:MGI:6097591]	0	1	1
AC121870.1	ENSMUSG00000111703	predicted gene, 47161 [Source:MGI Symbol;Acc:MGI:6095935]	0.04669		0.6567
AC121870.2	ENSMUSG00000111755	predicted gene, 47160 [Source:MGI Symbol;Acc:MGI:6095933]	0.8879	2.485e-07	7.647e-09
AC121942.3	ENSMUSG00000114746	RIKEN cDNA 4933436N17 gene [Source:MGI Symbol;Acc:MGI:1918539]	0.001765		0.9953
AC121986.1	ENSMUSG00000112543	predicted gene, 48744 [Source:MGI Symbol;Acc:MGI:6098414]	0.02681		0.2813
AC122024.1	ENSMUSG00000112034	predicted gene, 48363 [Source:MGI Symbol;Acc:MGI:6097833]	0	1	1
AC122024.2	ENSMUSG00000112523	predicted gene, 48377 [Source:MGI Symbol;Acc:MGI:6097854]	-0.02397		0.2731
AC122197.2	ENSMUSG00000112875	predicted gene, 48074 [Source:MGI Symbol;Acc:MGI:6097407]	0.08311		0.2156
AC122263.1	ENSMUSG00000115095	predicted gene, 49311 [Source:MGI Symbol;Acc:MGI:6118815]	0	1	1
AC122305.1	ENSMUSG00000110899	predicted gene, 48840 [Source:MGI Symbol;Acc:MGI:6098571]	-0.03053		0.8631
AC122305.2	ENSMUSG00000111070	predicted gene, 47596 [Source:MGI Symbol;Acc:MGI:6096646]	0.02383		0.2783
AC122305.4	ENSMUSG00000111690	predicted gene, 48720 [Source:MGI Symbol;Acc:MGI:6098373]	0	1	1
AC122314.1	ENSMUSG00000113571	predicted gene, 48137 [Source:MGI Symbol;Acc:MGI:6097500]	-0.3067		0.1204
AC122317.3	ENSMUSG00000112895	predicted gene, 47567 [Source:MGI Symbol;Acc:MGI:6096594]	0.02424		0.2787
AC122335.2	ENSMUSG00000111740	predicted gene, 49783 [Source:MGI Symbol;Acc:MGI:6215303]	0.3203	0.2125	0.1373
AC122355.1	ENSMUSG00000115023	predicted gene, 48967 [Source:MGI Symbol;Acc:MGI:6118304]	0	1	1
AC122357.2	ENSMUSG00000113812	predicted gene, 48699 [Source:MGI Symbol;Acc:MGI:6098334]	-0.1059		0.6236
AC122357.3	ENSMUSG00000113841	predicted gene, 48701 [Source:MGI Symbol;Acc:MGI:6098338]	0.1701	0.4566	0.3557
AC122367.1	ENSMUSG00000113067	predicted gene, 47166 [Source:MGI Symbol;Acc:MGI:6095944]	0.02319		0.2776
AC122402.1	ENSMUSG00000114460	predicted gene 10779 [Source:MGI Symbol;Acc:MGI:3642421]	0	1	1
AC122426.1	ENSMUSG00000110959	predicted gene, 47198 [Source:MGI Symbol;Acc:MGI:6095994]	-0.04677		0.5787
AC122426.2	ENSMUSG00000111155	predicted gene, 47197 [Source:MGI Symbol;Acc:MGI:6095992]	-0.3532		0.0346
AC122428.3	ENSMUSG00000111312	predicted gene, 47205 [Source:MGI Symbol;Acc:MGI:6096005]	0.1141		0.5511
AC122459.3	ENSMUSG00000115437	predicted gene, 49314 [Source:MGI Symbol;Acc:MGI:6118821]	0	1	1
AC122539.3	ENSMUSG00000112806	predicted gene, 48146 [Source:MGI Symbol;Acc:MGI:6097513]	0.4167		0.04997
AC122769.1	ENSMUSG00000115150	predicted gene 10370 [Source:MGI Symbol;Acc:MGI:3642773]	0.1279		0.04415
AC122811.1	ENSMUSG00000113966	predicted gene, 47980 [Source:MGI Symbol;Acc:MGI:6097267]	-0.5668	0.02737	0.01154
AC122828.2	ENSMUSG00000113842	predicted gene, 48138 [Source:MGI Symbol;Acc:MGI:6097502]	-0.1933		0.01393
AC122828.3	ENSMUSG00000114193	predicted gene, 48139 [Source:MGI Symbol;Acc:MGI:6097504]	-0.2259		0.1698
AC122829.1	ENSMUSG00000112396	predicted gene, 47574 [Source:MGI Symbol;Acc:MGI:6096606]	0	1	1
AC122840.1	ENSMUSG00000113517	predicted gene, 47905 [Source:MGI Symbol;Acc:MGI:6097146]	-0.02391		0.273
AC122850.1	ENSMUSG00000112622	predicted gene, 47164 [Source:MGI Symbol;Acc:MGI:6095941]	0	1	1
AC122876.1	ENSMUSG00000111756	predicted gene, 48183 [Source:MGI Symbol;Acc:MGI:6097561]	0.285		0.07889
AC122881.1	ENSMUSG00000114294	predicted gene, 47577 [Source:MGI Symbol;Acc:MGI:6096611]	0	1	1
AC122887.1	ENSMUSG00000111979	predicted gene, 47522 [Source:MGI Symbol;Acc:MGI:6096520]	-0.04771		0.1393
AC122887.2	ENSMUSG00000112807	predicted gene, 47519 [Source:MGI Symbol;Acc:MGI:6096515]	0	1	1
AC122901.1	ENSMUSG00000110869	predicted gene, 49628 [Source:MGI Symbol;Acc:MGI:6215053]	-0.0128	0.968	0.9538
AC123052.1	ENSMUSG00000113742	predicted gene, 48262 [Source:MGI Symbol;Acc:MGI:6097681]	0	1	1
AC123665.3	ENSMUSG00000115570	predicted gene, 48986 [Source:MGI Symbol;Acc:MGI:6118332]	0.06418		0.1187
AC123705.1	ENSMUSG00000113195	predicted gene, 48586 [Source:MGI Symbol;Acc:MGI:6098157]	0.1561		0.0574
AC123705.2	ENSMUSG00000113250	predicted gene, 48585 [Source:MGI Symbol;Acc:MGI:6098155]	0.06486		0.2202
AC123705.3	ENSMUSG00000113687	predicted gene, 49703 [Source:MGI Symbol;Acc:MGI:6215164]	-0.06462		0.7232
AC123731.1	ENSMUSG00000115561	predicted gene, 49285 [Source:MGI Symbol;Acc:MGI:6118773]	0	1	1
AC123832.1	ENSMUSG00000110895	predicted gene, 48822 [Source:MGI Symbol;Acc:MGI:6098540]	-0.0644		0.5961
AC123834.1	ENSMUSG00000114322	predicted gene, 47041 [Source:MGI Symbol;Acc:MGI:6095743]	0	1	1
AC123873.1	ENSMUSG00000094383	PRAME family member 8-like [Source:NCBI gene (formerly Entrezgene);Acc:108168683]	0	1	1
AC123873.2	ENSMUSG00000094474	PRAME family member 8-like [Source:NCBI gene (formerly Entrezgene);Acc:100041712]	0	1	1
AC123873.3	ENSMUSG00000094836	PRAME family member 9/15-like [Source:NCBI gene (formerly Entrezgene);Acc:100861655]	0	1	1
AC123917.1	ENSMUSG00000115418	predicted gene, 49296 [Source:MGI Symbol;Acc:MGI:6118789]	0	1	1
AC123954.1	ENSMUSG00000113255	testis derived transcript 3, pseudogene [Source:MGI Symbol;Acc:MGI:3582925]	0.07754		0.6499
AC124183.1	ENSMUSG00000113649	predicted gene, 47665 [Source:MGI Symbol;Acc:MGI:6096756]	0	1	1
AC124346.2	ENSMUSG00000112637	predicted gene, 48225 [Source:MGI Symbol;Acc:MGI:6097625]	0.05078		0.3646
AC124414.1	ENSMUSG00000112254	predicted gene, 47690 [Source:MGI Symbol;Acc:MGI:6096796]	0.3929	0.04646	0.02165
AC124421.1	ENSMUSG00000112255	predicted gene, 47594 [Source:MGI Symbol;Acc:MGI:6096642]	-0.157		0.03729
AC124446.1	ENSMUSG00000112955	predicted gene, 48889 [Source:MGI Symbol;Acc:MGI:6098650]	0	1	1
AC124456.1	ENSMUSG00000111111	predicted gene, 47037 [Source:MGI Symbol;Acc:MGI:6095736]	0	1	1
AC124516.1	ENSMUSG00000112990	predicted gene, 47372 [Source:MGI Symbol;Acc:MGI:6096284]	0.248		0.02303
AC124516.2	ENSMUSG00000113656	predicted gene, 47370 [Source:MGI Symbol;Acc:MGI:6096280]	0.3994	0.163	0.0992
AC124516.3	ENSMUSG00000113849	predicted gene, 47346 [Source:MGI Symbol;Acc:MGI:6096243]	0	1	1
AC124556.1	ENSMUSG00000112008	predicted gene, 47218 [Source:MGI Symbol;Acc:MGI:6096027]	-0.01713	0.945	0.922
AC124561.2	ENSMUSG00000115155	predicted gene, 49182 [Source:MGI Symbol;Acc:MGI:6118619]	0	1	1
AC124572.1	ENSMUSG00000112090	predicted gene, 48231 [Source:MGI Symbol;Acc:MGI:6097636]	0.04958		0.1452
AC124572.2	ENSMUSG00000112391	predicted gene, 48230 [Source:MGI Symbol;Acc:MGI:6097634]	0.07035		0.1215
AC124579.1	ENSMUSG00000112948	predicted gene, 48871 [Source:MGI Symbol;Acc:MGI:6098618]	0.02681		0.2813
AC124581.3	ENSMUSG00000114837	predicted gene, 48090 [Source:MGI Symbol;Acc:MGI:6097432]	0	1	1
AC124586.1	ENSMUSG00000113698	predicted gene, 47987 [Source:MGI Symbol;Acc:MGI:6097278]	-0.04359		0.3577
AC124606.1	ENSMUSG00000095523	PRAME family member 8-like [Source:NCBI gene (formerly Entrezgene);Acc:100038995]	0	1	1
AC124606.2	ENSMUSG00000095763	PRAME family member 8-like [Source:NCBI gene (formerly Entrezgene);Acc:100039010]	0	1	1
AC124675.1	ENSMUSG00000115073	predicted gene, 49283 [Source:MGI Symbol;Acc:MGI:6118769]	0	1	1
AC124712.1	ENSMUSG00000114046	small nuclear RNA activating complex, polypeptide 1 like [Source:MGI Symbol;Acc:MGI:6121501]	-0.1141	0.1621	0.0985
AC124732.1	ENSMUSG00000113245	predicted gene, 48574 [Source:MGI Symbol;Acc:MGI:6098139]	0.04825		0.7318
AC124732.3	ENSMUSG00000113589	predicted gene, 48374 [Source:MGI Symbol;Acc:MGI:6097849]	0.1602		0.1731
AC124732.4	ENSMUSG00000114094	predicted gene, 48375 [Source:MGI Symbol;Acc:MGI:6097851]	-0.1625		0.2335
AC125095.1	ENSMUSG00000115447	predicted gene, 48964 [Source:MGI Symbol;Acc:MGI:6118298]	0	1	1
AC125108.1	ENSMUSG00000112820	predicted gene, 48298 [Source:MGI Symbol;Acc:MGI:6097740]	0.04191		0.5527
AC125149.1	ENSMUSG00000079192		0	1	1
AC125149.2	ENSMUSG00000079794		0	1	1
AC125149.3	ENSMUSG00000079800		0	1	1
AC125149.4	ENSMUSG00000094799		0	1	1
AC125149.5	ENSMUSG00000095092		0	1	1
AC125178.1	ENSMUSG00000094722	PRAME family member 8-like [Source:NCBI gene (formerly Entrezgene);Acc:100862245]	0	1	1
AC125178.2	ENSMUSG00000095076		0	1	1
AC125178.3	ENSMUSG00000095728		0	1	1
AC125223.3	ENSMUSG00000114949	predicted gene, 47530 [Source:MGI Symbol;Acc:MGI:6096533]	0.04537		0.3959
AC125379.1	ENSMUSG00000114180	predicted gene, 47989 [Source:MGI Symbol;Acc:MGI:6097282]	0	1	1
AC125409.1	ENSMUSG00000113003	predicted gene, 47138 [Source:MGI Symbol;Acc:MGI:6095896]	0.02163		0.6088
AC125409.2	ENSMUSG00000113106	predicted gene, 47139 [Source:MGI Symbol;Acc:MGI:6095898]	-0.02249		0.2715
AC125409.3	ENSMUSG00000113610	predicted gene, 47132 [Source:MGI Symbol;Acc:MGI:6095886]	0	1	1
AC125444.1	ENSMUSG00000114011	predicted gene, 47955 [Source:MGI Symbol;Acc:MGI:6097226]	0	1	1
AC125487.1	ENSMUSG00000112067	predicted gene, 48015 [Source:MGI Symbol;Acc:MGI:6097323]	0	1	1
AC125487.2	ENSMUSG00000112756	predicted gene, 48014 [Source:MGI Symbol;Acc:MGI:6097321]	0.04089		0.7839
AC126028.1	ENSMUSG00000115300	predicted gene, 49188 [Source:MGI Symbol;Acc:MGI:6118627]	0.02298		0.2774
AC126028.2	ENSMUSG00000115685	RIKEN cDNA D730044K07 gene [Source:MGI Symbol;Acc:MGI:1925101]	-0.5557	0.02667	0.01119
AC126033.1	ENSMUSG00000115105	predicted gene, 49238 [Source:MGI Symbol;Acc:MGI:6118704]	0	1	1
AC126035.1	ENSMUSG00000094791		0	1	1
AC126250.1	ENSMUSG00000115785	predicted gene 6740 [Source:MGI Symbol;Acc:MGI:3643503]	0	1	1
AC126251.1	ENSMUSG00000115087	predicted gene, 48998 [Source:MGI Symbol;Acc:MGI:6118348]	-0.04232	0.8484	0.7939
AC126262.1	ENSMUSG00000113159	predicted gene, 48771 [Source:MGI Symbol;Acc:MGI:6098462]	-0.08786		0.08996
AC126459.1	ENSMUSG00000110815	predicted gene, 47345 [Source:MGI Symbol;Acc:MGI:6096241]	-0.1148		0.03834
AC126549.2	ENSMUSG00000114696	predicted gene, 47479 [Source:MGI Symbol;Acc:MGI:6096452]	0.02383		0.2783
AC126673.1	ENSMUSG00000113073	predicted gene, 48261 [Source:MGI Symbol;Acc:MGI:6097679]	0.05315		0.1727
AC126673.2	ENSMUSG00000113810	predicted gene, 48259 [Source:MGI Symbol;Acc:MGI:6097676]	0	1	1
AC126804.1	ENSMUSG00000111128	predicted gene, 49338 [Source:MGI Symbol;Acc:MGI:6121528]	0.248	0.02078	0.008314
AC127596.1	ENSMUSG00000111539	predicted gene, 48372 [Source:MGI Symbol;Acc:MGI:6097846]	-0.04294		0.6407
AC129085.3	ENSMUSG00000114612	predicted gene, 47550 [Source:MGI Symbol;Acc:MGI:6096567]	0.09306		0.09513
AC129208.1	ENSMUSG00000115318	predicted gene, 49089 [Source:MGI Symbol;Acc:MGI:6118479]	-0.1522		0.3597
AC129336.1	ENSMUSG00000112197	predicted gene, 47337 [Source:MGI Symbol;Acc:MGI:6096227]	0	1	1
AC129336.2	ENSMUSG00000112556	predicted gene, 47339 [Source:MGI Symbol;Acc:MGI:6096231]	0	1	1
AC129597.1	ENSMUSG00000113894	predicted gene, 48838 [Source:MGI Symbol;Acc:MGI:6098568]	-0.3329		0.1245
AC130219.1	ENSMUSG00000115161	predicted gene, 20555 [Source:MGI Symbol;Acc:MGI:5295662]	-0.04603		0.138
AC130219.2	ENSMUSG00000115641	predicted gene 9891 [Source:MGI Symbol;Acc:MGI:3642023]	0	1	1
AC130661.1	ENSMUSG00000112448	predicted gene, 48182 [Source:MGI Symbol;Acc:MGI:6097559]	-0.04462		0.1624
AC130671.2	ENSMUSG00000115543	RIKEN cDNA B230362B09 gene [Source:MGI Symbol;Acc:MGI:2442793]	0.04788		0.395
AC130671.3	ENSMUSG00000115568	TGF-beta1-induced anti-apoptotic factor 2 [Source:MGI Symbol;Acc:MGI:2651383]	-0.04787		0.1646
AC130711.1	ENSMUSG00000114245	proline and glutamate rich with coiled coil 1 [Source:MGI Symbol;Acc:MGI:5621540]	0.1111		0.08437
AC130827.1	ENSMUSG00000113126	predicted gene, 47588 [Source:MGI Symbol;Acc:MGI:6096631]	-0.1081		0.3989
AC131329.1	ENSMUSG00000113269	predicted gene, 47494 [Source:MGI Symbol;Acc:MGI:6096476]	0	1	1
AC131586.1	ENSMUSG00000114996	predicted gene, 48958 [Source:MGI Symbol;Acc:MGI:6118289]	0	1	1
AC131667.1	ENSMUSG00000111231	predicted gene, 47054 [Source:MGI Symbol;Acc:MGI:6095762]	0	1	1
AC131687.1	ENSMUSG00000114584	predicted gene, 47694 [Source:MGI Symbol;Acc:MGI:6096803]	0.7789	6.739e-06	4.689e-07
AC131710.1	ENSMUSG00000115646	predicted gene 10926 [Source:MGI Symbol;Acc:MGI:3779138]	0	1	1
AC131720.2	ENSMUSG00000112012	predicted gene, 47025 [Source:MGI Symbol;Acc:MGI:6095715]	0	1	1
AC131743.1	ENSMUSG00000113065	predicted gene, 48870 [Source:MGI Symbol;Acc:MGI:6098616]	0	1	1
AC131743.4	ENSMUSG00000113922	predicted gene, 48887 [Source:MGI Symbol;Acc:MGI:6098646]	0.08494		0.0926
AC131743.5	ENSMUSG00000113984	predicted gene, 48890 [Source:MGI Symbol;Acc:MGI:6098652]	0.02298		0.2774
AC131997.1	ENSMUSG00000115806	predicted gene, 49234 [Source:MGI Symbol;Acc:MGI:6118697]	0	1	1
AC132237.1	ENSMUSG00000113161	predicted gene, 47457 [Source:MGI Symbol;Acc:MGI:6096418]	-0.02414		0.2732
AC132237.2	ENSMUSG00000113655	predicted gene, 47454 [Source:MGI Symbol;Acc:MGI:6096413]	0	1	1
AC132336.1	ENSMUSG00000113349	predicted gene, 48369 [Source:MGI Symbol;Acc:MGI:6097840]	0.1508		0.2246
AC132392.1	ENSMUSG00000111187		0.006951	0.9735	0.962
AC132412.1	ENSMUSG00000107970	predicted gene, 49058 [Source:MGI Symbol;Acc:MGI:6118436]	0.00991		0.9885
AC132433.1	ENSMUSG00000113391	predicted gene, 48327 [Source:MGI Symbol;Acc:MGI:6097782]	0	1	1
AC132444.1	ENSMUSG00000079222		0	1	1
AC132444.2	ENSMUSG00000094728		0	1	1
AC132444.3	ENSMUSG00000094874	sp110 nuclear body protein-like [Source:NCBI gene (formerly Entrezgene);Acc:102633783]	0	1	1
AC132444.4	ENSMUSG00000095450		0	1	1
AC132444.5	ENSMUSG00000095500		0	1	1
AC132444.6	ENSMUSG00000096808		0	1	1
AC132446.1	ENSMUSG00000113785	predicted gene, 47975 [Source:MGI Symbol;Acc:MGI:6097258]	0	1	1
AC132465.1	ENSMUSG00000112015	predicted gene, 47592 [Source:MGI Symbol;Acc:MGI:6096638]	-0.02397		0.2731
AC132474.1	ENSMUSG00000110928	predicted gene, 48114 [Source:MGI Symbol;Acc:MGI:6097467]	-0.638	0.007912	0.002584
AC132852.1	ENSMUSG00000110735	predicted gene, 47173 [Source:MGI Symbol;Acc:MGI:6095954]	0.8574	0.0056	0.001708
AC132852.2	ENSMUSG00000111340	predicted gene, 47171 [Source:MGI Symbol;Acc:MGI:6095951]	0.05304		0.6493
AC133079.1	ENSMUSG00000113588	predicted gene, 48328 [Source:MGI Symbol;Acc:MGI:6097784]	0	1	1
AC133083.1	ENSMUSG00000113012	predicted gene, 47196 [Source:MGI Symbol;Acc:MGI:6095990]	0	1	1
AC133095.1	ENSMUSG00000094855	uncharacterized LOC620639 [Source:NCBI gene (formerly Entrezgene);Acc:620639]	0	1	1
AC133095.2	ENSMUSG00000095475	uncharacterized LOC545763 [Source:NCBI gene (formerly Entrezgene);Acc:545763]	0	1	1
AC133103.1	ENSMUSG00000079190	nuclear body protein SP140-like [Source:NCBI gene (formerly Entrezgene);Acc:100041057]	0.02247		0.5879
AC133103.3	ENSMUSG00000094514	component of Sp100-rs-like [Source:NCBI gene (formerly Entrezgene);Acc:102636558]	0	1	1
AC133103.4	ENSMUSG00000095250	sp110 nuclear body protein-like [Source:NCBI gene (formerly Entrezgene);Acc:118568473]	0	1	1
AC133103.5	ENSMUSG00000095672		0	1	1
AC133103.6	ENSMUSG00000095787		0	1	1
AC133103.7	ENSMUSG00000096100		0	1	1
AC133183.1	ENSMUSG00000113475	predicted gene, 49366 [Source:MGI Symbol;Acc:MGI:6121579]	-0.05243		0.6987
AC133496.1	ENSMUSG00000114723	RIKEN cDNA 5530402G07 gene [Source:MGI Symbol;Acc:MGI:1918697]	0.2267		0.2958
AC133499.1	ENSMUSG00000115768	Dpep2 neighbor [Source:MGI Symbol;Acc:MGI:6121577]	0.7341		0.0006808
AC133650.1	ENSMUSG00000111617	predicted gene, 47148 [Source:MGI Symbol;Acc:MGI:6095912]	0.04436		0.1412
AC133934.1	ENSMUSG00000113355	predicted gene, 48888 [Source:MGI Symbol;Acc:MGI:6098648]	0	1	1
AC133934.2	ENSMUSG00000113905	predicted gene, 48872 [Source:MGI Symbol;Acc:MGI:6098620]	0.1411	0.6132	0.5171
AC134248.1	ENSMUSG00000111490	predicted gene, 47159 [Source:MGI Symbol;Acc:MGI:6095931]	0.3698		0.04194
AC134596.1	ENSMUSG00000113460	predicted gene, 48686 [Source:MGI Symbol;Acc:MGI:6098313]	0	1	1
AC134869.1	ENSMUSG00000114535	predicted gene, 47246 [Source:MGI Symbol;Acc:MGI:6096070]	0.05918	0.8463	0.7914
AC134869.3	ENSMUSG00000114763	predicted gene, 49354 [Source:MGI Symbol;Acc:MGI:6121558]	0.1517	0.1422	0.08421
AC135353.1	ENSMUSG00000111509	predicted gene, 47266 [Source:MGI Symbol;Acc:MGI:6096101]	0.09871		0.1429
AC135469.1	ENSMUSG00000114526	RIKEN cDNA A930015P04 gene [Source:MGI Symbol;Acc:MGI:1925051]	0.203		0.298
AC135669.2	ENSMUSG00000111491	predicted gene, 47503 [Source:MGI Symbol;Acc:MGI:6096488]	-0.07913		0.09779
AC136986.2	ENSMUSG00000114081	predicted gene, 48904 [Source:MGI Symbol;Acc:MGI:6098675]	0.04762		0.3982
AC137127.3	ENSMUSG00000111679	predicted gene, 47063 [Source:MGI Symbol;Acc:MGI:6095774]	-0.02249		0.2715
AC137842.1	ENSMUSG00000114995	predicted gene, 49284 [Source:MGI Symbol;Acc:MGI:6118771]	-0.6286	2.041e-05	1.82e-06
AC138214.1	ENSMUSG00000114299	predicted gene, 47791 [Source:MGI Symbol;Acc:MGI:6096961]	0	1	1
AC138221.1	ENSMUSG00000108728	olfactory receptor 240, pseudogene 1	0.02681		0.2813
AC138284.1	ENSMUSG00000111421	predicted gene, 47643 [Source:MGI Symbol;Acc:MGI:6096720]	0.2176		0.03642
AC138284.3	ENSMUSG00000111481	predicted gene, 47652 [Source:MGI Symbol;Acc:MGI:6096735]	-0.3418		0.06299
AC138284.4	ENSMUSG00000111681	predicted gene, 47640 [Source:MGI Symbol;Acc:MGI:6096715]	-0.02143		0.5928
AC139323.1	ENSMUSG00000113128	predicted gene, 47813 [Source:MGI Symbol;Acc:MGI:6096997]	0.3484		0.08648
AC139376.1	ENSMUSG00000112881	predicted gene, 49344 [Source:MGI Symbol;Acc:MGI:6121539]	0	1	1
AC139754.2	ENSMUSG00000112235	predicted gene, 48307 [Source:MGI Symbol;Acc:MGI:6097754]	0	1	1
AC139754.3	ENSMUSG00000112932	predicted gene, 48308 [Source:MGI Symbol;Acc:MGI:6097756]	0	1	1
AC139941.2	ENSMUSG00000113789	predicted gene, 47322 [Source:MGI Symbol;Acc:MGI:6096206]	0.8967	0.006649	0.002097
AC140267.1	ENSMUSG00000115798	novel protein	-0.4512	0.01912	0.007502
AC140299.1	ENSMUSG00000112571	predicted gene, 48207 [Source:MGI Symbol;Acc:MGI:6097599]	-0.02329		0.7113
AC140299.2	ENSMUSG00000112900	predicted gene, 48204 [Source:MGI Symbol;Acc:MGI:6097593]	0.04601		0.1681
AC140325.1	ENSMUSG00000074720		0	1	1
AC140325.2	ENSMUSG00000094741	PRAME family member 8-like [Source:NCBI gene (formerly Entrezgene);Acc:100503733]	0	1	1
AC140325.3	ENSMUSG00000095570	PRAME family member 8-like [Source:NCBI gene (formerly Entrezgene);Acc:624931]	0	1	1
AC140325.4	ENSMUSG00000096728	PRAME family member 8-like [Source:NCBI gene (formerly Entrezgene);Acc:665755]	0	1	1
AC140365.1	ENSMUSG00000091585	PRAME family member 8-like [Source:NCBI gene (formerly Entrezgene);Acc:108168685]	0	1	1
AC140393.2	ENSMUSG00000115228	predicted gene, 48948 [Source:MGI Symbol;Acc:MGI:6118272]	0	1	1
AC140393.3	ENSMUSG00000115742	predicted gene, 48950 [Source:MGI Symbol;Acc:MGI:6118276]	-0.07123		0.1177
AC140397.1	ENSMUSG00000114617	predicted gene, 48766 [Source:MGI Symbol;Acc:MGI:6098453]	-0.02247		0.2715
AC140397.2	ENSMUSG00000114714	predicted gene, 48763 [Source:MGI Symbol;Acc:MGI:6098447]	0	1	1
AC140462.2	ENSMUSG00000114888	predicted gene, 49616 [Source:MGI Symbol;Acc:MGI:6215034]	0	1	1
AC141476.1	ENSMUSG00000114555	predicted gene, 48706 [Source:MGI Symbol;Acc:MGI:6098347]	-0.04459		0.1624
AC142113.2	ENSMUSG00000111345	predicted gene, 48562 [Source:MGI Symbol;Acc:MGI:6098119]	-0.1941		0.2286
AC144772.1	ENSMUSG00000115340	predicted gene, 48965 [Source:MGI Symbol;Acc:MGI:6118300]	0.1116		0.0593
AC144772.2	ENSMUSG00000115793	predicted gene, 48961 [Source:MGI Symbol;Acc:MGI:6118294]	-0.1449		0.3972
AC144772.3	ENSMUSG00000115837	RIKEN cDNA 9130002K18 gene [Source:MGI Symbol;Acc:MGI:1921804]	-0.26		0.1355
AC144783.1	ENSMUSG00000112322	predicted gene, 48115 [Source:MGI Symbol;Acc:MGI:6097469]	0	1	1
AC145736.1	ENSMUSG00000111039	predicted gene, 47000 [Source:MGI Symbol;Acc:MGI:6095673]	0	1	1
AC145736.2	ENSMUSG00000111218	predicted gene, 46999 [Source:MGI Symbol;Acc:MGI:6095671]	-0.04743		0.1643
AC147615.2	ENSMUSG00000112548	predicted gene, 47338 [Source:MGI Symbol;Acc:MGI:6096229]	0	1	1
AC148328.2	ENSMUSG00000111632	predicted gene, 47327 [Source:MGI Symbol;Acc:MGI:6096213]	0	1	1
AC149090.1	ENSMUSG00000095041		0.2378	0.02853	0.01213
AC149222.1	ENSMUSG00000108815	predicted gene, 49388 [Source:MGI Symbol;Acc:MGI:6121614]	0.08295	0.1644	0.1002
AC149588.1	ENSMUSG00000115276	RIKEN cDNA 9930017N22 gene [Source:MGI Symbol;Acc:MGI:2443961]	0.1085	0.6669	0.5764
AC151831.1	ENSMUSG00000115471	RIKEN cDNA C230086J09 gene [Source:MGI Symbol;Acc:MGI:2443423]	-0.01926		0.5798
AC151895.1	ENSMUSG00000112256	predicted gene, 48077 [Source:MGI Symbol;Acc:MGI:6097413]	0	1	1
AC151971.2	ENSMUSG00000111030	predicted gene, 47234 [Source:MGI Symbol;Acc:MGI:6096052]	0.192		0.3781
AC151971.4	ENSMUSG00000111280	predicted gene, 47239 [Source:MGI Symbol;Acc:MGI:6096060]	0	1	1
AC151984.1	ENSMUSG00000112601	predicted gene, 47590 [Source:MGI Symbol;Acc:MGI:6096634]	0	1	1
AC152159.1	ENSMUSG00000115459	predicted gene, 49280 [Source:MGI Symbol;Acc:MGI:6118764]	0	1	1
AC152453.1	ENSMUSG00000112743	predicted gene, 49358 [Source:MGI Symbol;Acc:MGI:6121566]	0.263	0.07087	0.03602
AC152922.1	ENSMUSG00000110772	predicted gene, 47856 [Source:MGI Symbol;Acc:MGI:6097067]	-0.09906	0.7407	0.6604
AC152922.2	ENSMUSG00000110903	predicted gene, 47857 [Source:MGI Symbol;Acc:MGI:6097069]	0.1035		0.359
AC152944.1	ENSMUSG00000112036	predicted gene, 47801 [Source:MGI Symbol;Acc:MGI:6096979]	0	1	1
AC152981.1	ENSMUSG00000111935	predicted gene, 47023 [Source:MGI Symbol;Acc:MGI:6095711]	-0.02397		0.2731
AC153143.2	ENSMUSG00000113557	predicted gene, 47657 [Source:MGI Symbol;Acc:MGI:6096742]	-0.04743		0.1643
AC153144.1	ENSMUSG00000113650	predicted gene, 47826 [Source:MGI Symbol;Acc:MGI:6097020]	-0.01719		0.9066
AC153152.1	ENSMUSG00000113200	predicted gene, 48632 [Source:MGI Symbol;Acc:MGI:6098236]	0.1139	0.7045	0.6174
AC153152.2	ENSMUSG00000113597	predicted gene, 48631 [Source:MGI Symbol;Acc:MGI:6098234]	0	1	1
AC153152.3	ENSMUSG00000113682	predicted gene, 48630 [Source:MGI Symbol;Acc:MGI:6098232]	0	1	1
AC153357.1	ENSMUSG00000112415	predicted gene, 48426 [Source:MGI Symbol;Acc:MGI:6097924]	0	1	1
AC153366.2	ENSMUSG00000112744	predicted gene, 48880 [Source:MGI Symbol;Acc:MGI:6098634]	0	1	1
AC153380.1	ENSMUSG00000111397	predicted gene, 48232 [Source:MGI Symbol;Acc:MGI:6097638]	0.2044		0.0115
AC153494.1	ENSMUSG00000112596	predicted gene, 48804 [Source:MGI Symbol;Acc:MGI:6098514]	0.1069	0.6221	0.5266
AC153498.1	ENSMUSG00000111913	predicted gene, 49751 [Source:MGI Symbol;Acc:MGI:6215248]	0	1	1
AC153506.1	ENSMUSG00000112203	predicted gene, 49167 [Source:MGI Symbol;Acc:MGI:6118596]	0.02383		0.2783
AC153516.1	ENSMUSG00000112759	predicted gene, 47615 [Source:MGI Symbol;Acc:MGI:6096677]	-0.001132		0.9869
AC153524.1	ENSMUSG00000111892	predicted gene, 47641 [Source:MGI Symbol;Acc:MGI:6096717]	0	1	1
AC153526.2	ENSMUSG00000112317	predicted gene, 47580 [Source:MGI Symbol;Acc:MGI:6096616]	-0.6713	0.01495	0.005586
AC153526.3	ENSMUSG00000112361	predicted gene, 47607 [Source:MGI Symbol;Acc:MGI:6096665]	0	1	1
AC153526.5	ENSMUSG00000112563	predicted gene, 47608 [Source:MGI Symbol;Acc:MGI:6096667]	0.05315		0.1727
AC153529.1	ENSMUSG00000112927	predicted gene, 48332 [Source:MGI Symbol;Acc:MGI:6097789]	0	1	1
AC153566.1	ENSMUSG00000111077	predicted gene, 48743 [Source:MGI Symbol;Acc:MGI:6098412]	-0.1208		0.05881
AC153646.1	ENSMUSG00000113316	predicted gene, 48253 [Source:MGI Symbol;Acc:MGI:6097667]	0	1	1
AC153729.1	ENSMUSG00000110758	predicted gene, 48092 [Source:MGI Symbol;Acc:MGI:6097436]	0	1	1
AC153729.4	ENSMUSG00000111865	predicted gene, 47687 [Source:MGI Symbol;Acc:MGI:6096791]	0.1969		0.1181
AC153801.2	ENSMUSG00000112295	predicted gene, 47017 [Source:MGI Symbol;Acc:MGI:6095701]	0.3558		0.01437
AC153862.1	ENSMUSG00000110835	predicted gene, 48563 [Source:MGI Symbol;Acc:MGI:6098121]	0	1	1
AC153890.1	ENSMUSG00000111943	predicted gene, 47862 [Source:MGI Symbol;Acc:MGI:6097078]	0.1408		0.1711
AC153899.1	ENSMUSG00000111211	predicted gene, 48233 [Source:MGI Symbol;Acc:MGI:6097640]	0.2357		0.006901
AC153912.1	ENSMUSG00000110723	predicted gene, 49353 [Source:MGI Symbol;Acc:MGI:6121556]	-0.2454	0.1452	0.08633
AC153912.2	ENSMUSG00000111496	predicted gene, 47483 [Source:MGI Symbol;Acc:MGI:6096458]	-0.5713	0.02868	0.01221
AC153932.1	ENSMUSG00000111931	predicted gene, 47032 [Source:MGI Symbol;Acc:MGI:6095728]	0	1	1
AC153940.1	ENSMUSG00000112682	predicted gene, 48874 [Source:MGI Symbol;Acc:MGI:6098623]	0	1	1
AC153954.1	ENSMUSG00000111083	predicted gene, 48274 [Source:MGI Symbol;Acc:MGI:6097700]	0	1	1
AC153955.4	ENSMUSG00000111641	predicted gene, 47388 [Source:MGI Symbol;Acc:MGI:6096308]	0	1	1
AC153959.1	ENSMUSG00000111361	predicted gene, 47445 [Source:MGI Symbol;Acc:MGI:6096399]	0	1	1
AC153964.1	ENSMUSG00000112248	predicted gene, 47910 [Source:MGI Symbol;Acc:MGI:6097155]	-0.02827		0.2774
AC153964.2	ENSMUSG00000112369	predicted gene, 47911 [Source:MGI Symbol;Acc:MGI:6097157]	0	1	1
AC153967.1	ENSMUSG00000112866	predicted gene, 47704 [Source:MGI Symbol;Acc:MGI:6096820]	0	1	1
AC153969.1	ENSMUSG00000111664	predicted gene, 48865 [Source:MGI Symbol;Acc:MGI:6098607]	1.102	0.0001372	1.886e-05
AC153971.1	ENSMUSG00000110894	predicted gene, 48335 [Source:MGI Symbol;Acc:MGI:6097794]	0	1	1
AC153971.2	ENSMUSG00000111442	predicted gene, 48334 [Source:MGI Symbol;Acc:MGI:6097792]	-0.02397		0.2731
AC154141.1	ENSMUSG00000108878	predicted gene, 49493 [Source:MGI Symbol;Acc:MGI:6155171]	-0.07384	0.5927	0.4954
AC154171.2	ENSMUSG00000114882	predicted gene, 48581 [Source:MGI Symbol;Acc:MGI:6098148]	0.04599	0.8118	0.7469
AC154176.2	ENSMUSG00000114501	predicted gene, 48582 [Source:MGI Symbol;Acc:MGI:6098150]	-0.1507		0.04317
AC154186.1	ENSMUSG00000115558	predicted gene, 49000 [Source:MGI Symbol;Acc:MGI:6118351]	0	1	1
AC154197.1	ENSMUSG00000114305	predicted gene, 48437 [Source:MGI Symbol;Acc:MGI:6097942]	0	1	1
AC154219.1	ENSMUSG00000113045	predicted gene, 48621 [Source:MGI Symbol;Acc:MGI:6098216]	0.2491		0.06097
AC154227.1	ENSMUSG00000115389	predicted gene, 48936 [Source:MGI Symbol;Acc:MGI:6118253]	0.6639	0.03228	0.01407
AC154231.1	ENSMUSG00000114019	predicted gene, 47155 [Source:MGI Symbol;Acc:MGI:6095924]	0.2707	0.1323	0.07694
AC154266.1	ENSMUSG00000113485	predicted gene, 48000 [Source:MGI Symbol;Acc:MGI:6097299]	0	1	1
AC154347.1	ENSMUSG00000113328	predicted gene, 47260 [Source:MGI Symbol;Acc:MGI:6096093]	-0.3631	0.02494	0.01031
AC154352.1	ENSMUSG00000112998	predicted gene, 47656 [Source:MGI Symbol;Acc:MGI:6096740]	0	1	1
AC154382.1	ENSMUSG00000113708	predicted gene, 47584 [Source:MGI Symbol;Acc:MGI:6096623]	0	1	1
AC154386.1	ENSMUSG00000113024	predicted gene, 48502 [Source:MGI Symbol;Acc:MGI:6098029]	0	1	1
AC154404.1	ENSMUSG00000114741	predicted gene, 47971 [Source:MGI Symbol;Acc:MGI:6097252]	0	1	1
AC154406.1	ENSMUSG00000111652	predicted gene, 48726 [Source:MGI Symbol;Acc:MGI:6098384]	0	1	1
AC154412.1	ENSMUSG00000115281	predicted gene, 49743 [Source:MGI Symbol;Acc:MGI:6215234]	0	1	1
AC154433.1	ENSMUSG00000114751	RIKEN cDNA 5430425E15 gene [Source:MGI Symbol;Acc:MGI:1918660]	0	1	1
AC154461.3	ENSMUSG00000114416	predicted gene, 47907 [Source:MGI Symbol;Acc:MGI:6097150]	0	1	1
AC154482.1	ENSMUSG00000113505	predicted gene, 48593 [Source:MGI Symbol;Acc:MGI:6098166	0.004167		0.999
AC154511.1	ENSMUSG00000113981	predicted gene, 47011 [Source:MGI Symbol;Acc:MGI:6095691]	0.04898		0.6303
AC154517.2	ENSMUSG00000113476	predicted gene, 48309 [Source:MGI Symbol;Acc:MGI:6097758]	0	1	1
AC154522.1	ENSMUSG00000114634	RIKEN cDNA F830210D05 gene [Source:MGI Symbol;Acc:MGI:3588228]	0	1	1
AC154528.2	ENSMUSG00000115686	predicted gene, 49310 [Source:MGI Symbol;Acc:MGI:6118813]	-0.1188		0.3396
AC154528.3	ENSMUSG00000115790	RIKEN cDNA 9530086P17 gene [Source:MGI Symbol;Acc:MGI:1925992	0.08293		0.3108
AC154548.1	ENSMUSG00000114605	RIKEN cDNA C130051F05 gene [Source:MGI Symbol;Acc:MGI:2443856]	0.1563		0.1659
AC154552.6	ENSMUSG00000114016	predicted gene, 47258 [Source:MGI Symbol;Acc:MGI:6096089]	-0.3689	0.08327	0.04379
AC154562.1	ENSMUSG00000115564	predicted gene, 49199 [Source:MGI Symbol;Acc:MGI:6118645]	-0.09207		0.05239
AC154573.1	ENSMUSG00000114207	predicted gene, 41109 [Source:MGI Symbol;Acc:MGI:5623994]	0	1	1
AC154616.1	ENSMUSG00000115102	predicted gene, 49270 [Source:MGI Symbol;Acc:MGI:6118751]	0.02319		0.2776
AC154634.1	ENSMUSG00000114197	predicted gene, 47743 [Source:MGI Symbol;Acc:MGI:6096886]	0	1	1
AC154634.4	ENSMUSG00000114946	predicted gene, 47756 [Source:MGI Symbol;Acc:MGI:6096903]	0	1	1
AC154640.4	ENSMUSG00000115624	predicted gene, 49204 [Source:MGI Symbol;Acc:MGI:6118653]	0.003544	0.9839	0.9769
AC154677.1	ENSMUSG00000115674	predicted gene, 49297 [Source:MGI Symbol;Acc:MGI:6118791]	-0.02249		0.2715
AC154682.1	ENSMUSG00000114378	predicted gene, 49355 [Source:MGI Symbol;Acc:MGI:6121560]	-0.01498	0.9408	0.9165
AC154734.1	ENSMUSG00000112468	predicted gene, 47720 [Source:MGI Symbol;Acc:MGI:6096849]	0	1	1
AC154755.2	ENSMUSG00000114896	predicted gene, 34245 [Source:MGI Symbol;Acc:MGI:5593404]	0	1	1
AC154828.1	ENSMUSG00000113140	predicted gene, 48624 [Source:MGI Symbol;Acc:MGI:6098222]	-0.3737		0.009739
AC154828.2	ENSMUSG00000113432	RIKEN cDNA 8430406P12 gene [Source:MGI Symbol;Acc:MGI:1918744]	-0.2769	0.177	0.1098
AC154843.1	ENSMUSG00000115071	predicted gene, 49026 [Source:MGI Symbol;Acc:MGI:6118394]	0.02314		0.6079
AC154862.1	ENSMUSG00000114655	RIKEN cDNA 4631422I05 gene [Source:MGI Symbol;Acc:MGI:1918048]	0.3579		0.006625
AC155266.1	ENSMUSG00000113877	predicted gene, 47208 [Source:MGI Symbol;Acc:MGI:6096011]	0	1	1
AC155710.1	ENSMUSG00000112677	predicted gene, 48868 [Source:MGI Symbol;Acc:MGI:6098613]	0	1	1
AC155830.1	ENSMUSG00000111918	predicted gene, 47624 [Source:MGI Symbol;Acc:MGI:6096690]	0.02383		0.2783
AC155929.1	ENSMUSG00000111951	predicted gene, 48755 [Source:MGI Symbol;Acc:MGI:6098434]	0	1	1
AC155937.1	ENSMUSG00000114004	predicted gene, 48552 [Source:MGI Symbol;Acc:MGI:6098105]	0.3419	0.0001858	2.732e-05
AC155941.3	ENSMUSG00000112634	predicted gene, 47737 [Source:MGI Symbol;Acc:MGI:6096877]	-0.02247		0.2715
AC156016.1	ENSMUSG00000114977	predicted gene 9502 [Source:MGI Symbol;Acc:MGI:3779912]	0.08877		0.05391
AC156016.5	ENSMUSG00000115849	predicted gene, 49149 [Source:MGI Symbol;Acc:MGI:6118563]	-0.04743		0.1643
AC156025.2	ENSMUSG00000114624	predicted gene, 48267 [Source:MGI Symbol;Acc:MGI:6097690]	0.3165		0.05923
AC156031.1	ENSMUSG00000110914	predicted gene, 48611 [Source:MGI Symbol;Acc:MGI:6098198]	0.02424		0.2787
AC156031.2	ENSMUSG00000111308	predicted gene, 48710 [Source:MGI Symbol;Acc:MGI:6098355]	0.02313		0.5844
AC156163.1	ENSMUSG00000111505	predicted gene, 48673 [Source:MGI Symbol;Acc:MGI:6098292]	0.02564		0.8347
AC156636.1	ENSMUSG00000112420	predicted gene, 48543 [Source:MGI Symbol;Acc:MGI:6098090]	-0.02827		0.2774
AC156636.2	ENSMUSG00000112483	predicted gene, 48542 [Source:MGI Symbol;Acc:MGI:6098088]	-0.04743		0.1643
AC156645.1	ENSMUSG00000113663	predicted gene, 48504 [Source:MGI Symbol;Acc:MGI:6098033]	0	1	1
AC156952.1	ENSMUSG00000112816	predicted gene, 48798 [Source:MGI Symbol;Acc:MGI:6098503]	-0.137		0.3355
AC157017.2	ENSMUSG00000112897	predicted gene, 47831 [Source:MGI Symbol;Acc:MGI:6097028]	0	1	1
AC157212.1	ENSMUSG00000115250	predicted gene, 49020 [Source:MGI Symbol;Acc:MGI:6118384]	0.1187		0.05614
AC157931.1	ENSMUSG00000114278	predicted gene, 49027 [Source:MGI Symbol;Acc:MGI:6118396]	0.7772	0.0112	0.003946
AC157950.1	ENSMUSG00000111176	predicted gene, 47233 [Source:MGI Symbol;Acc:MGI:6096050]	0	1	1
AC158115.1	ENSMUSG00000113502	predicted gene, 47411 [Source:MGI Symbol;Acc:MGI:6096346]	-0.02397		0.2731
AC158238.1	ENSMUSG00000111065	predicted gene, 47676 [Source:MGI Symbol;Acc:MGI:6096774]	-0.02247		0.2715
AC158355.1	ENSMUSG00000110982	predicted gene, 48565 [Source:MGI Symbol;Acc:MGI:6098124]	-0.09202		0.05237
AC158537.1	ENSMUSG00000114266	predicted gene 10403 [Source:MGI Symbol;Acc:MGI:3641963]	0.0629		0.4617
AC158605.2	ENSMUSG00000112160	cDNA sequence BC024063 [Source:MGI Symbol;Acc:MGI:2670978]	0.027	0.8523	0.7982
AC158605.3	ENSMUSG00000112847	predicted gene, 47573 [Source:MGI Symbol;Acc:MGI:6096604]	-0.1226	0.5761	0.4778
AC158605.4	ENSMUSG00000112922	predicted gene, 47572 [Source:MGI Symbol;Acc:MGI:6096602]	0.06977	0.6031	0.5065
AC158636.1	ENSMUSG00000112889	predicted gene, 47073 [Source:MGI Symbol;Acc:MGI:6095792]	-0.0449		0.6294
AC158686.1	ENSMUSG00000112106	predicted gene, 47026 [Source:MGI Symbol;Acc:MGI:6095717]	0	1	1
AC158777.2	ENSMUSG00000115463	predicted gene, 49356 [Source:MGI Symbol;Acc:MGI:6121562]	0.2893	0.001842	0.0004525
AC158779.1	ENSMUSG00000115129	predicted gene, 48916 [Source:MGI Symbol;Acc:MGI:6118224]	0	1	1
AC158805.1	ENSMUSG00000112921	predicted gene, 48104 [Source:MGI Symbol;Acc:MGI:6097454]	0	1	1
AC158979.1	ENSMUSG00000114749	predicted gene, 48442 [Source:MGI Symbol;Acc:MGI:6097951]	0	1	1
AC158986.1	ENSMUSG00000115084	predicted gene, 49246 [Source:MGI Symbol;Acc:MGI:6118714]	-0.1242		0.04077
AC158988.1	ENSMUSG00000115306	predicted gene, 49159 [Source:MGI Symbol;Acc:MGI:6118580]	0	1	1
AC158990.1	ENSMUSG00000114165	predicted gene, 47513 [Source:MGI Symbol;Acc:MGI:6096505]	0.1668		0.1677
AC159006.2	ENSMUSG00000115207	predicted gene, 49132 [Source:MGI Symbol;Acc:MGI:6118542	0	1	1
AC159193.1	ENSMUSG00000113020	predicted gene, 48063 [Source:MGI Symbol;Acc:MGI:6097389]	-0.1645	0.6405	0.5471
AC159193.2	ENSMUSG00000113196	RIKEN cDNA D230049E03 gene [Source:MGI Symbol;Acc:MGI:2443283]	1.11	0.0002107	3.2e-05
AC159193.3	ENSMUSG00000113852	predicted gene, 48062 [Source:MGI Symbol;Acc:MGI:6097387]	1.057	1.194e-05	9.387e-07
AC159195.3	ENSMUSG00000114448	RIKEN cDNA C630044B11 gene [Source:MGI Symbol;Acc:MGI:1925962]	-0.07634		0.2124
AC159205.7	ENSMUSG00000114672	predicted gene, 48192 [Source:MGI Symbol;Acc:MGI:6097574]	0	1	1
AC159208.1	ENSMUSG00000113799	predicted gene, 47487 [Source:MGI Symbol;Acc:MGI:6096466]	0	1	1
AC159244.3	ENSMUSG00000113752	predicted gene, 47817 [Source:MGI Symbol;Acc:MGI:6097004]	-0.2316		0.1489
AC159308.1	ENSMUSG00000111292	predicted gene, 48627 [Source:MGI Symbol;Acc:MGI:6098227]	-0.01824		0.8828
AC159308.2	ENSMUSG00000111424	predicted gene, 48478 [Source:MGI Symbol;Acc:MGI:6097993]	0.04511		0.7114
AC159379.2	ENSMUSG00000112736	predicted gene, 48718 [Source:MGI Symbol;Acc:MGI:6098369]	-0.3	0.3988	0.3
AC159476.1	ENSMUSG00000111433	predicted gene, 47378 [Source:MGI Symbol;Acc:MGI:6096295]	0	1	1
AC159476.2	ENSMUSG00000111486	predicted gene, 47380 [Source:MGI Symbol;Acc:MGI:6096298]	0	1	1
AC159621.2	ENSMUSG00000114157	predicted gene, 47870 [Source:MGI Symbol;Acc:MGI:6097090]	0.2852		0.1036
AC159624.1	ENSMUSG00000112393	predicted gene, 48655 [Source:MGI Symbol;Acc:MGI:6098267]	-0.06584		0.4737
AC159810.1	ENSMUSG00000111844	predicted gene, 47097 [Source:MGI Symbol;Acc:MGI:6095831]	0	1	1
AC159819.3	ENSMUSG00000111343	predicted gene, 47175 [Source:MGI Symbol;Acc:MGI:6095958]	0.531		0.01883
AC159886.1	ENSMUSG00000110724	predicted gene, 47824 [Source:MGI Symbol;Acc:MGI:6097017]	-0.1382		0.03106
AC160028.2	ENSMUSG00000112616	predicted gene, 47434 [Source:MGI Symbol;Acc:MGI:6096384]	0.2295		0.02087
AC160029.1	ENSMUSG00000112794	predicted gene, 48878 [Source:MGI Symbol;Acc:MGI:6098630]	0.02424		0.2787
AC160138.2	ENSMUSG00000112655	predicted gene, 48511 [Source:MGI Symbol;Acc:MGI:6098044]	0	1	1
AC160340.1	ENSMUSG00000113864	predicted gene, 48381 [Source:MGI Symbol;Acc:MGI:6097859].	0.09874		0.4027
AC160340.2	ENSMUSG00000113917	predicted gene, 48382 [Source:MGI Symbol;Acc:MGI:6097861].	0.06494		0.5133
AC160393.1	ENSMUSG00000112618	predicted gene, 48835 [Source:MGI Symbol;Acc:MGI:6098563].	0	1	1
AC160405.1	ENSMUSG00000112300	predicted gene, 47976 [Source:MGI Symbol;Acc:MGI:6097260].	2.582	1.397e-09	1.147e-11
AC160405.2	ENSMUSG00000112442	predicted gene, 47992 [Source:MGI Symbol;Acc:MGI:6097287].	0.0428		0.5776
AC160410.1	ENSMUSG00000112660	predicted gene, 48761 [Source:MGI Symbol;Acc:MGI:6098443]	0.1081		0.3124
AC160413.2	ENSMUSG00000112542	predicted gene, 47840 [Source:MGI Symbol;Acc:MGI:6097042].	0	1	1
AC160637.1	ENSMUSG00000111394	predicted gene, 49759 [Source:MGI Symbol;Acc:MGI:6215263].	0.8523	4.654e-11	1.207e-13
AC160931.3	ENSMUSG00000113540	predicted gene, 47206 [Source:MGI Symbol;Acc:MGI:6096007].	0	1	1
AC160962.1	ENSMUSG00000114432	predicted gene, 49391 [Source:MGI Symbol;Acc:MGI:6121619].	1.658	0.0001328	1.803e-05
AC160976.1	ENSMUSG00000110969	predicted gene, 47174 [Source:MGI Symbol;Acc:MGI:6095956].	0	1	1
AC161180.1	ENSMUSG00000113097	predicted gene, 47959 [Source:MGI Symbol;Acc:MGI:6097234].	0.07035		0.1215
AC161180.2	ENSMUSG00000113267	predicted gene, 47969 [Source:MGI Symbol;Acc:MGI:6097249].	0.02383		0.2783
AC161247.1	ENSMUSG00000112604	predicted gene, 48518 [Source:MGI Symbol;Acc:MGI:6098053].	0	1	1
AC161453.1	ENSMUSG00000114852	predicted gene, 47189 [Source:MGI Symbol;Acc:MGI:6095980].	0	1	1
AC162176.1	ENSMUSG00000111186	predicted gene, 48135 [Source:MGI Symbol;Acc:MGI:6097497].	0	1	1
AC162467.1	ENSMUSG00000112243	predicted gene, 47342 [Source:MGI Symbol;Acc:MGI:6096236].	0.02298		0.2774
AC162467.2	ENSMUSG00000112287	predicted gene, 47024 [Source:MGI Symbol;Acc:MGI:6095713].	-0.02249		0.2715
AC162467.3	ENSMUSG00000112741	predicted gene, 47341 [Source:MGI Symbol;Acc:MGI:6096234].	0	1	1
AC162908.1	ENSMUSG00000111910	predicted gene, 47472 [Source:MGI Symbol;Acc:MGI:6096442].	0	1	1
AC162938.1	ENSMUSG00000111129	predicted gene, 47542 [Source:MGI Symbol;Acc:MGI:6096552].	0.05974		0.5635
AC163611.1	ENSMUSG00000094172	PRAME family member 8-like [Source:NCBI gene (formerly Entrezgene);Acc:620551]	0	1	1
AC163611.2	ENSMUSG00000094887	PRAME family member 9/15-like [Source:NCBI gene (formerly Entrezgene);Acc:100041806]	0	1	1
AC163623.1	ENSMUSG00000111842	predicted gene, 49318 [Source:MGI Symbol;Acc:MGI:6121495].	0.5778	1.005e-05	7.544e-07
AC163637.1	ENSMUSG00000111623	predicted gene, 48303 [Source:MGI Symbol;Acc:MGI:6097748].	-0.02414		0.2732
AC163637.2	ENSMUSG00000111692	predicted gene, 49373 [Source:MGI Symbol;Acc:MGI:6121591]	-0.02464	0.8678	0.8191
AC163638.2	ENSMUSG00000114880	predicted gene, 49098 [Source:MGI Symbol;Acc:MGI:6118492].	0.1382	0.6276	0.5326
AC163703.1	ENSMUSG00000111184	predicted gene, 49661 [Source:MGI Symbol;Acc:MGI:6215100].	0.4772	0.04316	0.01981
AC164084.1	ENSMUSG00000095505		0	1	1
AC164084.2	ENSMUSG00000095666	PRAME family member 8-like [Source:NCBI gene (formerly Entrezgene);Acc:100862115]	0	1	1
AC164084.3	ENSMUSG00000096680	PRAME family member 8-like [Source:NCBI gene (formerly Entrezgene);Acc:102634529]	0	1	1
AC164087.2	ENSMUSG00000111254	predicted gene, 48717 [Source:MGI Symbol;Acc:MGI:6098367].	-0.2048		0.01685
AC164099.2	ENSMUSG00000115726	predicted gene, 30083 [Source:MGI Symbol;Acc:MGI:5589242].	0.09407		0.07449
AC164102.1	ENSMUSG00000114009	predicted gene, 47606 [Source:MGI Symbol;Acc:MGI:6096663].	0	1	1
AC164161.1	ENSMUSG00000110877	predicted gene, 47427 [Source:MGI Symbol;Acc:MGI:6096371].	-0.02582		0.5866
AC164164.1	ENSMUSG00000113288	predicted gene, 47982 [Source:MGI Symbol;Acc:MGI:6097270].	0.1938	0.2618	0.1776
AC164164.2	ENSMUSG00000113808	predicted gene, 47988 [Source:MGI Symbol;Acc:MGI:6097280].	0.02173		0.2761
AC164433.1	ENSMUSG00000115270	RIKEN cDNA 5430430K15 gene [Source:MGI Symbol;Acc:MGI:1918585].	0.1082		0.1031
AC164437.1	ENSMUSG00000115316	predicted gene, 49096 [Source:MGI Symbol;Acc:MGI:6118488].	-0.9212	5.01e-06	3.259e-07
AC164550.1	ENSMUSG00000112056	predicted gene, 48181 [Source:MGI Symbol;Acc:MGI:6097557].	0.02681		0.2813
AC164565.1	ENSMUSG00000111547	predicted gene, 48069 [Source:MGI Symbol;Acc:MGI:6097398].	-0.8194	0.0004349	7.86e-05
AC164567.3	ENSMUSG00000112841	predicted gene, 48752 [Source:MGI Symbol;Acc:MGI:6098429].	0	1	1
AC164629.5	ENSMUSG00000112580	predicted gene, 47673 [Source:MGI Symbol;Acc:MGI:6096768].	0	1	1
AC164702.1	ENSMUSG00000112018	predicted gene, 47919 [Source:MGI Symbol;Acc:MGI:6097172].	0	1	1
AC164978.1	ENSMUSG00000114970	predicted gene, 49069 [Source:MGI Symbol;Acc:MGI:6118452].	0.007533		0.994
AC165080.1	ENSMUSG00000111000	predicted gene, 47108 [Source:MGI Symbol;Acc:MGI:6095846].	0.02553		0.7553
AC165080.3	ENSMUSG00000111341	predicted gene, 47111 [Source:MGI Symbol;Acc:MGI:6095851].	0.0004939		0.9931
AC165294.1	ENSMUSG00000094303	PRAME family member 8-like [Source:NCBI gene (formerly Entrezgene);Acc:108168681]	0	1	1
AC165294.2	ENSMUSG00000096236	PRAME family member 8-like [Source:NCBI gene (formerly Entrezgene);Acc:100862192]	0	1	1
AC165294.3	ENSMUSG00000096756	PRAME family member 8-like [Source:NCBI gene (formerly Entrezgene);Acc:100862202]	0	1	1
AC165351.1	ENSMUSG00000112355	predicted gene, 48285 [Source:MGI Symbol;Acc:MGI:6097720].	0	1	1
AC165366.1	ENSMUSG00000114559	predicted gene, 47429 [Source:MGI Symbol;Acc:MGI:6096375].	0	1	1
AC166159.1	ENSMUSG00000115708	predicted gene, 49187 [Source:MGI Symbol;Acc:MGI:6118625].	0.07532		0.09977
AC166344.3	ENSMUSG00000115483	predicted gene 9732 [Source:MGI Symbol;Acc:MGI:3796514].	0	1	1
AC166349.1	ENSMUSG00000113335	predicted gene, 48296 [Source:MGI Symbol;Acc:MGI:6097737].	0.07807		0.2504
AC166359.1	ENSMUSG00000112309	predicted gene, 48353 [Source:MGI Symbol;Acc:MGI:6097818].	0	1	1
AC166361.2	ENSMUSG00000112664	predicted gene, 48076 [Source:MGI Symbol;Acc:MGI:6097411].	0	1	1
AC166574.1	ENSMUSG00000115130	predicted gene, 49152 [Source:MGI Symbol;Acc:MGI:6118569].	-0.1966	0.4749	0.3737
AC166574.4	ENSMUSG00000115429	predicted gene, 49153 [Source:MGI Symbol;Acc:MGI:6118571].	-0.2744		0.009457
AC166574.6	ENSMUSG00000115599	predicted gene, 49154 [Source:MGI Symbol;Acc:MGI:6118573]	-0.7327	0.0003992	7.049e-05
AC166836.1	ENSMUSG00000112461	predicted gene, 47625 [Source:MGI Symbol;Acc:MGI:6096692]	0	1	1
AC167229.1	ENSMUSG00000112633	predicted gene, 47627 [Source:MGI Symbol;Acc:MGI:6096695]	0	1	1
AC167360.1	ENSMUSG00000113766	predicted gene, 47374 [Source:MGI Symbol;Acc:MGI:6096288]	-0.02249		0.2715
AC168977.1	ENSMUSG00000079808	Sp110 nuclear body protein-like [Source:NCBI gene (formerly Entrezgene);Acc:102638047]	-0.2307		0.02442
AC168977.2	ENSMUSG00000094915	Component of Sp100-rs-like [Source:NCBI gene (formerly Entrezgene);Acc:671917]	0	1	1
AC169511.2	ENSMUSG00000115264	predicted gene, 49260 [Source:MGI Symbol;Acc:MGI:6118734]	0.04661		0.3653
AC170188.1	ENSMUSG00000114282	RIKEN cDNA 5330431K02 gene [Source:MGI Symbol;Acc:MGI:1915439]	-0.3691		0.008165
AC171003.1	ENSMUSG00000113631	predicted gene, 48745 [Source:MGI Symbol;Acc:MGI:6098416]	0	1	1
AC171277.1	ENSMUSG00000111067	predicted gene, 48714 [Source:MGI Symbol;Acc:MGI:6098361]	-0.3118		0.1756
AC173210.1	ENSMUSG00000113309	predicted gene, 48408 [Source:MGI Symbol;Acc:MGI:6097898]	0.0982		0.6573
AC173482.5	ENSMUSG00000114842	predicted gene, 47797 [Source:MGI Symbol;Acc:MGI:6096972]	0.1891		0.4425
AC174647.1	ENSMUSG00000115555	predicted gene, 49307 [Source:MGI Symbol;Acc:MGI:6118808]	0.03741		0.5573
AC174678.2	ENSMUSG00000115232	predicted gene, 49378 [Source:MGI Symbol;Acc:MGI:6121598]	-0.03113	0.665	0.5741
AC175538.2	ENSMUSG00000114470	predicted gene, 49395 [Source:MGI Symbol;Acc:MGI:6121627]	0.4456	0.006468	0.002029
AC183268.1	ENSMUSG00000111294	predicted gene, 47215 [Source:MGI Symbol;Acc:MGI:6096022]	0	1	1
AC234645.1	ENSMUSG00000095019		0	1	1
AC241616.1	ENSMUSG00000111223	predicted gene, 47089 [Source:MGI Symbol;Acc:MGI:6095818]	0	1	1
Acaa1a	ENSMUSG00000036138	acetyl-Coenzyme A acyltransferase 1A [Source:MGI Symbol;Acc:MGI:2148491]	-0.7189	1.089e-09	8.184e-12
Acaa1b	ENSMUSG00000010651	acetyl-Coenzyme A acyltransferase 1B [Source:MGI Symbol;Acc:MGI:3605455]	-0.2075		0.2622
Acaa2	ENSMUSG00000036880	acetyl-Coenzyme A acyltransferase 2 (mitochondrial 3-oxoacyl-Coenzyme A thiolase) [Source:MGI Symbol;Acc:MGI:1098623]	0.2113	0.07275	0.0372
Acaca	ENSMUSG00000020532	acetyl-Coenzyme A carboxylase alpha [Source:MGI Symbol;Acc:MGI:108451]	-0.2705	0.0008451	0.0001759
Acacb	ENSMUSG00000042010	acetyl-Coenzyme A carboxylase beta [Source:MGI Symbol;Acc:MGI:2140940]	0.2756	0.1102	0.06171
Acad10	ENSMUSG00000029456	acyl-Coenzyme A dehydrogenase family, member 10 [Source:MGI Symbol;Acc:MGI:1919235]	-0.2169	0.1954	0.1236
Acad11	ENSMUSG00000090150	acyl-Coenzyme A dehydrogenase family, member 11 [Source:MGI Symbol;Acc:MGI:2143169]	-0.221	0.01683	0.006432
Acad12	ENSMUSG00000042647	acyl-Coenzyme A dehydrogenase family, member 12 [Source:MGI Symbol;Acc:MGI:2443320]	-0.07786	0.7771	0.7046
Acad8	ENSMUSG00000031969	acyl-Coenzyme A dehydrogenase family, member 8 [Source:MGI Symbol;Acc:MGI:1914198]	-0.2987	0.0006211	0.0001218
Acad9	ENSMUSG00000027710	acyl-Coenzyme A dehydrogenase family, member 9 [Source:MGI Symbol;Acc:MGI:1914272]	-0.1472	0.0223	0.009043
Acadl	ENSMUSG00000026003	acyl-Coenzyme A dehydrogenase, long-chain [Source:MGI Symbol;Acc:MGI:87866]	0.1596	0.1912	0.1202
Acadm	ENSMUSG00000062908	acyl-Coenzyme A dehydrogenase, medium chain [Source:MGI Symbol;Acc:MGI:87867]	-0.1167	0.08353	0.04397
Acads	ENSMUSG00000029545	acyl-Coenzyme A dehydrogenase, short chain [Source:MGI Symbol;Acc:MGI:87868]	-0.06657	0.7434	0.6636
Acadsb	ENSMUSG00000030861	acyl-Coenzyme A dehydrogenase, short/branched chain [Source:MGI Symbol;Acc:MGI:1914135]	-0.4662	4.461e-06	2.795e-07
Acadvl	ENSMUSG00000018574	acyl-Coenzyme A dehydrogenase, very long chain [Source:MGI Symbol;Acc:MGI:895149]	-0.1099	0.05421	0.02596
Acan	ENSMUSG00000030607	aggrecan [Source:MGI Symbol;Acc:MGI:99602]	0.2055		0.3323
Acap1	ENSMUSG00000001588	ArfGAP with coiled-coil, ankyrin repeat and PH domains 1 [Source:MGI Symbol;Acc:MGI:2388270]	0.4949	0.07726	0.03993
Acap2	ENSMUSG00000049076	ArfGAP with coiled-coil, ankyrin repeat and PH domains 2 [Source:MGI Symbol;Acc:MGI:1925868]	0.02353	0.7598	0.6834
Acap3	ENSMUSG00000029033	ArfGAP with coiled-coil, ankyrin repeat and PH domains 3 [Source:MGI Symbol;Acc:MGI:2153589]	0.1626	0.02158	0.008691
Acat1	ENSMUSG00000032047	acetyl-Coenzyme A acetyltransferase 1 [Source:MGI Symbol;Acc:MGI:87870]	-0.1372	0.1023	0.05633
Acat2	ENSMUSG00000023832	acetyl-Coenzyme A acetyltransferase 2 [Source:MGI Symbol;Acc:MGI:87871]	-0.3116	0.0009088	0.0001929
Acat3	ENSMUSG00000062480	acetyl-Coenzyme A acetyltransferase 3 [Source:MGI Symbol;Acc:MGI:109182]	-0.1135		0.5142
Acbd3	ENSMUSG00000026499	acyl-Coenzyme A binding domain containing 3 [Source:MGI Symbol;Acc:MGI:2181074]	0.03969	0.6271	0.532
Acbd4	ENSMUSG00000056938	acyl-Coenzyme A binding domain containing 4 [Source:MGI Symbol;Acc:MGI:1914381]	-0.2111	0.003453	0.000955
Acbd5	ENSMUSG00000026781	acyl-Coenzyme A binding domain containing 5 [Source:MGI Symbol;Acc:MGI:1921409]	-0.016	0.8647	0.8147
Acbd6	ENSMUSG00000033701	acyl-Coenzyme A binding domain containing 6 [Source:MGI Symbol;Acc:MGI:1919732]	0.2746	0.0008168	0.0001692
Acbd7	ENSMUSG00000026644	acyl-Coenzyme A binding domain containing 7 [Source:MGI Symbol;Acc:MGI:1925495]	-0.3543	0.1566	0.09449
Accs	ENSMUSG00000040272	1-aminocyclopropane-1-carboxylate synthase (non-functional) [Source:MGI Symbol;Acc:MGI:1919717]	0.0935	0.5082	0.4061
Accsl	ENSMUSG00000075023	1-aminocyclopropane-1-carboxylate synthase (non-functional)-like [Source:MGI Symbol;Acc:MGI:3584519]	1.812	1.017e-07	2.564e-09
Acd	ENSMUSG00000038000	adrenocortical dysplasia [Source:MGI Symbol;Acc:MGI:87873]	-0.2284	0.01347	0.004919
Ace	ENSMUSG00000020681	angiotensin I converting enzyme (peptidyl-dipeptidase A) 1 [Source:MGI Symbol;Acc:MGI:87874]	0.214	0.1627	0.09894
Ace2	ENSMUSG00000015405	angiotensin I converting enzyme (peptidyl-dipeptidase A) 2 [Source:MGI Symbol;Acc:MGI:1917258]	0.2833	0.2847	0.1975
Ace3	ENSMUSG00000101605	angiotensin I converting enzyme (peptidyl-dipeptidase A) 3 [Source:MGI Symbol;Acc:MGI:3644400]	0.07956		0.5638
Acer1	ENSMUSG00000045019	alkaline ceramidase 1 [Source:MGI Symbol;Acc:MGI:2181962]	0	1	1
Acer2	ENSMUSG00000038007	alkaline ceramidase 2 [Source:MGI Symbol;Acc:MGI:1920932]	0.0404	0.634	0.5401
Acer3	ENSMUSG00000030760	alkaline ceramidase 3 [Source:MGI Symbol;Acc:MGI:1913440]	0.4471	0.0001069	1.373e-05
Ache	ENSMUSG00000023328	acetylcholinesterase [Source:MGI Symbol;Acc:MGI:87876]	0.5257	4.79e-08	1.015e-09
Acin1	ENSMUSG00000022185	apoptotic chromatin condensation inducer 1 [Source:MGI Symbol;Acc:MGI:1891824]	-0.1651	0.002279	0.0005844
Ackr1	ENSMUSG00000037872	atypical chemokine receptor 1 (Duffy blood group) [Source:MGI Symbol;Acc:MGI:1097689]	0.12	0.1046	0.05794
Ackr2	ENSMUSG00000044534	atypical chemokine receptor 2 [Source:MGI Symbol;Acc:MGI:1891697]	0.6706	0.01567	0.00589
Ackr3	ENSMUSG00000044337	atypical chemokine receptor 3 [Source:MGI Symbol;Acc:MGI:109562]	-0.09603	0.7351	0.6534
Ackr4	ENSMUSG00000079355	atypical chemokine receptor 4 [Source:MGI Symbol;Acc:MGI:2181676]	-0.177		0.4529
Acly	ENSMUSG00000020917	ATP citrate lyase [Source:MGI Symbol;Acc:MGI:103251]	-0.1564	0.004982	0.00148
Acmsd	ENSMUSG00000026348	amino carboxymuconate semialdehyde decarboxylase [Source:MGI Symbol;Acc:MGI:2386323]	0.08977		0.09411
Acnat1	ENSMUSG00000070985	acyl-coenzyme A amino acid N-acyltransferase 1 [Source:MGI Symbol;Acc:MGI:2140197]	0.1256		0.3702
Acnat2	ENSMUSG00000060317	acyl-coenzyme A amino acid N-acyltransferase 2 [Source:MGI Symbol;Acc:MGI:2444345]	0	1	1
Aco1	ENSMUSG00000028405	aconitase 1 [Source:MGI Symbol;Acc:MGI:87879]	0.1302	0.08188	0.04291
Aco2	ENSMUSG00000022477	aconitase 2, mitochondrial [Source:MGI Symbol;Acc:MGI:87880]	0.1619	0.003161	0.0008586
Acod1	ENSMUSG00000022126	aconitate decarboxylase 1 [Source:MGI Symbol;Acc:MGI:103206]	0.1054		0.07613
Acot1	ENSMUSG00000072949	acyl-CoA thioesterase 1 [Source:MGI Symbol;Acc:MGI:1349396]	0.2803	0.1999	0.1271
Acot10	ENSMUSG00000047565	acyl-CoA thioesterase 10 [Source:MGI Symbol;Acc:MGI:1928940]	-0.05179		0.1423
Acot11	ENSMUSG00000034853	acyl-CoA thioesterase 11 [Source:MGI Symbol;Acc:MGI:1913736]	0.06937	0.3387	0.2449
Acot12	ENSMUSG00000021620	acyl-CoA thioesterase 12 [Source:MGI Symbol;Acc:MGI:1921406]	0.1889	0.4622	0.3611
Acot13	ENSMUSG00000006717	acyl-CoA thioesterase 13 [Source:MGI Symbol;Acc:MGI:1914084]	0.06158	0.5762	0.478
Acot2	ENSMUSG00000021226	acyl-CoA thioesterase 2 [Source:MGI Symbol;Acc:MGI:2159605]	0.6073	0.009102	0.003067
Acot3	ENSMUSG00000021228	acyl-CoA thioesterase 3 [Source:MGI Symbol;Acc:MGI:2159619]	-0.02667		0.9017
Acot4	ENSMUSG00000052392	acyl-CoA thioesterase 4 [Source:MGI Symbol;Acc:MGI:2159621]	0.6158	0.007891	0.002576
Acot5	ENSMUSG00000042540	acyl-CoA thioesterase 5 [Source:MGI Symbol;Acc:MGI:2384969]	0.09972		0.1707
Acot6	ENSMUSG00000043487	acyl-CoA thioesterase 6 [Source:MGI Symbol;Acc:MGI:1921287]	0.05261	0.7672	0.6926
Acot7	ENSMUSG00000028937	acyl-CoA thioesterase 7 [Source:MGI Symbol;Acc:MGI:1917275]	0.1831	0.004393	0.001272
Acot8	ENSMUSG00000017307	acyl-CoA thioesterase 8 [Source:MGI Symbol;Acc:MGI:2158201]	0.2661	0.03434	0.01514
Acot9	ENSMUSG00000025287	acyl-CoA thioesterase 9 [Source:MGI Symbol;Acc:MGI:1928939]	-0.2093	0.1216	0.06958
Acox1	ENSMUSG00000020777	acyl-Coenzyme A oxidase 1, palmitoyl [Source:MGI Symbol;Acc:MGI:1330812]	0.08698	0.05909	0.02888
Acox2	ENSMUSG00000021751	acyl-Coenzyme A oxidase 2, branched chain [Source:MGI Symbol;Acc:MGI:1934852]	-0.4084		0.02026
Acox3	ENSMUSG00000029098	acyl-Coenzyme A oxidase 3, pristanoyl [Source:MGI Symbol;Acc:MGI:1933156]	-0.5268	3.632e-06	2.177e-07
Acoxl	ENSMUSG00000027380	acyl-Coenzyme A oxidase-like [Source:MGI Symbol;Acc:MGI:1921371]	-0.2968	0.1914	0.1205
Acp1	ENSMUSG00000044573	acid phosphatase 1, soluble [Source:MGI Symbol;Acc:MGI:87881]	0.3385	0.003621	0.001013
Acp2	ENSMUSG00000002103	acid phosphatase 2, lysosomal [Source:MGI Symbol;Acc:MGI:87882]	-0.01323	0.8293	0.7696
Acp4	ENSMUSG00000012777	acid phosphatase 4 [Source:MGI Symbol;Acc:MGI:3644563]	0.06872		0.217
Acp5	ENSMUSG00000001348	acid phosphatase 5, tartrate resistant [Source:MGI Symbol;Acc:MGI:87883]	0.04655		0.75
Acp6	ENSMUSG00000028093	acid phosphatase 6, lysophosphatidic [Source:MGI Symbol;Acc:MGI:1931010]	-0.482	5.537e-05	6.09e-06
Acp7	ENSMUSG00000037469	acid phosphatase 7, tartrate resistant [Source:MGI Symbol;Acc:MGI:2142121]	0.03387		0.8318
Acpp	ENSMUSG00000032561	acid phosphatase, prostate [Source:MGI Symbol;Acc:MGI:1928480]	0.303	0.1896	0.119
Acr	ENSMUSG00000022622	acrosin prepropeptide [Source:MGI Symbol;Acc:MGI:87884]	0.4151	0.1276	0.07374
Acrbp	ENSMUSG00000072770	proacrosin binding protein [Source:MGI Symbol;Acc:MGI:1859515]	-0.2923	0.03333	0.01459
Acrv1	ENSMUSG00000032110	acrosomal vesicle protein 1 [Source:MGI Symbol;Acc:MGI:104590]	0	1	1
Acsbg1	ENSMUSG00000032281	acyl-CoA synthetase bubblegum family member 1 [Source:MGI Symbol;Acc:MGI:2385656]	-0.1003		0.5636
Acsbg2	ENSMUSG00000024207	acyl-CoA synthetase bubblegum family member 2 [Source:MGI Symbol;Acc:MGI:3587728]	-0.05603		0.1698
Acsf2	ENSMUSG00000076435	acyl-CoA synthetase family member 2 [Source:MGI Symbol;Acc:MGI:2388287]	-0.1531	0.3346	0.2413
Acsf3	ENSMUSG00000015016	acyl-CoA synthetase family member 3 [Source:MGI Symbol;Acc:MGI:2182591]	0.1028	0.3365	0.243
Acsl1	ENSMUSG00000018796	acyl-CoA synthetase long-chain family member 1 [Source:MGI Symbol;Acc:MGI:102797]	0.1327	0.06677	0.03348
Acsl3	ENSMUSG00000032883	acyl-CoA synthetase long-chain family member 3 [Source:MGI Symbol;Acc:MGI:1921455]	0.3254	0.002053	0.0005154
Acsl4	ENSMUSG00000031278	acyl-CoA synthetase long-chain family member 4 [Source:MGI Symbol;Acc:MGI:1354713]	-0.2525	0.005945	0.001836
Acsl5	ENSMUSG00000024981	acyl-CoA synthetase long-chain family member 5 [Source:MGI Symbol;Acc:MGI:1919129]	0.05598	0.6865	0.5977
Acsl6	ENSMUSG00000020333	acyl-CoA synthetase long-chain family member 6 [Source:MGI Symbol;Acc:MGI:894291]	-0.003619	0.9571	0.9389
Acsm1	ENSMUSG00000033533	acyl-CoA synthetase medium-chain family member 1 [Source:MGI Symbol;Acc:MGI:2152200]	-0.1911		0.0415
Acsm2	ENSMUSG00000030945	acyl-CoA synthetase medium-chain family member 2 [Source:MGI Symbol;Acc:MGI:2385289]	0	1	1
Acsm3	ENSMUSG00000030935	acyl-CoA synthetase medium-chain family member 3 [Source:MGI Symbol;Acc:MGI:99538]	0.0456		0.1678
Acsm4	ENSMUSG00000047026	acyl-CoA synthetase medium-chain family member 4 [Source:MGI Symbol;Acc:MGI:2681844]	-0.02391		0.273
Acsm5	ENSMUSG00000030972	acyl-CoA synthetase medium-chain family member 5 [Source:MGI Symbol;Acc:MGI:2444086]	-0.07358		0.187
Acss1	ENSMUSG00000027452	acyl-CoA synthetase short-chain family member 1 [Source:MGI Symbol;Acc:MGI:1915988]	0.4668	0.06825	0.03434
Acss2	ENSMUSG00000027605	acyl-CoA synthetase short-chain family member 2 [Source:MGI Symbol;Acc:MGI:1890410]	-0.09888	0.227	0.1487
Acss3	ENSMUSG00000035948	acyl-CoA synthetase short-chain family member 3 [Source:MGI Symbol;Acc:MGI:2685720]	-0.7152	0.002573	0.0006707
Acta1	ENSMUSG00000031972	actin, alpha 1, skeletal muscle [Source:MGI Symbol;Acc:MGI:87902]	0.5274	0.02871	0.01223
Acta2	ENSMUSG00000035783	actin, alpha 2, smooth muscle, aorta [Source:MGI Symbol;Acc:MGI:87909]	-2.073	0.006976	0.002217
Actb	ENSMUSG00000029580	actin, beta [Source:MGI Symbol;Acc:MGI:87904]	0.1164	0.2344	0.1547
Actbl2	ENSMUSG00000055194	actin, beta-like 2 [Source:MGI Symbol;Acc:MGI:2444552]	-0.203		0.2513
Actc1	ENSMUSG00000068614	actin, alpha, cardiac muscle 1 [Source:MGI Symbol;Acc:MGI:87905]	-0.2567	0.3529	0.2578
Actg1	ENSMUSG00000062825	actin, gamma, cytoplasmic 1 [Source:MGI Symbol;Acc:MGI:87906]	0.009006	0.9074	0.8714
Actg2	ENSMUSG00000059430	actin, gamma 2, smooth muscle, enteric [Source:MGI Symbol;Acc:MGI:104589]	-0.1369		0.321
Actl10	ENSMUSG00000078129	actin-like 10 [Source:MGI Symbol;Acc:MGI:1917612]	-0.06516		0.3767
Actl11	ENSMUSG00000066368	actin-like 11 [Source:MGI Symbol;Acc:MGI:1914972]	0.04644		0.3985
Actl6a	ENSMUSG00000027671	actin-like 6A [Source:MGI Symbol;Acc:MGI:1861453]	-0.07331	0.228	0.1495
Actl6b	ENSMUSG00000029712	actin-like 6B [Source:MGI Symbol;Acc:MGI:1933548]	0.02385	0.81	0.7447
Actl7a	ENSMUSG00000070979	actin-like 7a [Source:MGI Symbol;Acc:MGI:1343051]	0	1	1
Actl7b	ENSMUSG00000070980	actin-like 7b [Source:MGI Symbol;Acc:MGI:1343053]	0.06288		0.4301
Actl9	ENSMUSG00000092519	actin-like 9 [Source:MGI Symbol;Acc:MGI:1916731]	0	1	1
Actn1	ENSMUSG00000015143	actinin, alpha 1 [Source:MGI Symbol;Acc:MGI:2137706]	-0.04162	0.6146	0.5187
Actn2	ENSMUSG00000052374	actinin alpha 2 [Source:MGI Symbol;Acc:MGI:109192]	-0.2633	0.2976	0.2086
Actn3	ENSMUSG00000006457	actinin alpha 3 [Source:MGI Symbol;Acc:MGI:99678]	-0.1154		0.5577
Actn4	ENSMUSG00000054808	actinin alpha 4 [Source:MGI Symbol;Acc:MGI:1890773]	-0.03255	0.605	0.5086
Actr10	ENSMUSG00000021076	ARP10 actin-related protein 10 [Source:MGI Symbol;Acc:MGI:1891654]	0.1222	0.08701	0.0462
Actr1a	ENSMUSG00000025228	ARP1 actin-related protein 1A, centractin alpha [Source:MGI Symbol;Acc:MGI:1858964]	-0.2503	3.657e-05	3.703e-06
Actr1b	ENSMUSG00000037351	ARP1 actin-related protein 1B, centractin beta [Source:MGI Symbol;Acc:MGI:1917446]	-0.0518	0.3125	0.2215
Actr2	ENSMUSG00000020152	ARP2 actin-related protein 2 [Source:MGI Symbol;Acc:MGI:1913963]	-0.05079	0.4639	0.363
Actr3	ENSMUSG00000026341	ARP3 actin-related protein 3 [Source:MGI Symbol;Acc:MGI:1921367]	-0.03231	0.6432	0.5502
Actr3b	ENSMUSG00000056367	ARP3 actin-related protein 3B [Source:MGI Symbol;Acc:MGI:2661120]	-0.04827	0.4993	0.3974
Actr5	ENSMUSG00000037761	ARP5 actin-related protein 5 [Source:MGI Symbol;Acc:MGI:1924748]	-0.07326	0.5148	0.413
Actr6	ENSMUSG00000019948	ARP6 actin-related protein 6 [Source:MGI Symbol;Acc:MGI:1914269]	-0.1891	0.08886	0.04741
Actr8	ENSMUSG00000015971	ARP8 actin-related protein 8 [Source:MGI Symbol;Acc:MGI:1860775]	0.2017	0.003976	0.001132
Actrt1	ENSMUSG00000046615	actin-related protein T1 [Source:MGI Symbol;Acc:MGI:1920610]	0	1	1
Actrt2	ENSMUSG00000051276	actin-related protein T2 [Source:MGI Symbol;Acc:MGI:1920603]	0	1	1
Actrt3	ENSMUSG00000037737	actin related protein T3 [Source:MGI Symbol;Acc:MGI:1923902]	0.05665	0.8525	0.7985
Acvr1	ENSMUSG00000026836	activin A receptor, type 1 [Source:MGI Symbol;Acc:MGI:87911]	0.1661	0.08544	0.04518
Acvr1b	ENSMUSG00000000532	activin A receptor, type 1B [Source:MGI Symbol;Acc:MGI:1338944]	0.3177	4.574e-06	2.912e-07
Acvr1c	ENSMUSG00000026834	activin A receptor, type IC [Source:MGI Symbol;Acc:MGI:2661081]	0.1944		0.1694
Acvr2a	ENSMUSG00000052155	activin receptor IIA [Source:MGI Symbol;Acc:MGI:102806]	0.1615	0.02334	0.00954
Acvr2b	ENSMUSG00000061393	activin receptor IIB [Source:MGI Symbol;Acc:MGI:87912]	0.1062	0.2662	0.1813
Acvrl1	ENSMUSG00000000530	activin A receptor, type II-like 1 [Source:MGI Symbol;Acc:MGI:1338946]	1.335	7.565e-09	1.022e-10
Acy1	ENSMUSG00000023262	aminoacylase 1 [Source:MGI Symbol;Acc:MGI:87913]	-0.3869	0.001799	0.0004396
Acy3	ENSMUSG00000024866	aspartoacylase (aminoacylase) 3 [Source:MGI Symbol;Acc:MGI:1918920]	0.2995	0.2245	0.1466
Acyp1	ENSMUSG00000008822	acylphosphatase 1, erythrocyte (common) type [Source:MGI Symbol;Acc:MGI:1913454]	-0.06866	0.6004	0.5035
Acyp2	ENSMUSG00000060923	acylphosphatase 2, muscle type [Source:MGI Symbol;Acc:MGI:1922822]	-0.3941	0.008557	0.002842
Ada	ENSMUSG00000017697	adenosine deaminase [Source:MGI Symbol;Acc:MGI:87916]	0.1985		0.2621
Adad1	ENSMUSG00000027719	adenosine deaminase domain containing 1 (testis specific) [Source:MGI Symbol;Acc:MGI:103258]	0.07364		0.2443
Adad2	ENSMUSG00000024266	adenosine deaminase domain containing 2 [Source:MGI Symbol;Acc:MGI:1923023]	0.5264		0.01798
Adal	ENSMUSG00000027259	adenosine deaminase-like [Source:MGI Symbol;Acc:MGI:1923144]	-0.2642	0.001582	0.0003783
Adam10	ENSMUSG00000054693	a disintegrin and metallopeptidase domain 10 [Source:MGI Symbol;Acc:MGI:109548]	-0.3134	6.438e-05	7.336e-06
Adam11	ENSMUSG00000020926	a disintegrin and metallopeptidase domain 11 [Source:MGI Symbol;Acc:MGI:1098667]	-0.01941	0.7863	0.7156
Adam12	ENSMUSG00000054555	a disintegrin and metallopeptidase domain 12 (meltrin alpha) [Source:MGI Symbol;Acc:MGI:105378]	0.5118	0.0119	0.004255
Adam15	ENSMUSG00000028041	a disintegrin and metallopeptidase domain 15 (metargidin) [Source:MGI Symbol;Acc:MGI:1333882]	-0.01184	0.8977	0.8589
Adam17	ENSMUSG00000052593	a disintegrin and metallopeptidase domain 17 [Source:MGI Symbol;Acc:MGI:1096335]	-0.1097	0.2651	0.1802
Adam18	ENSMUSG00000031552	a disintegrin and metallopeptidase domain 18 [Source:MGI Symbol;Acc:MGI:105986]	0.002836		0.9965
Adam19	ENSMUSG00000011256	a disintegrin and metallopeptidase domain 19 (meltrin beta) [Source:MGI Symbol;Acc:MGI:105377]	-0.3995	0.07372	0.0378
Adam1a	ENSMUSG00000072647	a disintegrin and metallopeptidase domain 1a [Source:MGI Symbol;Acc:MGI:2429504]	-0.1324	0.1043	0.05776
Adam1b	ENSMUSG00000062438	a disintegrin and metallopeptidase domain 1b [Source:MGI Symbol;Acc:MGI:2429506]	0.2404		0.01685
Adam2	ENSMUSG00000022039	a disintegrin and metallopeptidase domain 2 [Source:MGI Symbol;Acc:MGI:1340894]	0.3128		0.009659
Adam20	ENSMUSG00000046282	a disintegrin and metallopeptidase domain 20 [Source:MGI Symbol;Acc:MGI:2152342]	0	1	1
Adam21	ENSMUSG00000008438	a disintegrin and metallopeptidase domain 21 [Source:MGI Symbol;Acc:MGI:1861229]	1.279	5.317e-05	5.758e-06
Adam22	ENSMUSG00000040537	a disintegrin and metallopeptidase domain 22 [Source:MGI Symbol;Acc:MGI:1340046]	-0.01011	0.8815	0.8382
Adam23	ENSMUSG00000025964	a disintegrin and metallopeptidase domain 23 [Source:MGI Symbol;Acc:MGI:1345162]	0.04964	0.4652	0.3641
Adam24	ENSMUSG00000046723	a disintegrin and metallopeptidase domain 24 (testase 1) [Source:MGI Symbol;Acc:MGI:105984]	0	1	1
Adam25	ENSMUSG00000071937	a disintegrin and metallopeptidase domain 25 (testase 2) [Source:MGI Symbol;Acc:MGI:1345157]	0	1	1
Adam26a	ENSMUSG00000048516	a disintegrin and metallopeptidase domain 26A (testase 3) [Source:MGI Symbol;Acc:MGI:105985]	0	1	1
Adam26b	ENSMUSG00000063900	a disintegrin and metallopeptidase domain 26B [Source:MGI Symbol;Acc:MGI:3588304]	0	1	1
Adam28	ENSMUSG00000014725	a disintegrin and metallopeptidase domain 28 [Source:MGI Symbol;Acc:MGI:105988]	0.1002		0.5436
Adam29	ENSMUSG00000046258	a disintegrin and metallopeptidase domain 29 [Source:MGI Symbol;Acc:MGI:2676326]	0	1	1
Adam3	ENSMUSG00000031553	a disintegrin and metallopeptidase domain 3 (cyritestin) [Source:MGI Symbol;Acc:MGI:102518]	0.1816		0.03119
Adam30	ENSMUSG00000043468	a disintegrin and metallopeptidase domain 30 [Source:MGI Symbol;Acc:MGI:1918328]	0	1	1
Adam32	ENSMUSG00000037437	a disintegrin and metallopeptidase domain 32 [Source:MGI Symbol;Acc:MGI:2653822]	0.6322	0.003192	0.000869
Adam33	ENSMUSG00000027318	a disintegrin and metallopeptidase domain 33 [Source:MGI Symbol;Acc:MGI:1341813]	0.4074		0.05166
Adam34	ENSMUSG00000079058	a disintegrin and metallopeptidase domain 34 [Source:MGI Symbol;Acc:MGI:2181992]	0	1	1
Adam39	ENSMUSG00000054033	a disintegrin and metallopeptidase domain 39 [Source:MGI Symbol;Acc:MGI:3045694]	0	1	1
Adam4	ENSMUSG00000072972	a disintegrin and metallopeptidase domain 4 [Source:MGI Symbol;Acc:MGI:104731]	-0.2862	0.2306	0.1516
Adam5	ENSMUSG00000031554	a disintegrin and metallopeptidase domain 5 [Source:MGI Symbol;Acc:MGI:104730]	0.4988		0.01426
Adam6a	ENSMUSG00000043945	a disintegrin and metallopeptidase domain 6A [Source:MGI Symbol;Acc:MGI:2676316]	0	1	1
Adam6b	ENSMUSG00000051804	a disintegrin and metallopeptidase domain 6B [Source:MGI Symbol;Acc:MGI:2444636]	0	1	1
Adam7	ENSMUSG00000022056	a disintegrin and metallopeptidase domain 7 [Source:MGI Symbol;Acc:MGI:107247]	0.3556		0.1138
Adam8	ENSMUSG00000025473	a disintegrin and metallopeptidase domain 8 [Source:MGI Symbol;Acc:MGI:107825]	-0.3906	0.03352	0.0147
Adam9	ENSMUSG00000031555	a disintegrin and metallopeptidase domain 9 (meltrin gamma) [Source:MGI Symbol;Acc:MGI:105376]	-0.1869	0.003828	0.001081
Adamdec1	ENSMUSG00000022057	ADAM-like, decysin 1 [Source:MGI Symbol;Acc:MGI:1917650]	0.06045		0.6597
Adamts1	ENSMUSG00000022893	a disintegrin-like and metallopeptidase (reprolysin type) with thrombospondin type 1 motif, 1 [Source:MGI Symbol;Acc:MGI:109249]	1.178	0.000133	1.808e-05
Adamts10	ENSMUSG00000024299	a disintegrin-like and metallopeptidase (reprolysin type) with thrombospondin type 1 motif, 10 [Source:MGI Symbol;Acc:MGI:2449112]	0.0373	0.719	0.6347
Adamts12	ENSMUSG00000047497	a disintegrin-like and metallopeptidase (reprolysin type) with thrombospondin type 1 motif, 12 [Source:MGI Symbol;Acc:MGI:2146046]	-0.3288	0.205	0.1313
Adamts13	ENSMUSG00000014852	a disintegrin-like and metallopeptidase (reprolysin type) with thrombospondin type 1 motif, 13 [Source:MGI Symbol;Acc:MGI:2685556]	0	1	1
Adamts14	ENSMUSG00000059901	a disintegrin-like and metallopeptidase (reprolysin type) with thrombospondin type 1 motif, 14 [Source:MGI Symbol;Acc:MGI:2179942]	0.02153		0.8252
Adamts15	ENSMUSG00000033453	a disintegrin-like and metallopeptidase (reprolysin type) with thrombospondin type 1 motif, 15 [Source:MGI Symbol;Acc:MGI:2449569]	-0.09792	0.57	0.4716
Adamts16	ENSMUSG00000049538	a disintegrin-like and metallopeptidase (reprolysin type) with thrombospondin type 1 motif, 16 [Source:MGI Symbol;Acc:MGI:2429637]	-0.09981	0.6275	0.5325
Adamts17	ENSMUSG00000058145	a disintegrin-like and metallopeptidase (reprolysin type) with thrombospondin type 1 motif, 17 [Source:MGI Symbol;Acc:MGI:3588195]	-0.0206	0.934	0.907
Adamts18	ENSMUSG00000053399	a disintegrin-like and metallopeptidase (reprolysin type) with thrombospondin type 1 motif, 18 [Source:MGI Symbol;Acc:MGI:2442600]	-0.5468	0.0951	0.05144
Adamts19	ENSMUSG00000053441	a disintegrin-like and metallopeptidase (reprolysin type) with thrombospondin type 1 motif, 19 [Source:MGI Symbol;Acc:MGI:2442875]	-0.01373	0.973	0.961
Adamts2	ENSMUSG00000036545	a disintegrin-like and metallopeptidase (reprolysin type) with thrombospondin type 1 motif, 2 [Source:MGI Symbol;Acc:MGI:1347356]	0.4487	0.05433	0.02605
Adamts20	ENSMUSG00000022449	a disintegrin-like and metallopeptidase (reprolysin type) with thrombospondin type 1 motif, 20 [Source:MGI Symbol;Acc:MGI:2660628]	0.118	0.6328	0.5389
Adamts3	ENSMUSG00000043635	a disintegrin-like and metallopeptidase (reprolysin type) with thrombospondin type 1 motif, 3 [Source:MGI Symbol;Acc:MGI:3045353]	0.1392	0.04194	0.01914
Adamts4	ENSMUSG00000006403	a disintegrin-like and metallopeptidase (reprolysin type) with thrombospondin type 1 motif, 4 [Source:MGI Symbol;Acc:MGI:1339949]	-0.7467	0.1071	0.05952
Adamts5	ENSMUSG00000022894	a disintegrin-like and metallopeptidase (reprolysin type) with thrombospondin type 1 motif, 5 (aggrecanase-2) [Source:MGI Symbol;Acc:MGI:1346321]	-0.3362	0.001129	0.0002519
Adamts6	ENSMUSG00000046169	a disintegrin-like and metallopeptidase (reprolysin type) with thrombospondin type 1 motif, 6 [Source:MGI Symbol;Acc:MGI:1347348]	-0.921	0.0007182	0.0001452
Adamts7	ENSMUSG00000032363	a disintegrin-like and metallopeptidase (reprolysin type) with thrombospondin type 1 motif, 7 [Source:MGI Symbol;Acc:MGI:1347346]	-0.5532	0.01626	0.006164
Adamts8	ENSMUSG00000031994	a disintegrin-like and metallopeptidase (reprolysin type) with thrombospondin type 1 motif, 8 [Source:MGI Symbol;Acc:MGI:1353468]	-0.02382	0.9348	0.9081
Adamts9	ENSMUSG00000030022	a disintegrin-like and metallopeptidase (reprolysin type) with thrombospondin type 1 motif, 9 [Source:MGI Symbol;Acc:MGI:1916320]	1.38	4.796e-06	3.082e-07
Adamtsl1	ENSMUSG00000066113	ADAMTS-like 1 [Source:MGI Symbol;Acc:MGI:1924989]	0.2438	0.00848	0.002809
Adamtsl2	ENSMUSG00000036040	ADAMTS-like 2 [Source:MGI Symbol;Acc:MGI:1925044]	-0.5303	0.000534	0.0001013
Adamtsl3	ENSMUSG00000070469	ADAMTS-like 3 [Source:MGI Symbol;Acc:MGI:3028499]	-0.03871	0.8865	0.8448
Adamtsl4	ENSMUSG00000015850	ADAMTS-like 4 [Source:MGI Symbol;Acc:MGI:2389008]	-0.1574	0.4343	0.334
Adamtsl5	ENSMUSG00000043822	ADAMTS-like 5 [Source:MGI Symbol;Acc:MGI:1913798]	0.04891	0.7347	0.6528
Adap1	ENSMUSG00000056413	ArfGAP with dual PH domains 1 [Source:MGI Symbol;Acc:MGI:2442201]	0.193	0.02701	0.01136
Adap2	ENSMUSG00000020709	ArfGAP with dual PH domains 2 [Source:MGI Symbol;Acc:MGI:2663075]	0.825	0.01035	0.003586
Adar	ENSMUSG00000027951	adenosine deaminase, RNA-specific [Source:MGI Symbol;Acc:MGI:1889575]	0.049	0.338	0.2443
Adarb1	ENSMUSG00000020262	adenosine deaminase, RNA-specific, B1 [Source:MGI Symbol;Acc:MGI:891999]	0.03281	0.5487	0.449
Adarb2	ENSMUSG00000052551	adenosine deaminase, RNA-specific, B2 [Source:MGI Symbol;Acc:MGI:2151118]	0.24	0.02081	0.008333
Adat1	ENSMUSG00000031949	adenosine deaminase, tRNA-specific 1 [Source:MGI Symbol;Acc:MGI:1353631]	-0.7206	0.0002448	3.855e-05
Adat2	ENSMUSG00000019808	adenosine deaminase, tRNA-specific 2 [Source:MGI Symbol;Acc:MGI:1914007]	0.1089	0.4937	0.3918
Adat3	ENSMUSG00000113640	adenosine deaminase, tRNA-specific 3 [Source:MGI Symbol;Acc:MGI:1924344]	-0.3757	0.0003673	6.349e-05
Adat3	ENSMUSG00000035370	adenosine deaminase, tRNA-specific 3 [Source:MGI Symbol;Acc:MGI:1924344]	-0.7287	0.0005868	0.0001138
Adck1	ENSMUSG00000021044	aarF domain containing kinase 1 [Source:MGI Symbol;Acc:MGI:1919363]	-0.1405	0.2429	0.1617
Adck2	ENSMUSG00000046947	aarF domain containing kinase 2 [Source:MGI Symbol;Acc:MGI:1889336]	-0.04457	0.6714	0.5813
Adck5	ENSMUSG00000022550	aarF domain containing kinase 5 [Source:MGI Symbol;Acc:MGI:2679274]	0.5148	6.46e-05	7.365e-06
Adcy1	ENSMUSG00000020431	adenylate cyclase 1 [Source:MGI Symbol;Acc:MGI:99677]	0.1946	0.008626	0.002868
Adcy10	ENSMUSG00000026567	adenylate cyclase 10 [Source:MGI Symbol;Acc:MGI:2660854]	0.5498	0.02327	0.009505
Adcy2	ENSMUSG00000021536	adenylate cyclase 2 [Source:MGI Symbol;Acc:MGI:99676]	0.05458	0.4153	0.3156
Adcy3	ENSMUSG00000020654	adenylate cyclase 3 [Source:MGI Symbol;Acc:MGI:99675]	0.1956	0.09202	0.04947
Adcy4	ENSMUSG00000022220	adenylate cyclase 4 [Source:MGI Symbol;Acc:MGI:99674]	-0.08518	0.7143	0.6287
Adcy5	ENSMUSG00000022840	adenylate cyclase 5 [Source:MGI Symbol;Acc:MGI:99673]	0.07423	0.2806	0.1937
Adcy6	ENSMUSG00000022994	adenylate cyclase 6 [Source:MGI Symbol;Acc:MGI:87917]	-0.1579	0.01161	0.004134
Adcy7	ENSMUSG00000031659	adenylate cyclase 7 [Source:MGI Symbol;Acc:MGI:102891]	0.1853	0.3754	0.2785
Adcy8	ENSMUSG00000022376	adenylate cyclase 8 [Source:MGI Symbol;Acc:MGI:1341110]	0.01756	0.8782	0.8329
Adcy9	ENSMUSG00000005580	adenylate cyclase 9 [Source:MGI Symbol;Acc:MGI:108450]	0.1108	0.3967	0.298
Adcyap1	ENSMUSG00000024256	adenylate cyclase activating polypeptide 1 [Source:MGI Symbol;Acc:MGI:105094]	-0.7416	0.0002181	3.346e-05
Adcyap1r1	ENSMUSG00000029778	adenylate cyclase activating polypeptide 1 receptor 1 [Source:MGI Symbol;Acc:MGI:108449]	0.2937	0.01476	0.0055
Add1	ENSMUSG00000029106	adducin 1 (alpha) [Source:MGI Symbol;Acc:MGI:87918]	-0.06449	0.1981	0.1257
Add2	ENSMUSG00000030000	adducin 2 (beta) [Source:MGI Symbol;Acc:MGI:87919]	0.09231	0.1035	0.05718
Add3	ENSMUSG00000025026	adducin 3 (gamma) [Source:MGI Symbol;Acc:MGI:1351615]	0.1346	0.02114	0.008484
Adgb	ENSMUSG00000050994	androglobin [Source:MGI Symbol;Acc:MGI:3605549]	0.2468		0.2012
Adgra1	ENSMUSG00000025475	adhesion G protein-coupled receptor A1 [Source:MGI Symbol;Acc:MGI:1277167]	0.04502	0.5427	0.4429
Adgra2	ENSMUSG00000031486	adhesion G protein-coupled receptor A2 [Source:MGI Symbol;Acc:MGI:1925810]	-0.4309	7.069e-05	8.248e-06
Adgra3	ENSMUSG00000029090	adhesion G protein-coupled receptor A3 [Source:MGI Symbol;Acc:MGI:1917943]	-0.06442	0.7626	0.6868
Adgrb1	ENSMUSG00000034730	adhesion G protein-coupled receptor B1 [Source:MGI Symbol;Acc:MGI:1933736]	0.3012	0.0002337	3.64e-05
Adgrb2	ENSMUSG00000028782	adhesion G protein-coupled receptor B2 [Source:MGI Symbol;Acc:MGI:2451244]	0.2521	0.0008315	0.0001729
Adgrb3	ENSMUSG00000033569	adhesion G protein-coupled receptor B3 [Source:MGI Symbol;Acc:MGI:2441837]	0.09161	0.2225	0.145
Adgrd1	ENSMUSG00000044017	adhesion G protein-coupled receptor D1 [Source:MGI Symbol;Acc:MGI:3041203]	0.2076		0.185
Adgre1	ENSMUSG00000004730	adhesion G protein-coupled receptor E1 [Source:MGI Symbol;Acc:MGI:106912]	-0.2438	0.3419	0.2476
Adgre4	ENSMUSG00000032915	adhesion G protein-coupled receptor E4 [Source:MGI Symbol;Acc:MGI:1196464]	-0.1296		0.2539
Adgre5	ENSMUSG00000002885	adhesion G protein-coupled receptor E5 [Source:MGI Symbol;Acc:MGI:1347095]	0.2086	0.2807	0.1938
Adgrf1	ENSMUSG00000041293	adhesion G protein-coupled receptor F1 [Source:MGI Symbol;Acc:MGI:1924846]	0.6506	0.03369	0.01479
Adgrf2	ENSMUSG00000057899	adhesion G protein-coupled receptor F2 [Source:MGI Symbol;Acc:MGI:2182728]	0.001801	0.9933	0.9906
Adgrf3	ENSMUSG00000067642	adhesion G protein-coupled receptor F3 [Source:MGI Symbol;Acc:MGI:2685887]	-0.02961		0.6946
Adgrf4	ENSMUSG00000023918	adhesion G protein-coupled receptor F4 [Source:MGI Symbol;Acc:MGI:1925499]	0.04396	0.8408	0.7843
Adgrf5	ENSMUSG00000056492	adhesion G protein-coupled receptor F5 [Source:MGI Symbol;Acc:MGI:2182928]	0.6061	0.0001658	2.368e-05
Adgrg1	ENSMUSG00000031785	adhesion G protein-coupled receptor G1 [Source:MGI Symbol;Acc:MGI:1340051]	0.07741	0.5005	0.3984
Adgrg2	ENSMUSG00000031298	adhesion G protein-coupled receptor G2 [Source:MGI Symbol;Acc:MGI:2446854]	-0.002453	0.9955	0.9938
Adgrg3	ENSMUSG00000060470	adhesion G protein-coupled receptor G3 [Source:MGI Symbol;Acc:MGI:1859670]	0.07436	0.8059	0.7397
Adgrg4	ENSMUSG00000053852	adhesion G protein-coupled receptor G4 [Source:MGI Symbol;Acc:MGI:2685213]	0	1	1
Adgrg5	ENSMUSG00000061577	adhesion G protein-coupled receptor G5 [Source:MGI Symbol;Acc:MGI:2685955]	-0.04077		0.521
Adgrg6	ENSMUSG00000039116	adhesion G protein-coupled receptor G6 [Source:MGI Symbol;Acc:MGI:1916151]	0.3991	0.07083	0.036
Adgrg7	ENSMUSG00000022755	adhesion G protein-coupled receptor G7 [Source:MGI Symbol;Acc:MGI:2441732]	-0.0664		0.1157
Adgrl1	ENSMUSG00000013033	adhesion G protein-coupled receptor L1 [Source:MGI Symbol;Acc:MGI:1929461]	-0.04415	0.452	0.3513
Adgrl2	ENSMUSG00000028184	adhesion G protein-coupled receptor L2 [Source:MGI Symbol;Acc:MGI:2139714]	0.09688	0.07146	0.03639
Adgrl3	ENSMUSG00000037605	adhesion G protein-coupled receptor L3 [Source:MGI Symbol;Acc:MGI:2441950]	0.2499	0.0007461	0.0001522
Adgrl4	ENSMUSG00000039167	adhesion G protein-coupled receptor L4 [Source:MGI Symbol;Acc:MGI:2655562]	1.071	2.479e-07	7.585e-09
Adgrv1	ENSMUSG00000069170	adhesion G protein-coupled receptor V1 [Source:MGI Symbol;Acc:MGI:1274784]	-0.1186	0.07521	0.03872
Adh1	ENSMUSG00000074207	alcohol dehydrogenase 1 (class I) [Source:MGI Symbol;Acc:MGI:87921]	-0.05726		0.8537
Adh4	ENSMUSG00000037797	alcohol dehydrogenase 4 (class II), pi polypeptide [Source:MGI Symbol;Acc:MGI:1349472]	0.09306		0.09513
Adh5	ENSMUSG00000028138	alcohol dehydrogenase 5 (class III), chi polypeptide [Source:MGI Symbol;Acc:MGI:87929]	0.2584	0.0004261	7.649e-05
Adh6a	ENSMUSG00000053054	alcohol dehydrogenase 6A (class V) [Source:MGI Symbol;Acc:MGI:1916367]	0.02769		0.896
Adh6b	ENSMUSG00000074206	alcohol dehydrogenase 6B (class V) [Source:MGI Symbol;Acc:MGI:2446626]	-0.04287	0.8923	0.8517
Adh7	ENSMUSG00000055301	alcohol dehydrogenase 7 (class IV), mu or sigma polypeptide [Source:MGI Symbol;Acc:MGI:87926]	-0.2653		0.1685
Adhfe1	ENSMUSG00000025911	alcohol dehydrogenase, iron containing, 1 [Source:MGI Symbol;Acc:MGI:1923437]	0.6608	0.0004239	7.602e-05
Adi1	ENSMUSG00000020629	acireductone dioxygenase 1 [Source:MGI Symbol;Acc:MGI:2144929]	-0.08226	0.536	0.4355
Adig	ENSMUSG00000044405	adipogenin [Source:MGI Symbol;Acc:MGI:2675492]	0.4257		0.09511
Adipoq	ENSMUSG00000022878	adiponectin, C1Q and collagen domain containing [Source:MGI Symbol;Acc:MGI:106675]	0.3895		0.01917
Adipor1	ENSMUSG00000026457	adiponectin receptor 1 [Source:MGI Symbol;Acc:MGI:1919924]	-0.1005	0.03464	0.01528
Adipor2	ENSMUSG00000030168	adiponectin receptor 2 [Source:MGI Symbol;Acc:MGI:93830]	-0.2306	0.002879	0.0007677
Adk	ENSMUSG00000039197	adenosine kinase [Source:MGI Symbol;Acc:MGI:87930]	0.1855	0.04915	0.0231
Adm	ENSMUSG00000030790	adrenomedullin [Source:MGI Symbol;Acc:MGI:108058]	2.475	5.924e-08	1.309e-09
Adm2	ENSMUSG00000054136	adrenomedullin 2 [Source:MGI Symbol;Acc:MGI:2675256]	-0.1982		0.3659
Adnp	ENSMUSG00000051149	activity-dependent neuroprotective protein [Source:MGI Symbol;Acc:MGI:1338758]	0.03219	0.5684	0.47
Adnp2	ENSMUSG00000053950	ADNP homeobox 2 [Source:MGI Symbol;Acc:MGI:2448562]	-0.1829	0.01624	0.006156
Ado	ENSMUSG00000057134	2-aminoethanethiol (cysteamine) dioxygenase [Source:MGI Symbol;Acc:MGI:2685083]	0.0321	0.6416	0.5483
Adora1	ENSMUSG00000042429	adenosine A1 receptor [Source:MGI Symbol;Acc:MGI:99401]	0.09068	0.138	0.08106
Adora2a	ENSMUSG00000020178	adenosine A2a receptor [Source:MGI Symbol;Acc:MGI:99402]	0.6464	0.006092	0.001891
Adora2b	ENSMUSG00000018500	adenosine A2b receptor [Source:MGI Symbol;Acc:MGI:99403]	0.6038	0.0223	0.009038
Adora3	ENSMUSG00000000562	adenosine A3 receptor [Source:MGI Symbol;Acc:MGI:104847]	-0.1791		0.2564
Adpgk	ENSMUSG00000025236	ADP-dependent glucokinase [Source:MGI Symbol;Acc:MGI:1919391]	0.1356	0.1089	0.0608
Adprh	ENSMUSG00000002844	ADP-ribosylarginine hydrolase [Source:MGI Symbol;Acc:MGI:1098234]	0.1447	0.03938	0.01779
Adprhl1	ENSMUSG00000031448	ADP-ribosylhydrolase like 1 [Source:MGI Symbol;Acc:MGI:2442168]	0.2458	0.2072	0.133
Adprhl2	ENSMUSG00000042558	ADP-ribosylhydrolase like 2 [Source:MGI Symbol;Acc:MGI:2140364]	0.2407	0.001294	0.000296
Adprm	ENSMUSG00000020910	ADP-ribose/CDP-alcohol diphosphatase, manganese dependent [Source:MGI Symbol;Acc:MGI:1913608]	-0.3074	0.009748	0.003327
Adra1a	ENSMUSG00000045875	adrenergic receptor, alpha 1a [Source:MGI Symbol;Acc:MGI:104773]	0.06002	0.826	0.7655
Adra1b	ENSMUSG00000050541	adrenergic receptor, alpha 1b [Source:MGI Symbol;Acc:MGI:104774]	0.2882	0.1808	0.1124
Adra1d	ENSMUSG00000027335	adrenergic receptor, alpha 1d [Source:MGI Symbol;Acc:MGI:106673]	0.1896	0.2352	0.1554
Adra2a	ENSMUSG00000033717	adrenergic receptor, alpha 2a [Source:MGI Symbol;Acc:MGI:87934]	0.5522	5.275e-06	3.473e-07
Adra2b	ENSMUSG00000058620	adrenergic receptor, alpha 2b [Source:MGI Symbol;Acc:MGI:87935]	-0.1927	0.3959	0.2974
Adra2c	ENSMUSG00000045318	adrenergic receptor, alpha 2c [Source:MGI Symbol;Acc:MGI:87936]	-0.01243	0.9459	0.9232
Adrb1	ENSMUSG00000035283	adrenergic receptor, beta 1 [Source:MGI Symbol;Acc:MGI:87937]	0.5882	1.2e-05	9.441e-07
Adrb2	ENSMUSG00000045730	adrenergic receptor, beta 2 [Source:MGI Symbol;Acc:MGI:87938]	-0.5174	0.04507	0.02086
Adrb3	ENSMUSG00000031489	adrenergic receptor, beta 3 [Source:MGI Symbol;Acc:MGI:87939]	0.09646		0.4142
Adrm1	ENSMUSG00000039041	adhesion regulating molecule 1 [Source:MGI Symbol;Acc:MGI:1929289]	0.2687	0.002564	0.0006678
Adsl	ENSMUSG00000022407	adenylosuccinate lyase [Source:MGI Symbol;Acc:MGI:103202]	-0.1877	0.0355	0.01573
Adss	ENSMUSG00000015961	adenylosuccinate synthetase, non muscle [Source:MGI Symbol;Acc:MGI:87948]	0.02251	0.803	0.7361
Adssl1	ENSMUSG00000011148	adenylosuccinate synthetase like 1 [Source:MGI Symbol;Acc:MGI:87947]	0.3692	0.0002258	3.493e-05
Adtrp	ENSMUSG00000058022	androgen dependent TFPI regulating protein [Source:MGI Symbol;Acc:MGI:1924596]	0	1	1
Aebp1	ENSMUSG00000020473	AE binding protein 1 [Source:MGI Symbol;Acc:MGI:1197012]	-0.2802	0.2742	0.1882
Aebp2	ENSMUSG00000030232	AE binding protein 2 [Source:MGI Symbol;Acc:MGI:1338038]	0.1019	0.1091	0.06096
Aen	ENSMUSG00000030609	apoptosis enhancing nuclease [Source:MGI Symbol;Acc:MGI:1915298]	0.2059	0.08604	0.04559
Aes	ENSMUSG00000054452	amino-terminal enhancer of split [Source:MGI Symbol;Acc:MGI:95806]	0.1381	0.06962	0.03525
AF067061	ENSMUSG00000095071	cDNA sequence AF067061 [Source:MGI Symbol;Acc:MGI:2681166]	0	1	1
AF067063	ENSMUSG00000094237	cDNA sequence AF067063 [Source:MGI Symbol;Acc:MGI:2687009]	-0.06971		0.3665
AF366264	ENSMUSG00000057116	cDNA sequence AF366264 [Source:MGI Symbol;Acc:MGI:2667157]	0	1	1
AF529169	ENSMUSG00000039313	cDNA sequence AF529169 [Source:MGI Symbol;Acc:MGI:2667167]	0.005932	0.9794	0.9699
Afap1	ENSMUSG00000029094	actin filament associated protein 1 [Source:MGI Symbol;Acc:MGI:1917542]	-0.06663	0.4229	0.3227
Afap1l1	ENSMUSG00000033032	actin filament associated protein 1-like 1 [Source:MGI Symbol;Acc:MGI:2147199]	0.6802	3.537e-06	2.111e-07
Afap1l2	ENSMUSG00000025083	actin filament associated protein 1-like 2 [Source:MGI Symbol;Acc:MGI:2147658]	-0.7043	0.018	0.006982
Afdn	ENSMUSG00000068036	afadin, adherens junction formation factor [Source:MGI Symbol;Acc:MGI:1314653]	0.2433	0.0001862	2.742e-05
Aff1	ENSMUSG00000029313	AF4/FMR2 family, member 1 [Source:MGI Symbol;Acc:MGI:1100819]	-0.02969	0.6957	0.6077
Aff2	ENSMUSG00000031189	AF4/FMR2 family, member 2 [Source:MGI Symbol;Acc:MGI:1202294]	0.1109	0.4668	0.3656
Aff3	ENSMUSG00000037138	AF4/FMR2 family, member 3 [Source:MGI Symbol;Acc:MGI:106927]	-0.1261	0.1366	0.08003
Aff4	ENSMUSG00000049470	AF4/FMR2 family, member 4 [Source:MGI Symbol;Acc:MGI:2136171]	0.1537	0.01225	0.0044
Afg1l	ENSMUSG00000038302	AFG1 like ATPase [Source:MGI Symbol;Acc:MGI:2148801]	0.3381	0.007515	0.002427
Afg3l1	ENSMUSG00000031967	AFG3-like AAA ATPase 1 [Source:MGI Symbol;Acc:MGI:1928277]	-0.2835	0.0004061	7.223e-05
Afg3l2	ENSMUSG00000024527	AFG3-like AAA ATPase 2 [Source:MGI Symbol;Acc:MGI:1916847]	0.4255	7.253e-07	2.832e-08
Afm	ENSMUSG00000029369	afamin [Source:MGI Symbol;Acc:MGI:2429409]	0.06616		0.3426
Afmid	ENSMUSG00000017718	arylformamidase [Source:MGI Symbol;Acc:MGI:2448704]	0.5715	0.0004982	9.293e-05
Afp	ENSMUSG00000054932	alpha fetoprotein [Source:MGI Symbol;Acc:MGI:87951]	0.07653		0.338
Aftph	ENSMUSG00000049659	aftiphilin [Source:MGI Symbol;Acc:MGI:1923012]	-0.11	0.05435	0.02606
Aga	ENSMUSG00000031521	aspartylglucosaminidase [Source:MGI Symbol;Acc:MGI:104873]	-0.1991	0.3054	0.2155
Agap1	ENSMUSG00000055013	ArfGAP with GTPase domain, ankyrin repeat and PH domain 1 [Source:MGI Symbol;Acc:MGI:2653690]	0.1674	0.001931	0.0004784
Agap2	ENSMUSG00000025422	ArfGAP with GTPase domain, ankyrin repeat and PH domain 2 [Source:MGI Symbol;Acc:MGI:3580016]	0.004508	0.9572	0.939
Agap3	ENSMUSG00000023353	ArfGAP with GTPase domain, ankyrin repeat and PH domain 3 [Source:MGI Symbol;Acc:MGI:2183446]	0.389	0.0001168	1.536e-05
Agbl1	ENSMUSG00000025754	ATP/GTP binding protein-like 1 [Source:MGI Symbol;Acc:MGI:3646469]	-0.2259		0.01227
Agbl2	ENSMUSG00000040812	ATP/GTP binding protein-like 2 [Source:MGI Symbol;Acc:MGI:2443254]	0.263	0.2851	0.1979
Agbl3	ENSMUSG00000038836	ATP/GTP binding protein-like 3 [Source:MGI Symbol;Acc:MGI:1923473]	-0.2565	0.02304	0.009396
Agbl4	ENSMUSG00000061298	ATP/GTP binding protein-like 4 [Source:MGI Symbol;Acc:MGI:1918244]	0.4655	0.04158	0.01895
Agbl5	ENSMUSG00000029165	ATP/GTP binding protein-like 5 [Source:MGI Symbol;Acc:MGI:2441745]	0.6724	2.562e-08	4.447e-10
Ager	ENSMUSG00000015452	advanced glycosylation end product-specific receptor [Source:MGI Symbol;Acc:MGI:893592]	1.112	1.522e-06	7.241e-08
Agfg1	ENSMUSG00000026159	ArfGAP with FG repeats 1 [Source:MGI Symbol;Acc:MGI:1333754]	0.0675	0.2133	0.1379
Agfg2	ENSMUSG00000029722	ArfGAP with FG repeats 2 [Source:MGI Symbol;Acc:MGI:2443267]	0.02136	0.8566	0.8037
Aggf1	ENSMUSG00000021681	angiogenic factor with G patch and FHA domains 1 [Source:MGI Symbol;Acc:MGI:1913799]	-0.04995	0.4436	0.3434
Agk	ENSMUSG00000029916	acylglycerol kinase [Source:MGI Symbol;Acc:MGI:1917173]	0.03506	0.8293	0.7697
Agl	ENSMUSG00000033400	amylo-1,6-glucosidase, 4-alpha-glucanotransferase [Source:MGI Symbol;Acc:MGI:1924809]	0.6148	3.776e-08	7.405e-10
Agmat	ENSMUSG00000040706	agmatine ureohydrolase (agmatinase) [Source:MGI Symbol;Acc:MGI:1923236]	0.07252		0.7199
Agmo	ENSMUSG00000050103	alkylglycerol monooxygenase [Source:MGI Symbol;Acc:MGI:2442495]	0.2114	0.3378	0.2441
Ago1	ENSMUSG00000041530	argonaute RISC catalytic subunit 1 [Source:MGI Symbol;Acc:MGI:2446630]	0.04313	0.4385	0.3383
Ago2	ENSMUSG00000036698	argonaute RISC catalytic subunit 2 [Source:MGI Symbol;Acc:MGI:2446632]	-0.06477	0.2804	0.1935
Ago3	ENSMUSG00000028842	argonaute RISC catalytic subunit 3 [Source:MGI Symbol;Acc:MGI:2446634]	-0.1214	0.05719	0.02776
Ago4	ENSMUSG00000042500	argonaute RISC catalytic subunit 4 [Source:MGI Symbol;Acc:MGI:1924100]	0.06634	0.5047	0.4025
Agpat1	ENSMUSG00000034254	1-acylglycerol-3-phosphate O-acyltransferase 1 (lysophosphatidic acid acyltransferase, alpha) [Source:MGI Symbol;Acc:MGI:1932075]	-0.4015	2.41e-05	2.224e-06
Agpat2	ENSMUSG00000026922	1-acylglycerol-3-phosphate O-acyltransferase 2 (lysophosphatidic acid acyltransferase, beta) [Source:MGI Symbol;Acc:MGI:1914762]	-0.1968	0.4031	0.3042
Agpat3	ENSMUSG00000001211	1-acylglycerol-3-phosphate O-acyltransferase 3 [Source:MGI Symbol;Acc:MGI:1336186]	0.1005	0.04562	0.02117
Agpat4	ENSMUSG00000023827	1-acylglycerol-3-phosphate O-acyltransferase 4 (lysophosphatidic acid acyltransferase, delta) [Source:MGI Symbol;Acc:MGI:1915512]	-0.3734	0.0341	0.015
Agpat5	ENSMUSG00000031467	1-acylglycerol-3-phosphate O-acyltransferase 5 (lysophosphatidic acid acyltransferase, epsilon) [Source:MGI Symbol;Acc:MGI:1196345]	0.6521	3.371e-08	6.324e-10
Agps	ENSMUSG00000042410	alkylglycerone phosphate synthase [Source:MGI Symbol;Acc:MGI:2443065]	0.01075	0.9031	0.8659
Agr2	ENSMUSG00000020581	anterior gradient 2 [Source:MGI Symbol;Acc:MGI:1344405]	-0.619	0.005022	0.001494
Agr3	ENSMUSG00000036231	anterior gradient 3 [Source:MGI Symbol;Acc:MGI:2685734]	0	1	1
Agrn	ENSMUSG00000041936	agrin [Source:MGI Symbol;Acc:MGI:87961]	0.1357	0.02728	0.01149
Agrp	ENSMUSG00000005705	agouti related neuropeptide [Source:MGI Symbol;Acc:MGI:892013]	0.764	0.005988	0.001853
Agt	ENSMUSG00000031980	angiotensinogen (serpin peptidase inhibitor, clade A, member 8) [Source:MGI Symbol;Acc:MGI:87963]	0.5179	0.001619	0.0003884
Agtpbp1	ENSMUSG00000021557	ATP/GTP binding protein 1 [Source:MGI Symbol;Acc:MGI:2159437]	-0.2057	0.0006079	0.0001186
Agtr1a	ENSMUSG00000049115	angiotensin II receptor, type 1a [Source:MGI Symbol;Acc:MGI:87964]	-0.03539		0.8529
Agtr1b	ENSMUSG00000054988	angiotensin II receptor, type 1b [Source:MGI Symbol;Acc:MGI:87965]	0	1	1
Agtr2	ENSMUSG00000068122	angiotensin II receptor, type 2 [Source:MGI Symbol;Acc:MGI:87966]	-0.1833	0.4639	0.363
Agtrap	ENSMUSG00000029007	angiotensin II, type I receptor-associated protein [Source:MGI Symbol;Acc:MGI:1339977]	-0.1157	0.05716	0.02774
Agxt	ENSMUSG00000026272	alanine-glyoxylate aminotransferase [Source:MGI Symbol;Acc:MGI:1329033]	0.02681		0.2813
Agxt2	ENSMUSG00000089678	alanine-glyoxylate aminotransferase 2 [Source:MGI Symbol;Acc:MGI:2146052]	0.02319		0.2776
Ahctf1	ENSMUSG00000026491	AT hook containing transcription factor 1 [Source:MGI Symbol;Acc:MGI:1915033]	-0.1479	0.02983	0.01279
Ahcy	ENSMUSG00000027597	S-adenosylhomocysteine hydrolase [Source:MGI Symbol;Acc:MGI:87968]	-0.3248	0.01935	0.007615
Ahcyl1	ENSMUSG00000027893	S-adenosylhomocysteine hydrolase-like 1 [Source:MGI Symbol;Acc:MGI:2385184]	0.363	1.689e-06	8.236e-08
Ahcyl2	ENSMUSG00000029772	S-adenosylhomocysteine hydrolase-like 2 [Source:MGI Symbol;Acc:MGI:1921590]	-0.0841	0.1208	0.06899
Ahdc1	ENSMUSG00000037692	AT hook, DNA binding motif, containing 1 [Source:MGI Symbol;Acc:MGI:2444218]	-0.2594	0.003548	0.0009887
Ahi1	ENSMUSG00000019986	Abelson helper integration site 1 [Source:MGI Symbol;Acc:MGI:87971]	0.04119	0.4403	0.3401
Ahnak	ENSMUSG00000069833	AHNAK nucleoprotein (desmoyokin) [Source:MGI Symbol;Acc:MGI:1316648]	-0.2463	0.1058	0.05873
Ahnak2	ENSMUSG00000072812	AHNAK nucleoprotein 2 [Source:MGI Symbol;Acc:MGI:2144831]	0.1825	0.1841	0.1149
Ahr	ENSMUSG00000019256	aryl-hydrocarbon receptor [Source:MGI Symbol;Acc:MGI:105043]	0.5625	2.437e-07	7.439e-09
Ahrr	ENSMUSG00000021575	aryl-hydrocarbon receptor repressor [Source:MGI Symbol;Acc:MGI:1333776]	-0.5988	0.0002107	3.201e-05
Ahsa1	ENSMUSG00000021037	AHA1, activator of heat shock protein ATPase 1 [Source:MGI Symbol;Acc:MGI:2387603]	-0.4409	0.0001126	1.466e-05
Ahsa2	ENSMUSG00000020288	AHA1, activator of heat shock protein ATPase 2 [Source:MGI Symbol;Acc:MGI:1916133]	-1	1.855e-08	2.948e-10
Ahsg	ENSMUSG00000022868	alpha-2-HS-glycoprotein [Source:MGI Symbol;Acc:MGI:107189]	0	1	1
AI182371	ENSMUSG00000035875	expressed sequence AI182371 [Source:MGI Symbol;Acc:MGI:2138853]	0.2415	0.3373	0.2436
AI314180	ENSMUSG00000050812	expressed sequence AI314180 [Source:MGI Symbol;Acc:MGI:2140220]	-0.0194	0.7626	0.6867
AI413582	ENSMUSG00000062753	expressed sequence AI413582 [Source:MGI Symbol;Acc:MGI:2146839]	-0.1144	0.2781	0.1915
AI429214	ENSMUSG00000074384	expressed sequence AI429214 [Source:MGI Symbol;Acc:MGI:2142538]	0.1046	0.5559	0.4563
AI464131	ENSMUSG00000046312	expressed sequence AI464131 [Source:MGI Symbol;Acc:MGI:2140300]	0.1583	0.4468	0.3465
AI467606	ENSMUSG00000045165	expressed sequence AI467606 [Source:MGI Symbol;Acc:MGI:2141979]	0.4371	0.09273	0.0499
AI481877	ENSMUSG00000038598	expressed sequence AI481877 [Source:MGI Symbol;Acc:MGI:2140313]	0	1	1
AI593442	ENSMUSG00000078307	expressed sequence AI593442 [Source:MGI Symbol;Acc:MGI:2143099]	0.1054	0.1579	0.09554
AI597479	ENSMUSG00000010290	expressed sequence AI597479 [Source:MGI Symbol;Acc:MGI:2138299]	0.1389	0.0353	0.01563
AI606181	ENSMUSG00000074873	expressed sequence AI606181 [Source:MGI Symbol;Acc:MGI:2147586]	1.143	1.13e-06	4.962e-08
AI661453	ENSMUSG00000034382	expressed sequence AI661453 [Source:MGI Symbol;Acc:MGI:2146908]	0.8172	0.008352	0.002762
AI837181	ENSMUSG00000047423	expressed sequence AI837181 [Source:MGI Symbol;Acc:MGI:2147598]	0.2469	0.005837	0.001797
AI846148	ENSMUSG00000024970	expressed sequence AI846148 [Source:MGI Symbol;Acc:MGI:2147611]	0.2075	0.0279	0.01183
AI854703	ENSMUSG00000053297	expressed sequence AI854703 [Source:MGI Symbol;Acc:MGI:2141510]	0.2256	0.03829	0.01722
AI987944	ENSMUSG00000056383	expressed sequence AI987944 [Source:MGI Symbol;Acc:MGI:2142079]	-0.1075	0.4833	0.3816
Aicda	ENSMUSG00000040627	activation-induced cytidine deaminase [Source:MGI Symbol;Acc:MGI:1342279]	0.1743		0.0514
Aida	ENSMUSG00000042901	axin interactor, dorsalization associated [Source:MGI Symbol;Acc:MGI:1919737]	-0.1098	0.1156	0.06541
Aif1	ENSMUSG00000024397	allograft inflammatory factor 1 [Source:MGI Symbol;Acc:MGI:1343098]	-0.1269		0.5256
Aif1l	ENSMUSG00000001864	allograft inflammatory factor 1-like [Source:MGI Symbol;Acc:MGI:1919598]	-0.7306	3.347e-06	1.974e-07
Aifm1	ENSMUSG00000036932	apoptosis-inducing factor, mitochondrion-associated 1 [Source:MGI Symbol;Acc:MGI:1349419]	-0.002577	0.9803	0.9712
Aifm2	ENSMUSG00000020085	apoptosis-inducing factor, mitochondrion-associated 2 [Source:MGI Symbol;Acc:MGI:1918611]	-0.05178	0.6873	0.5988
Aifm3	ENSMUSG00000022763	apoptosis-inducing factor, mitochondrion-associated 3 [Source:MGI Symbol;Acc:MGI:1919418]	0.02832	0.8527	0.7991
Aig1	ENSMUSG00000019806	androgen-induced 1 [Source:MGI Symbol;Acc:MGI:1913503]	0.2212	0.001437	0.0003372
Aim2	ENSMUSG00000037860	absent in melanoma 2 [Source:MGI Symbol;Acc:MGI:2686159]	0.05607	0.8011	0.7335
Aimp1	ENSMUSG00000028029	aminoacyl tRNA synthetase complex-interacting multifunctional protein 1 [Source:MGI Symbol;Acc:MGI:102774]	0.1022	0.1395	0.08217
Aimp2	ENSMUSG00000029610	aminoacyl tRNA synthetase complex-interacting multifunctional protein 2 [Source:MGI Symbol;Acc:MGI:2385237]	0.4377	0.0006172	0.0001208
Aip	ENSMUSG00000024847	aryl-hydrocarbon receptor-interacting protein [Source:MGI Symbol;Acc:MGI:109622]	0.07374	0.2621	0.1778
Aipl1	ENSMUSG00000040554	aryl hydrocarbon receptor-interacting protein-like 1 [Source:MGI Symbol;Acc:MGI:2148800]	-0.2891	6.263e-05	7.099e-06
Aire	ENSMUSG00000000731	autoimmune regulator (autoimmune polyendocrinopathy candidiasis ectodermal dystrophy) [Source:MGI Symbol;Acc:MGI:1338803]	0.132		0.499
Ajap1	ENSMUSG00000039546	adherens junction associated protein 1 [Source:MGI Symbol;Acc:MGI:2685419]	0.3746	0.005822	0.001792
Ajuba	ENSMUSG00000022178	ajuba LIM protein [Source:MGI Symbol;Acc:MGI:1341886]	-0.5931	0.002211	0.0005633
Ak1	ENSMUSG00000026817	adenylate kinase 1 [Source:MGI Symbol;Acc:MGI:87977]	-0.002878	0.9738	0.9625
AK157302	ENSMUSG00000078139	cDNA sequence AK157302 [Source:MGI Symbol;Acc:MGI:3574096]	0.1206		0.5132
Ak2	ENSMUSG00000028792	adenylate kinase 2 [Source:MGI Symbol;Acc:MGI:87978]	-0.2647	0.01296	0.004694
Ak3	ENSMUSG00000024782	adenylate kinase 3 [Source:MGI Symbol;Acc:MGI:1860835]	-0.1403	0.08937	0.04776
Ak4	ENSMUSG00000028527	adenylate kinase 4 [Source:MGI Symbol;Acc:MGI:87979]	2.119	3.564e-14	7.111e-18
Ak5	ENSMUSG00000039058	adenylate kinase 5 [Source:MGI Symbol;Acc:MGI:2677491]	0.4305	0.005694	0.001743
Ak6	ENSMUSG00000078941	adenylate kinase 6 [Source:MGI Symbol;Acc:MGI:5510732]	0.1224	0.05678	0.02752
Ak7	ENSMUSG00000041323	adenylate kinase 7 [Source:MGI Symbol;Acc:MGI:1926051]	1.017	0.0005919	0.000115
Ak8	ENSMUSG00000026807	adenylate kinase 8 [Source:MGI Symbol;Acc:MGI:1916120]	0.2929		0.2907
Ak9	ENSMUSG00000091415	adenylate kinase 9 [Source:MGI Symbol;Acc:MGI:2685080]	-0.1438		0.2767
Akain1	ENSMUSG00000091636	A kinase (PRKA) anchor inhibitor 1 [Source:MGI Symbol;Acc:MGI:2444600]	-0.1588	0.1212	0.06926
Akap1	ENSMUSG00000018428	A kinase (PRKA) anchor protein 1 [Source:MGI Symbol;Acc:MGI:104729]	-0.2104	0.002442	0.0006323
Akap10	ENSMUSG00000047804	A kinase (PRKA) anchor protein 10 [Source:MGI Symbol;Acc:MGI:1890218]	-0.1898	0.00687	0.002176
Akap11	ENSMUSG00000022016	A kinase (PRKA) anchor protein 11 [Source:MGI Symbol;Acc:MGI:2684060]	-0.1386	0.03932	0.01775
Akap12	ENSMUSG00000038587	A kinase (PRKA) anchor protein (gravin) 12 [Source:MGI Symbol;Acc:MGI:1932576]	0.129	0.2971	0.2081
Akap13	ENSMUSG00000066406	A kinase (PRKA) anchor protein 13 [Source:MGI Symbol;Acc:MGI:2676556]	-0.2113	0.006336	0.001977
Akap14	ENSMUSG00000036551	A kinase (PRKA) anchor protein 14 [Source:MGI Symbol;Acc:MGI:3618288]	0.114		0.04347
Akap17b	ENSMUSG00000059708	A kinase (PRKA) anchor protein 17B [Source:MGI Symbol;Acc:MGI:2443758]	-0.4086	0.0001557	2.19e-05
Akap2	ENSMUSG00000038729	A kinase (PRKA) anchor protein 2 [Source:MGI Symbol;Acc:MGI:1306795]	0.6764	1.3e-05	1.047e-06
Akap3	ENSMUSG00000030344	A kinase (PRKA) anchor protein 3 [Source:MGI Symbol;Acc:MGI:1341149]	0.3723		0.04904
Akap4	ENSMUSG00000050089	A kinase (PRKA) anchor protein 4 [Source:MGI Symbol;Acc:MGI:102794]	0	1	1
Akap5	ENSMUSG00000021057	A kinase (PRKA) anchor protein 5 [Source:MGI Symbol;Acc:MGI:2685104]	0.9924	4.317e-05	4.485e-06
Akap6	ENSMUSG00000061603	A kinase (PRKA) anchor protein 6 [Source:MGI Symbol;Acc:MGI:3050566]	0.2979	0.000634	0.0001248
Akap7	ENSMUSG00000039166	A kinase (PRKA) anchor protein 7 [Source:MGI Symbol;Acc:MGI:1859150]	0.1533	0.06581	0.03289
Akap8	ENSMUSG00000024045	A kinase (PRKA) anchor protein 8 [Source:MGI Symbol;Acc:MGI:1928488]	-0.0936	0.1262	0.0727
Akap8l	ENSMUSG00000002625	A kinase (PRKA) anchor protein 8-like [Source:MGI Symbol;Acc:MGI:1860606]	-0.3025	1.152e-05	9.005e-07
Akap9	ENSMUSG00000040407	A kinase (PRKA) anchor protein (yotiao) 9 [Source:MGI Symbol;Acc:MGI:2178217]	-0.07696	0.3364	0.2428
Akip1	ENSMUSG00000031023	A kinase (PRKA) interacting protein 1 [Source:MGI Symbol;Acc:MGI:3041226]	0.2802	0.09942	0.05446
Akirin1	ENSMUSG00000023075	akirin 1 [Source:MGI Symbol;Acc:MGI:1915300]	-0.3142	0.004089	0.00117
Akirin2	ENSMUSG00000028291	akirin 2 [Source:MGI Symbol;Acc:MGI:1889364]	-0.4826	1.384e-05	1.127e-06
Akna	ENSMUSG00000039158	AT-hook transcription factor [Source:MGI Symbol;Acc:MGI:2140340]	-0.09732	0.212	0.1369
Aknad1	ENSMUSG00000049565	AKNA domain containing 1 [Source:MGI Symbol;Acc:MGI:3584453]	0.04684		0.1431
Akp3	ENSMUSG00000036500	alkaline phosphatase 3, intestine, not Mn requiring [Source:MGI Symbol;Acc:MGI:87984]	0.1977		0.01149
Akr1a1	ENSMUSG00000028692	aldo-keto reductase family 1, member A1 (aldehyde reductase) [Source:MGI Symbol;Acc:MGI:1929955]	0.2979	1.719e-05	1.472e-06
Akr1b10	ENSMUSG00000061758	aldo-keto reductase family 1, member B10 (aldose reductase) [Source:MGI Symbol;Acc:MGI:1915111]	-0.2588	0.08172	0.04278
Akr1b3	ENSMUSG00000001642	aldo-keto reductase family 1, member B3 (aldose reductase) [Source:MGI Symbol;Acc:MGI:1353494]	-0.1699	0.1032	0.05697
Akr1b7	ENSMUSG00000052131	aldo-keto reductase family 1, member B7 [Source:MGI Symbol;Acc:MGI:101918]	0.08064		0.6424
Akr1b8	ENSMUSG00000029762	aldo-keto reductase family 1, member B8 [Source:MGI Symbol;Acc:MGI:107673]	0.3217	0.2093	0.1348
Akr1c12	ENSMUSG00000021211	aldo-keto reductase family 1, member C12 [Source:MGI Symbol;Acc:MGI:1351661]	0	1	1
Akr1c13	ENSMUSG00000021213	aldo-keto reductase family 1, member C13 [Source:MGI Symbol;Acc:MGI:1351662]	-0.1208		0.5654
Akr1c14	ENSMUSG00000033715	aldo-keto reductase family 1, member C14 [Source:MGI Symbol;Acc:MGI:2145458]	8.115e-05	0.9985	0.9976
Akr1c18	ENSMUSG00000021214	aldo-keto reductase family 1, member C18 [Source:MGI Symbol;Acc:MGI:2145420]	0.02681		0.2813
Akr1c19	ENSMUSG00000071551	aldo-keto reductase family 1, member C19 [Source:MGI Symbol;Acc:MGI:2653678]	0	1	1
Akr1c20	ENSMUSG00000054757	aldo-keto reductase family 1, member C20 [Source:MGI Symbol;Acc:MGI:2151104]	0	1	1
Akr1c21	ENSMUSG00000021207	aldo-keto reductase family 1, member C21 [Source:MGI Symbol;Acc:MGI:1924587]	0	1	1
Akr1c6	ENSMUSG00000021210	aldo-keto reductase family 1, member C6 [Source:MGI Symbol;Acc:MGI:1933427]	0	1	1
Akr1cl	ENSMUSG00000025955	aldo-keto reductase family 1, member C-like [Source:MGI Symbol;Acc:MGI:1918111]	0	1	1
Akr1d1	ENSMUSG00000038641	aldo-keto reductase family 1, member D1 [Source:MGI Symbol;Acc:MGI:2384785]	0	1	1
Akr1e1	ENSMUSG00000045410	aldo-keto reductase family 1, member E1 [Source:MGI Symbol;Acc:MGI:1914758]	-0.6316	4.926e-06	3.191e-07
Akr7a5	ENSMUSG00000028743	aldo-keto reductase family 7, member A5 (aflatoxin aldehyde reductase) [Source:MGI Symbol;Acc:MGI:107796]	-0.2801	0.01884	0.007368
Akt1	ENSMUSG00000001729	thymoma viral proto-oncogene 1 [Source:MGI Symbol;Acc:MGI:87986]	0.1842	0.001537	0.000365
Akt1s1	ENSMUSG00000011096	AKT1 substrate 1 (proline-rich) [Source:MGI Symbol;Acc:MGI:1914855]	0.2317	0.006454	0.002023
Akt2	ENSMUSG00000004056	thymoma viral proto-oncogene 2 [Source:MGI Symbol;Acc:MGI:104874]	-0.01361	0.8687	0.8203
Akt3	ENSMUSG00000019699	thymoma viral proto-oncogene 3 [Source:MGI Symbol;Acc:MGI:1345147]	0.07406	0.2178	0.1413
Aktip	ENSMUSG00000031667	thymoma viral proto-oncogene 1 interacting protein [Source:MGI Symbol;Acc:MGI:3693832]	-0.395	2.53e-06	1.387e-07
AL450317.1	ENSMUSG00000111859	predicted gene, 47983 [Source:MGI Symbol;Acc:MGI:6097272]	0	1	1
AL450321.1	ENSMUSG00000113366	predicted gene, 47259 [Source:MGI Symbol;Acc:MGI:6096091]	-0.5197	0.02519	0.01045
AL590614.2	ENSMUSG00000114817	predicted gene, 48356 [Source:MGI Symbol;Acc:MGI:6097822]	0.1308		0.2816
AL607142.1	ENSMUSG00000115115	novel protein	0.1849		0.2336
AL645643.1	ENSMUSG00000112944	predicted gene, 48885 [Source:MGI Symbol;Acc:MGI:6098643]	-0.02249		0.2715
AL645783.1	ENSMUSG00000113119	predicted gene, 48883 [Source:MGI Symbol;Acc:MGI:6098639]	-0.02391		0.273
AL670603.1	ENSMUSG00000111410	predicted gene, 49337 [Source:MGI Symbol;Acc:MGI:6121526]	-0.2252	0.002006	0.0005022
AL670757.1	ENSMUSG00000114427	RIKEN cDNA F830002E08 gene [Source:MGI Symbol;Acc:MGI:2442047]	0	1	1
AL731706.1	ENSMUSG00000115423	Novel protein	-0.5841	0.0001104	1.435e-05
AL732309.1	ENSMUSG00000115018	NADPH dependent diflavin oxidoreductase 1 [Source:MGI Symbol;Acc:MGI:1926047]	0.582	8.49e-06	6.172e-07
AL732309.2	ENSMUSG00000115074	NADPH dependent diflavin oxidoreductase 1 [Source:MGI Symbol;Acc:MGI:1926047]	0.6071	1.343e-07	3.637e-09
AL837512.1	ENSMUSG00000114660	predicted gene, 47881 [Source:MGI Symbol;Acc:MGI:6097107]	0.02513		0.7118
Alad	ENSMUSG00000028393	aminolevulinate, delta-, dehydratase [Source:MGI Symbol;Acc:MGI:96853]	-0.2774	0.1284	0.07431
Alas1	ENSMUSG00000032786	aminolevulinic acid synthase 1 [Source:MGI Symbol;Acc:MGI:87989]	0.1271	0.05151	0.02446
Alas2	ENSMUSG00000025270	aminolevulinic acid synthase 2, erythroid [Source:MGI Symbol;Acc:MGI:87990]	1.862	0.01771	0.006843
Alb	ENSMUSG00000029368	albumin [Source:MGI Symbol;Acc:MGI:87991]	0.1681		0.03668
Alcam	ENSMUSG00000022636	activated leukocyte cell adhesion molecule [Source:MGI Symbol;Acc:MGI:1313266]	-0.132	0.184	0.1148
Aldh16a1	ENSMUSG00000007833	aldehyde dehydrogenase 16 family, member A1 [Source:MGI Symbol;Acc:MGI:1916998]	-0.1287	0.1728	0.1064
Aldh18a1	ENSMUSG00000025007	aldehyde dehydrogenase 18 family, member A1 [Source:MGI Symbol;Acc:MGI:1888908]	-0.259	0.03975	0.01799
Aldh1a1	ENSMUSG00000053279	aldehyde dehydrogenase family 1, subfamily A1 [Source:MGI Symbol;Acc:MGI:1353450]	-0.2139	0.4007	0.3021
Aldh1a2	ENSMUSG00000013584	aldehyde dehydrogenase family 1, subfamily A2 [Source:MGI Symbol;Acc:MGI:107928]	-0.09547		0.65
Aldh1a3	ENSMUSG00000015134	aldehyde dehydrogenase family 1, subfamily A3 [Source:MGI Symbol;Acc:MGI:1861722]	-0.0584	0.8522	0.798
Aldh1a7	ENSMUSG00000024747	aldehyde dehydrogenase family 1, subfamily A7 [Source:MGI Symbol;Acc:MGI:1347050]	-0.7351	0.006355	0.001985
Aldh1b1	ENSMUSG00000035561	aldehyde dehydrogenase 1 family, member B1 [Source:MGI Symbol;Acc:MGI:1919785]	0.1818	0.4254	0.3252
Aldh1l1	ENSMUSG00000030088	aldehyde dehydrogenase 1 family, member L1 [Source:MGI Symbol;Acc:MGI:1340024]	0.4754	9.874e-05	1.248e-05
Aldh1l2	ENSMUSG00000020256	aldehyde dehydrogenase 1 family, member L2 [Source:MGI Symbol;Acc:MGI:2444680]	-0.128	0.523	0.4218
Aldh2	ENSMUSG00000029455	aldehyde dehydrogenase 2, mitochondrial [Source:MGI Symbol;Acc:MGI:99600]	-0.02164	0.897	0.8578
Aldh3a1	ENSMUSG00000019102	aldehyde dehydrogenase family 3, subfamily A1 [Source:MGI Symbol;Acc:MGI:1353451]	-2.766	0.004085	0.001169
Aldh3a2	ENSMUSG00000010025	aldehyde dehydrogenase family 3, subfamily A2 [Source:MGI Symbol;Acc:MGI:1353452]	-0.1054	0.0715	0.03643
Aldh3b1	ENSMUSG00000024885	aldehyde dehydrogenase 3 family, member B1 [Source:MGI Symbol;Acc:MGI:1914939]	-0.1806	0.5575	0.458
Aldh3b2	ENSMUSG00000075296	aldehyde dehydrogenase 3 family, member B2 [Source:MGI Symbol;Acc:MGI:2147613]	-0.09187		0.5805
Aldh3b3	ENSMUSG00000037263	aldehyde dehydrogenase 3 family, member B3 [Source:MGI Symbol;Acc:MGI:1920708]	0.2827		0.02058
Aldh4a1	ENSMUSG00000028737	aldehyde dehydrogenase 4 family, member A1 [Source:MGI Symbol;Acc:MGI:2443883]	-0.3438	0.0001129	1.473e-05
Aldh5a1	ENSMUSG00000035936	aldhehyde dehydrogenase family 5, subfamily A1 [Source:MGI Symbol;Acc:MGI:2441982]	0.1361	0.06234	0.03082
Aldh6a1	ENSMUSG00000021238	aldehyde dehydrogenase family 6, subfamily A1 [Source:MGI Symbol;Acc:MGI:1915077]	0.1959	0.01851	0.007209
Aldh7a1	ENSMUSG00000053644	aldehyde dehydrogenase family 7, member A1 [Source:MGI Symbol;Acc:MGI:108186]	-0.5069	3.547e-07	1.168e-08
Aldh8a1	ENSMUSG00000037542	aldehyde dehydrogenase 8 family, member A1 [Source:MGI Symbol;Acc:MGI:2653900]	0.4828		0.02305
Aldh9a1	ENSMUSG00000026687	aldehyde dehydrogenase 9, subfamily A1 [Source:MGI Symbol;Acc:MGI:1861622]	0.4656	2.608e-06	1.436e-07
Aldoa	ENSMUSG00000030695	aldolase A, fructose-bisphosphate [Source:MGI Symbol;Acc:MGI:87994]	1.369	6.055e-08	1.353e-09
Aldoa	ENSMUSG00000114515	aldolase A, fructose-bisphosphate [Source:MGI Symbol;Acc:MGI:87994]	0.7036	5.327e-09	6.662e-11
Aldoart1	ENSMUSG00000059343	aldolase 1 A, retrogene 1 [Source:MGI Symbol;Acc:MGI:2447811]	0.1024		0.4347
Aldoart2	ENSMUSG00000063129	aldolase 1 A, retrogene 2 [Source:MGI Symbol;Acc:MGI:1931052]	0.176		0.07855
Aldob	ENSMUSG00000028307	aldolase B, fructose-bisphosphate [Source:MGI Symbol;Acc:MGI:87995]	0.9002	0.0002221	3.424e-05
Aldoc	ENSMUSG00000017390	aldolase C, fructose-bisphosphate [Source:MGI Symbol;Acc:MGI:101863]	0.3502	5.839e-05	6.51e-06
Alg1	ENSMUSG00000039427	asparagine-linked glycosylation 1 (beta-1,4-mannosyltransferase) [Source:MGI Symbol;Acc:MGI:2384774]	0.2191	0.009089	0.003061
Alg10b	ENSMUSG00000075470	asparagine-linked glycosylation 10B (alpha-1,2-glucosyltransferase) [Source:MGI Symbol;Acc:MGI:2146159]	0.3647	6.713e-06	4.662e-07
Alg11	ENSMUSG00000063362	asparagine-linked glycosylation 11 (alpha-1,2-mannosyltransferase) [Source:MGI Symbol;Acc:MGI:2142632]	0.2684	0.000176	2.556e-05
Alg12	ENSMUSG00000035845	asparagine-linked glycosylation 12 (alpha-1,6-mannosyltransferase) [Source:MGI Symbol;Acc:MGI:2385025]	0.211	0.03122	0.01352
Alg13	ENSMUSG00000041718	asparagine-linked glycosylation 13 [Source:MGI Symbol;Acc:MGI:1914824]	-0.3296	0.02858	0.01216
Alg14	ENSMUSG00000039887	asparagine-linked glycosylation 14 [Source:MGI Symbol;Acc:MGI:1914039]	-0.1062	0.3722	0.2753
Alg2	ENSMUSG00000039740	asparagine-linked glycosylation 2 (alpha-1,3-mannosyltransferase) [Source:MGI Symbol;Acc:MGI:1914731]	0.1816	0.001387	0.0003238
Alg3	ENSMUSG00000033809	asparagine-linked glycosylation 3 (alpha-1,3-mannosyltransferase) [Source:MGI Symbol;Acc:MGI:1098592]	-0.4074	0.004649	0.001363
Alg5	ENSMUSG00000036632	asparagine-linked glycosylation 5 (dolichyl-phosphate beta-glucosyltransferase) [Source:MGI Symbol;Acc:MGI:1913498]	0.3062	0.01076	0.003757
Alg6	ENSMUSG00000073792	asparagine-linked glycosylation 6 (alpha-1,3,-glucosyltransferase) [Source:MGI Symbol;Acc:MGI:2444031]	-0.05726	0.5577	0.4586
Alg8	ENSMUSG00000035704	asparagine-linked glycosylation 8 (alpha-1,3-glucosyltransferase) [Source:MGI Symbol;Acc:MGI:2141959]	-0.1539	0.4991	0.397
Alg9	ENSMUSG00000032059	asparagine-linked glycosylation 9 (alpha 1,2 mannosyltransferase) [Source:MGI Symbol;Acc:MGI:1924753]	-0.02163	0.8489	0.7946
Alk	ENSMUSG00000055471	anaplastic lymphoma kinase [Source:MGI Symbol;Acc:MGI:103305]	0.2077	0.09473	0.05118
Alkal1	ENSMUSG00000087247	ALK and LTK ligand 1 [Source:MGI Symbol;Acc:MGI:3645495]	0	1	1
Alkal2	ENSMUSG00000054204	ALK and LTK ligand 2 [Source:MGI Symbol;Acc:MGI:3697448]	-0.3859	0.1212	0.06928
Alkbh1	ENSMUSG00000079036	alkB homolog 1, histone H2A dioxygenase [Source:MGI Symbol;Acc:MGI:2384034]	0.6216	2.659e-06	1.473e-07
Alkbh2	ENSMUSG00000044339	alkB homolog 2, alpha-ketoglutarate-dependent dioxygenase [Source:MGI Symbol;Acc:MGI:2141032]	-0.09277	0.5576	0.4582
Alkbh3	ENSMUSG00000040174	alkB homolog 3, alpha-ketoglutarate-dependent dioxygenase [Source:MGI Symbol;Acc:MGI:1916363]	0.7974	2.865e-09	2.859e-11
Alkbh4	ENSMUSG00000039754	alkB homolog 4, lysine demethylase [Source:MGI Symbol;Acc:MGI:1919291]	0.1605	0.1149	0.06489
Alkbh5	ENSMUSG00000042650	alkB homolog 5, RNA demethylase [Source:MGI Symbol;Acc:MGI:2144489]	0.7722	2.041e-10	9.183e-13
Alkbh6	ENSMUSG00000042831	alkB homolog 6 [Source:MGI Symbol;Acc:MGI:2142037]	-0.1278	0.1039	0.05744
Alkbh7	ENSMUSG00000002661	alkB homolog 7 [Source:MGI Symbol;Acc:MGI:1913650]	-0.3172	0.007638	0.002476
Alkbh8	ENSMUSG00000025899	alkB homolog 8, tRNA methyltransferase [Source:MGI Symbol;Acc:MGI:1914917]	-0.1094	0.221	0.1438
Allc	ENSMUSG00000020636	allantoicase [Source:MGI Symbol;Acc:MGI:2136971]	0	1	1
Alms1	ENSMUSG00000063810	ALMS1, centrosome and basal body associated [Source:MGI Symbol;Acc:MGI:1934606]	-0.4504	2.175e-07	6.453e-09
Alox12	ENSMUSG00000000320	arachidonate 12-lipoxygenase [Source:MGI Symbol;Acc:MGI:87998]	-0.04237		0.844
Alox12b	ENSMUSG00000032807	arachidonate 12-lipoxygenase, 12R type [Source:MGI Symbol;Acc:MGI:1274782]	-0.2152	0.2076	0.1334
Alox12e	ENSMUSG00000018907	arachidonate lipoxygenase, epidermal [Source:MGI Symbol;Acc:MGI:1274790]	-0.3685		0.08873
Alox15	ENSMUSG00000018924	arachidonate 15-lipoxygenase [Source:MGI Symbol;Acc:MGI:87997]	0.3589		0.03118
Alox5	ENSMUSG00000025701	arachidonate 5-lipoxygenase [Source:MGI Symbol;Acc:MGI:87999]	0.4372		0.04349
Alox5ap	ENSMUSG00000060063	arachidonate 5-lipoxygenase activating protein [Source:MGI Symbol;Acc:MGI:107505]	0.8857	1.147e-05	8.96e-07
Alox8	ENSMUSG00000020891	arachidonate 8-lipoxygenase [Source:MGI Symbol;Acc:MGI:1098228]	0.2774	0.2656	0.1807
Aloxe3	ENSMUSG00000020892	arachidonate lipoxygenase 3 [Source:MGI Symbol;Acc:MGI:1345140]	0.9026	3.277e-05	3.237e-06
[truncated: 23,701 more rows]

## Sheet: 14-06h-ZH over Normoxia
Gene name	Identifier	Description	log2FC	FDR	pValue
0610009B22Rik	ENSMUSG00000007777	RIKEN cDNA 0610009B22 gene [Source:MGI Symbol;Acc:MGI:1913300]	-0.3495	0.0006767	8.268e-05
0610009O20Rik	ENSMUSG00000024442	RIKEN cDNA 0610009O20 gene [Source:MGI Symbol;Acc:MGI:1914089]	0.2059	0.002995	0.0005648
0610010F05Rik	ENSMUSG00000042208	RIKEN cDNA 0610010F05 gene [Source:MGI Symbol;Acc:MGI:1918925]	0.1186	0.1478	0.07648
0610010K14Rik	ENSMUSG00000020831	RIKEN cDNA 0610010K14 gene [Source:MGI Symbol;Acc:MGI:1915609]	-0.1327	0.09398	0.04306
0610012G03Rik	ENSMUSG00000107002	RIKEN cDNA 0610012G03 gene [Source:MGI Symbol;Acc:MGI:1913301]	-0.543	5.481e-05	3.01e-06
0610030E20Rik	ENSMUSG00000058706	RIKEN cDNA 0610030E20 gene [Source:MGI Symbol;Acc:MGI:1915614]	-0.3978	0.0002321	2.052e-05
0610037L13Rik	ENSMUSG00000028608	RIKEN cDNA 0610037L13 gene [Source:MGI Symbol;Acc:MGI:1921348]	-0.3412	6.88e-05	4.038e-06
0610040J01Rik	ENSMUSG00000060512	RIKEN cDNA 0610040J01 gene [Source:MGI Symbol;Acc:MGI:1923511]	0.3335	0.104	0.04879
1110002E22Rik	ENSMUSG00000090066	RIKEN cDNA 1110002E22 gene [Source:MGI Symbol;Acc:MGI:1915066]	0.126	0.464	0.3411
1110003F10Rik	ENSMUSG00000106291	RIKEN cDNA 1110003F10 gene [Source:MGI Symbol;Acc:MGI:1915726]	-0.492	0.05458	0.02182
1110004E09Rik	ENSMUSG00000022972	RIKEN cDNA 1110004E09 gene [Source:MGI Symbol;Acc:MGI:1915251]	-0.2643	0.0003854	3.93e-05
1110004F10Rik	ENSMUSG00000030663	RIKEN cDNA 1110004F10 gene [Source:MGI Symbol;Acc:MGI:1929274]	-0.0919	0.08884	0.04017
1110008F13Rik	ENSMUSG00000027637	RIKEN cDNA 1110008F13 gene [Source:MGI Symbol;Acc:MGI:1914638]	-0.4168	4.227e-05	2.1e-06
1110008L16Rik	ENSMUSG00000021023	RIKEN cDNA 1110008L16 gene [Source:MGI Symbol;Acc:MGI:1913382]	0.333	0.03575	0.01288
1110008P14Rik	ENSMUSG00000039195	RIKEN cDNA 1110008P14 gene [Source:MGI Symbol;Acc:MGI:1920987]	-0.3268	0.0003162	3.056e-05
1110012L19Rik	ENSMUSG00000045237	RIKEN cDNA 1110012L19 gene [Source:MGI Symbol;Acc:MGI:1915868]	0.05085	0.6354	0.5221
1110017D15Rik	ENSMUSG00000028441	RIKEN cDNA 1110017D15 gene [Source:MGI Symbol;Acc:MGI:1920971]	-0.1809		0.2005
1110025L11Rik	ENSMUSG00000068073	RIKEN cDNA 1110025L11 gene [Source:MGI Symbol;Acc:MGI:1915887]	0		1
1110025M09Rik	ENSMUSG00000103520	RIKEN cDNA 1110025M09 gene [Source:MGI Symbol;Acc:MGI:1915885]	-0.19	0.4657	0.3432
1110032A03Rik	ENSMUSG00000037971	RIKEN cDNA 1110032A03 gene [Source:MGI Symbol;Acc:MGI:1915971]	0.1196	0.1074	0.05067
1110032F04Rik	ENSMUSG00000046999	RIKEN cDNA 1110032F04 gene [Source:MGI Symbol;Acc:MGI:1915975]	-0.2138	0.1816	0.09952
1110034G24Rik	ENSMUSG00000044991	RIKEN cDNA 1110034G24 gene [Source:MGI Symbol;Acc:MGI:1920997]	-0.1603	0.08789	0.03958
1110038F14Rik	ENSMUSG00000063236	RIKEN cDNA 1110038F14 gene [Source:MGI Symbol;Acc:MGI:2152337]	-0.3829	0.0002142	1.842e-05
1110051M20Rik	ENSMUSG00000040591	RIKEN cDNA 1110051M20 gene [Source:MGI Symbol;Acc:MGI:1915079]	0.3167	0.0001348	9.978e-06
1110057P08Rik	ENSMUSG00000068067	RIKEN cDNA 1110057P08 gene [Source:MGI Symbol;Acc:MGI:1916094]	0		1
1110059E24Rik	ENSMUSG00000035171	RIKEN cDNA 1110059E24 gene [Source:MGI Symbol;Acc:MGI:1913456]	-0.09718	0.2737	0.1689
1110059G10Rik	ENSMUSG00000032551	RIKEN cDNA 1110059G10 gene [Source:MGI Symbol;Acc:MGI:1913452]	-0.3219	0.001667	0.000265
1110060G06Rik	ENSMUSG00000105036	RIKEN cDNA 1110060G06 gene [Source:MGI Symbol;Acc:MGI:1916064]	0.001796		0.9586
1110065P20Rik	ENSMUSG00000078570	RIKEN cDNA 1110065P20 gene [Source:MGI Symbol;Acc:MGI:1916170]	-0.5509	3.055e-06	4.694e-08
1190002N15Rik	ENSMUSG00000045414	RIKEN cDNA 1190002N15 gene [Source:MGI Symbol;Acc:MGI:1916111]	-0.002154	0.9739	0.9616
1190005I06Rik	ENSMUSG00000043687	RIKEN cDNA 1190005I06 gene [Source:MGI Symbol;Acc:MGI:1916168]	-0.4182	0.00025	2.264e-05
1190007I07Rik	ENSMUSG00000063320	RIKEN cDNA 1190007I07 gene [Source:MGI Symbol;Acc:MGI:3698433]	-0.5736	0.0008627	0.0001129
1300017J02Rik	ENSMUSG00000033688	RIKEN cDNA 1300017J02 gene [Source:MGI Symbol;Acc:MGI:1919025]	0.2883		0.09831
1500005C15Rik	ENSMUSG00000104888	RIKEN cDNA 1500005C15 gene [Source:MGI Symbol;Acc:MGI:1919269]	-0.2577		0.02584
1500009C09Rik	ENSMUSG00000068099	RIKEN cDNA 1500009C09 gene [Source:MGI Symbol;Acc:MGI:1923755]	-0.09147	0.2926	0.1841
1500009L16Rik	ENSMUSG00000087651	RIKEN cDNA 1500009L16 gene [Source:MGI Symbol;Acc:MGI:1917034]	-0.1557	0.3844	0.2653
1500011B03Rik	ENSMUSG00000072694	RIKEN cDNA 1500011B03 gene [Source:MGI Symbol;Acc:MGI:1913486]	-0.0516	0.415	0.294
1500011K16Rik	ENSMUSG00000051319	RIKEN cDNA 1500011K16 gene [Source:MGI Symbol;Acc:MGI:1915135]	-0.5898	2.754e-05	1.167e-06
1500015O10Rik	ENSMUSG00000026051	RIKEN cDNA 1500015O10 gene [Source:MGI Symbol;Acc:MGI:1926146]	0.3617	0.5956	0.4765
1520401A03Rik	ENSMUSG00000043747	RIKEN cDNA 1520401A03 gene [Source:MGI Symbol;Acc:MGI:2443785]	-0.1644	0.4289	0.3078
1600002K03Rik	ENSMUSG00000035595	RIKEN cDNA 1600002K03 gene [Source:MGI Symbol;Acc:MGI:1917020]	-0.2085	0.1081	0.05111
1600012H06Rik	ENSMUSG00000050088	RIKEN cDNA 1600012H06 gene [Source:MGI Symbol;Acc:MGI:1915162]	-0.243	0.0007547	9.532e-05
1600014C10Rik	ENSMUSG00000054676	RIKEN cDNA 1600014C10 gene [Source:MGI Symbol;Acc:MGI:1919494]	0.2214	0.0181	0.005464
1600014C23Rik	ENSMUSG00000094690	RIKEN cDNA 1600014C23 gene [Source:MGI Symbol;Acc:MGI:1919490]	0.4385	0.01562	0.004527
1600015I10Rik	ENSMUSG00000029813	RIKEN cDNA 1600015I10 gene [Source:MGI Symbol;Acc:MGI:1917011]	0		1
1600017P15Rik	ENSMUSG00000102505	RIKEN cDNA 1600017P15 gene [Source:MGI Symbol;Acc:MGI:1920499]	-0.3353	0.07811	0.0341
1600023N17Rik	ENSMUSG00000104986	RIKEN cDNA 1600023N17 gene [Source:MGI Symbol;Acc:MGI:1917038]	-0.1732	0.4228	0.3017
1700001C02Rik	ENSMUSG00000029182	RIKEN cDNA 1700001C02 gene [Source:MGI Symbol;Acc:MGI:1922684]	-0.02627		0.2606
1700001C19Rik	ENSMUSG00000047150	RIKEN cDNA 1700001C19 gene [Source:MGI Symbol;Acc:MGI:1922712]	0.02856		0.616
1700001F09Rik	ENSMUSG00000095384	RIKEN cDNA 1700001F09 gene [Source:MGI Symbol;Acc:MGI:1919076]	0.001721		0.9586
1700001G17Rik	ENSMUSG00000103746	RIKEN cDNA 1700001G17 gene [Source:MGI Symbol;Acc:MGI:1914753]	-0.06482		0.707
1700001J03Rik	ENSMUSG00000095040	RIKEN cDNA 1700001J03 gene [Source:MGI Symbol;Acc:MGI:1916532]	0.2241	0.314	0.2027
1700001K19Rik	ENSMUSG00000056508	RIKEN cDNA 1700001K19 gene [Source:MGI Symbol;Acc:MGI:1913573]	0.3271		0.07024
1700001L19Rik	ENSMUSG00000021534	RIKEN cDNA 1700001L19 gene [Source:MGI Symbol;Acc:MGI:1916565]	-0.3534	0.05369	0.02128
1700001O22Rik	ENSMUSG00000044320	RIKEN cDNA 1700001O22 gene [Source:MGI Symbol;Acc:MGI:1923631]	-0.4979	0.002793	0.0005161
1700001P01Rik	ENSMUSG00000018543	RIKEN cDNA 1700001P01 gene [Source:MGI Symbol;Acc:MGI:1919465]	0.06608		0.6843
1700003E16Rik	ENSMUSG00000030030	RIKEN cDNA 1700003E16 gene [Source:MGI Symbol;Acc:MGI:1919087]	-0.1376	0.1201	0.0585
1700003F12Rik	ENSMUSG00000038523	RIKEN cDNA 1700003F12 gene [Source:MGI Symbol;Acc:MGI:1922730]	-0.3832		0.01233
1700003H04Rik	ENSMUSG00000039174	RIKEN cDNA 1700003H04 gene [Source:MGI Symbol;Acc:MGI:1923637]	0		1
1700006A11Rik	ENSMUSG00000027973	RIKEN cDNA 1700006A11 gene [Source:MGI Symbol;Acc:MGI:1919074]	0		1
1700006E09Rik	ENSMUSG00000010841	RIKEN cDNA 1700006E09 gene [Source:MGI Symbol;Acc:MGI:1922687]	0		1
1700006P03Rik	ENSMUSG00000102738	RIKEN cDNA 1700006P03 gene [Source:MGI Symbol;Acc:MGI:1925628]	-0.142		0.09035
1700007G11Rik	ENSMUSG00000057816	RIKEN cDNA 1700007G11 gene [Source:MGI Symbol;Acc:MGI:1916571]	0.03589		0.8619
1700007K09Rik	ENSMUSG00000030858	RIKEN cDNA 1700007K09 gene [Source:MGI Symbol;Acc:MGI:1916568]	0.1171		0.4258
1700007K13Rik	ENSMUSG00000026831	RIKEN cDNA 1700007K13 gene [Source:MGI Symbol;Acc:MGI:1916577]	-0.2604	0.3458	0.2307
1700008A23Rik	ENSMUSG00000103452	RIKEN cDNA 1700008A23 gene [Source:MGI Symbol;Acc:MGI:1922713]	0.0475		0.4972
1700008H02Rik	ENSMUSG00000106860	RIKEN cDNA 1700008H02 gene [Source:MGI Symbol;Acc:MGI:1913575]	0.02593		0.2314
1700008O03Rik	ENSMUSG00000008028	RIKEN cDNA 1700008O03 gene [Source:MGI Symbol;Acc:MGI:1916599]	-0.05713	0.8191	0.7443
1700008P02Rik	ENSMUSG00000069118	RIKEN cDNA 1700008P02 gene [Source:MGI Symbol;Acc:MGI:1916597]	0		1
1700009N14Rik	ENSMUSG00000028287	RIKEN cDNA 1700009N14 gene [Source:MGI Symbol;Acc:MGI:1922721]	0		1
1700010B08Rik	ENSMUSG00000057047	RIKEN cDNA 1700010B08 gene [Source:MGI Symbol;Acc:MGI:1922735]	0		1
1700010I14Rik	ENSMUSG00000023873	RIKEN cDNA 1700010I14 gene [Source:MGI Symbol;Acc:MGI:1914181]	0.0181		0.8853
1700011H14Rik	ENSMUSG00000021850	RIKEN cDNA 1700011H14 gene [Source:MGI Symbol;Acc:MGI:1914332]	0		1
1700011I03Rik	ENSMUSG00000058925	RIKEN cDNA 1700011I03 gene [Source:MGI Symbol;Acc:MGI:1922694]	-0.1273	0.6728	0.565
1700011L22Rik	ENSMUSG00000031682	RIKEN cDNA 1700011L22 gene [Source:MGI Symbol;Acc:MGI:1914937]	-0.0146		0.85
1700011M02Rik	ENSMUSG00000079476	RIKEN cDNA 1700011M02 gene [Source:MGI Symbol;Acc:MGI:1922693]	0		1
1700012A03Rik	ENSMUSG00000029766	RIKEN cDNA 1700012A03 gene [Source:MGI Symbol;Acc:MGI:1923632]	0		1
1700012B07Rik	ENSMUSG00000020617	RIKEN cDNA 1700012B07 gene [Source:MGI Symbol;Acc:MGI:1916574]	0		1
1700012B09Rik	ENSMUSG00000031927	RIKEN cDNA 1700012B09 gene [Source:MGI Symbol;Acc:MGI:1916575]	-0.06428		0.2997
1700012J22Rik	ENSMUSG00000103545	RIKEN cDNA 1700012J22 gene [Source:MGI Symbol;Acc:MGI:1922746]	0		1
1700012P22Rik	ENSMUSG00000028589	RIKEN cDNA 1700012P22 gene [Source:MGI Symbol;Acc:MGI:1916614]	0		1
1700013A02Rik	ENSMUSG00000106899	RIKEN cDNA 1700013A02 gene [Source:MGI Symbol;Acc:MGI:1916616]	0		1
1700013D24Rik	ENSMUSG00000079346	RIKEN cDNA 1700013D24 gene [Source:MGI Symbol;Acc:MGI:1924171]	0		1
1700013F07Rik	ENSMUSG00000027886	RIKEN cDNA 1700013F07 gene [Source:MGI Symbol;Acc:MGI:1922754]	-0.1074		0.5602
1700013G24Rik	ENSMUSG00000041399	RIKEN cDNA 1700013G24 gene [Source:MGI Symbol;Acc:MGI:1916630]	0		1
1700013H16Rik	ENSMUSG00000054727	RIKEN cDNA 1700013H16 gene [Source:MGI Symbol;Acc:MGI:1922764]	-0.08617		0.07774
1700014D04Rik	ENSMUSG00000051054	RIKEN cDNA 1700014D04 gene [Source:MGI Symbol;Acc:MGI:1921474]	0.09973		0.221
1700015F17Rik	ENSMUSG00000079666	RIKEN cDNA 1700015F17 gene [Source:MGI Symbol;Acc:MGI:2686532]	0.01331		0.8905
1700015G11Rik	ENSMUSG00000094445	RIKEN cDNA 1700015G11 gene [Source:MGI Symbol;Acc:MGI:1922779]	0		1
1700016A09Rik	ENSMUSG00000102737	RIKEN cDNA 1700016A09 gene [Source:MGI Symbol;Acc:MGI:1921477]	-0.167		0.1347
1700016B15Rik	ENSMUSG00000108979	RIKEN cDNA 1700016B15 gene [Source:MGI Symbol;Acc:MGI:1916677]	0		1
1700016C15Rik	ENSMUSG00000015962	RIKEN cDNA 1700016C15 gene [Source:MGI Symbol;Acc:MGI:1916678]	0		1
1700016D06Rik	ENSMUSG00000031509	RIKEN cDNA 1700016D06 gene [Source:MGI Symbol;Acc:MGI:1923663]	0		1
1700016D08Rik	ENSMUSG00000103481	RIKEN cDNA 1700016D08 gene [Source:MGI Symbol;Acc:MGI:1925627]	0		1
1700016G14Rik	ENSMUSG00000085861	RIKEN cDNA 1700016G14 gene [Source:MGI Symbol;Acc:MGI:1916676]	0		1
1700016H13Rik	ENSMUSG00000029320	RIKEN cDNA 1700016H13 gene [Source:MGI Symbol;Acc:MGI:1921468]	0.000673		0.9586
1700016K19Rik	ENSMUSG00000053783	RIKEN cDNA 1700016K19 gene [Source:MGI Symbol;Acc:MGI:1921480]	0.1223		0.2178
1700017B05Rik	ENSMUSG00000032300	RIKEN cDNA 1700017B05 gene [Source:MGI Symbol;Acc:MGI:1921461]	0.2582	0.05441	0.02172
1700017D01Rik	ENSMUSG00000024729	RIKEN cDNA 1700017D01 gene [Source:MGI Symbol;Acc:MGI:1916619]	0		1
1700017N19Rik	ENSMUSG00000056912	RIKEN cDNA 1700017N19 gene [Source:MGI Symbol;Acc:MGI:1913855]	-0.03422		0.8314
1700018A14Rik	ENSMUSG00000103616	RIKEN cDNA 1700018A14 gene [Source:MGI Symbol;Acc:MGI:1916641]	-0.1169	0.5998	0.4815
1700018B08Rik	ENSMUSG00000031809	RIKEN cDNA 1700018B08 gene [Source:MGI Symbol;Acc:MGI:1923655]	0		1
1700018F24Rik	ENSMUSG00000029620	RIKEN cDNA 1700018F24 gene [Source:MGI Symbol;Acc:MGI:1916646]	0		1
1700018G05Rik	ENSMUSG00000109745	RIKEN cDNA 1700018G05 gene [Source:MGI Symbol;Acc:MGI:1916638]	0		1
1700019A02Rik	ENSMUSG00000060715	RIKEN cDNA 1700019A02 gene [Source:MGI Symbol;Acc:MGI:1916647]	0.2462		0.09567
1700019A23Rik	ENSMUSG00000109102	RIKEN cDNA 1700019A23 gene [Source:MGI Symbol;Acc:MGI:1915470]	-0.01809		0.7884
1700019D03Rik	ENSMUSG00000043629	RIKEN cDNA 1700019D03 gene [Source:MGI Symbol;Acc:MGI:1914330]	-0.4366	0.001926	0.0003196
1700019N19Rik	ENSMUSG00000026931	RIKEN cDNA 1700019N19 gene [Source:MGI Symbol;Acc:MGI:1914757]	-0.04349		0.1641
1700020A23Rik	ENSMUSG00000027409	RIKEN cDNA 1700020A23 gene [Source:MGI Symbol;Acc:MGI:1922906]	-0.08566		0.111
1700020D05Rik	ENSMUSG00000100937	RIKEN cDNA 1700020D05 gene [Source:MGI Symbol;Acc:MGI:1922805]	-0.8276	0.0005047	5.656e-05
1700020G03Rik	ENSMUSG00000110052	RIKEN cDNA 1700020G03 gene [Source:MGI Symbol;Acc:MGI:1921485]	-0.1587		0.06587
1700020L24Rik	ENSMUSG00000035085	RIKEN cDNA 1700020L24 gene [Source:MGI Symbol;Acc:MGI:1913580]	0.00771		0.9748
1700020N01Rik	ENSMUSG00000050844	RIKEN cDNA 1700020N01 gene [Source:MGI Symbol;Acc:MGI:1914942]	-0.02176		0.2516
1700020N15Rik	ENSMUSG00000059690	RIKEN cDNA 1700020N15 gene [Source:MGI Symbol;Acc:MGI:1922759]	0		1
1700021F05Rik	ENSMUSG00000019797	RIKEN cDNA 1700021F05 gene [Source:MGI Symbol;Acc:MGI:1915101]	-0.1195	0.3492	0.2338
1700021F07Rik	ENSMUSG00000027518	RIKEN cDNA 1700021F07 gene [Source:MGI Symbol;Acc:MGI:1919471]	0		1
1700022I11Rik	ENSMUSG00000028451	RIKEN cDNA 1700022I11 gene [Source:MGI Symbol;Acc:MGI:1914567]	-0.1651		0.08731
1700023F06Rik	ENSMUSG00000020940	RIKEN cDNA 1700023F06 gene [Source:MGI Symbol;Acc:MGI:1916691]	-0.5304	0.01452	0.004134
1700024B05Rik	ENSMUSG00000052334	RIKEN cDNA 1700024B05 gene [Source:MGI Symbol;Acc:MGI:1922768]	0		1
1700024G13Rik	ENSMUSG00000072473	RIKEN cDNA 1700024G13 gene [Source:MGI Symbol;Acc:MGI:1914335]	0.1376		0.3482
1700024P04Rik	ENSMUSG00000045022	RIKEN cDNA 1700024P04 gene [Source:MGI Symbol;Acc:MGI:1916632]	0		1
1700025A08Rik	ENSMUSG00000106947	RIKEN cDNA 1700025A08 gene [Source:MGI Symbol;Acc:MGI:1916650]	0		1
1700025B11Rik	ENSMUSG00000101113	RIKEN cDNA 1700025B11 gene [Source:MGI Symbol;Acc:MGI:1923659]	0		1
1700025C18Rik	ENSMUSG00000078935	RIKEN cDNA 1700025C18 gene [Source:MGI Symbol;Acc:MGI:1919461]	0		1
1700025F22Rik	ENSMUSG00000024728	RIKEN cDNA 1700025F22 gene [Source:MGI Symbol;Acc:MGI:1916666]	0		1
1700025G04Rik	ENSMUSG00000032666	RIKEN cDNA 1700025G04 gene [Source:MGI Symbol;Acc:MGI:1916649]	0.3192	0.000991	0.0001353
1700028J19Rik	ENSMUSG00000038782	RIKEN cDNA 1700028J19 gene [Source:MGI Symbol;Acc:MGI:1917254]	0.1142		0.4781
1700028K03Rik	ENSMUSG00000089798	RIKEN cDNA 1700028K03 gene [Source:MGI Symbol;Acc:MGI:1923671]	-0.07128	0.7383	0.6429
1700028P14Rik	ENSMUSG00000033053	RIKEN cDNA 1700028P14 gene [Source:MGI Symbol;Acc:MGI:1914733]	-0.00399		0.9942
1700029B24Rik	ENSMUSG00000102834	RIKEN cDNA 1700029B24 gene [Source:MGI Symbol;Acc:MGI:1919533]	-0.02302		0.2516
1700029F12Rik	ENSMUSG00000052075	RIKEN cDNA 1700029F12 gene [Source:MGI Symbol;Acc:MGI:1913729]	0		1
1700029H14Rik	ENSMUSG00000031452	RIKEN cDNA 1700029H14 gene [Source:MGI Symbol;Acc:MGI:1913751]	0.05052		0.3028
1700029I15Rik	ENSMUSG00000044916	RIKEN cDNA 1700029I15 gene [Source:MGI Symbol;Acc:MGI:1916742]	0.0127	0.945	0.9194
1700029J07Rik	ENSMUSG00000071103	RIKEN cDNA 1700029J07 gene [Source:MGI Symbol;Acc:MGI:1916729]	-0.3551	0.01181	0.003177
1700029P11Rik	ENSMUSG00000061633	RIKEN cDNA 1700029P11 gene [Source:MGI Symbol;Acc:MGI:1913596]	0		1
1700030I03Rik	ENSMUSG00000103387	RIKEN cDNA 1700030I03 gene [Source:MGI Symbol;Acc:MGI:1916753]	0.02474		0.2281
1700030J22Rik	ENSMUSG00000031847	RIKEN cDNA 1700030J22 gene [Source:MGI Symbol;Acc:MGI:1916778]	-0.07896	0.5353	0.4127
1700030K09Rik	ENSMUSG00000052794	RIKEN cDNA 1700030K09 gene [Source:MGI Symbol;Acc:MGI:1919504]	0.1469	0.1431	0.07342
1700030N18Rik	ENSMUSG00000106800	RIKEN cDNA 1700030N18 gene [Source:MGI Symbol;Acc:MGI:1917266]	0		1
1700031F05Rik	ENSMUSG00000032894	RIKEN cDNA 1700031F05 gene [Source:MGI Symbol;Acc:MGI:1920550]	0.02356		0.2268
1700031M16Rik	ENSMUSG00000099353	RIKEN cDNA 1700031M16 gene [Source:MGI Symbol;Acc:MGI:1920552]	0		1
1700034E13Rik	ENSMUSG00000024532	RIKEN cDNA 1700034E13 gene [Source:MGI Symbol;Acc:MGI:1925664]	0		1
1700034I23Rik	ENSMUSG00000074619	RIKEN cDNA 1700034I23 gene [Source:MGI Symbol;Acc:MGI:1920547]	0.07082		0.05255
1700034J04Rik	ENSMUSG00000103287	RIKEN cDNA 1700034J04 gene [Source:MGI Symbol;Acc:MGI:1920554]	0		1
1700034J05Rik	ENSMUSG00000040163	RIKEN cDNA 1700034J05 gene [Source:MGI Symbol;Acc:MGI:1920594]	-0.02191		0.2516
1700037C18Rik	ENSMUSG00000005983	RIKEN cDNA 1700037C18 gene [Source:MGI Symbol;Acc:MGI:1920511]	-0.2863	0.07066	0.03007
1700037H04Rik	ENSMUSG00000027327	RIKEN cDNA 1700037H04 gene [Source:MGI Symbol;Acc:MGI:1914576]	-0.04273	0.6714	0.5634
1700039I01Rik	ENSMUSG00000102536	RIKEN cDNA 1700039I01 gene [Source:MGI Symbol;Acc:MGI:1920596]	0		1
1700040F15Rik	ENSMUSG00000100667	RIKEN cDNA 1700040F15 gene [Source:MGI Symbol;Acc:MGI:1920579]	0		1
1700040K01Rik	ENSMUSG00000103840	RIKEN cDNA 1700040K01 gene [Source:MGI Symbol;Acc:MGI:1920517]	-0.02302		0.2516
1700042G07Rik	ENSMUSG00000078593	RIKEN cDNA 1700042G07 gene [Source:MGI Symbol;Acc:MGI:1914573]	0		1
1700045I11Rik	ENSMUSG00000104526	RIKEN cDNA 1700045I11 gene [Source:MGI Symbol;Acc:MGI:1920600]	0		1
1700047I17Rik2	ENSMUSG00000094103	RIKEN cDNA 1700047I17 gene 2 [Source:MGI Symbol;Acc:MGI:3714351]	0		1
1700047N06Rik	ENSMUSG00000102356	RIKEN cDNA 1700047N06 gene [Source:MGI Symbol;Acc:MGI:1923853]	0		1
1700047O18Rik	ENSMUSG00000109594	RIKEN cDNA 1700047O18 gene [Source:MGI Symbol;Acc:MGI:1920668]	0		1
1700049E17Rik1	ENSMUSG00000079271	RIKEN cDNA 1700049E17 gene, gene 1 [Source:MGI Symbol;Acc:MGI:1920665]	0		1
1700051K13Rik	ENSMUSG00000108263	RIKEN cDNA 1700051K13 gene [Source:MGI Symbol;Acc:MGI:1920602]	0.0252		0.2294
1700051O22Rik	ENSMUSG00000103341	RIKEN cDNA 1700051O22 Gene [Source:MGI Symbol;Acc:MGI:3704315]	0.0252		0.2294
1700054O19Rik	ENSMUSG00000104183	RIKEN cDNA 1700054O19 gene [Source:MGI Symbol;Acc:MGI:1921522]	0		1
1700056E22Rik	ENSMUSG00000044854	RIKEN cDNA 1700056E22 gene [Source:MGI Symbol;Acc:MGI:1920613]	-0.2991		0.1078
1700057G04Rik	ENSMUSG00000074139	RIKEN cDNA 1700057G04 gene [Source:MGI Symbol;Acc:MGI:1925709]	0		1
1700061G19Rik	ENSMUSG00000024209	RIKEN cDNA 1700061G19 gene [Source:MGI Symbol;Acc:MGI:1925875]	-0.002558		0.9603
1700063I16Rik	ENSMUSG00000103463	RIKEN cDNA 1700063I16 gene [Source:MGI Symbol;Acc:MGI:1925877]	0.02593		0.2314
1700064H15Rik	ENSMUSG00000082766	RIKEN cDNA 1700064H15 gene [Source:MGI Symbol;Acc:MGI:1920674]	-0.04667		0.687
1700066B19Rik	ENSMUSG00000073598	RIKEN cDNA 1700066B19 gene [Source:MGI Symbol;Acc:MGI:1920699]	-0.009872		0.9277
1700066M21Rik	ENSMUSG00000038323	RIKEN cDNA 1700066M21 gene [Source:MGI Symbol;Acc:MGI:1920717]	-0.1319	0.1875	0.1036
1700067K01Rik	ENSMUSG00000046408	RIKEN cDNA 1700067K01 gene [Source:MGI Symbol;Acc:MGI:1920703]	-0.1773		0.1291
1700067P10Rik	ENSMUSG00000021545	RIKEN cDNA 1700067P10 gene [Source:MGI Symbol;Acc:MGI:1915474]	-0.09164		0.4913
1700069L16Rik	ENSMUSG00000042184	RIKEN cDNA 1700069L16 gene [Source:MGI Symbol;Acc:MGI:1920726]	0		1
1700074A21Rik	ENSMUSG00000102231	RIKEN cDNA 1700074A21 gene [Source:MGI Symbol;Acc:MGI:1920732]	0		1
1700074P13Rik	ENSMUSG00000029883	RIKEN cDNA 1700074P13 gene [Source:MGI Symbol;Acc:MGI:1920731]	0		1
1700080E11Rik	ENSMUSG00000032566	RIKEN cDNA 1700080E11 gene [Source:MGI Symbol;Acc:MGI:1920782]	0		1
1700080O16Rik	ENSMUSG00000031118	RIKEN cDNA 1700080O16 gene [Source:MGI Symbol;Acc:MGI:1921529]	0		1
1700084M14Rik	ENSMUSG00000057805	RIKEN cDNA 1700084M14 gene [Source:MGI Symbol;Acc:MGI:1920737]	0		1
1700086D15Rik	ENSMUSG00000020548	RIKEN cDNA 1700086D15 gene [Source:MGI Symbol;Acc:MGI:1921532]	0.006957		0.941
1700088E04Rik	ENSMUSG00000033029	RIKEN cDNA 1700088E04 gene [Source:MGI Symbol;Acc:MGI:1920774]	0.02857	0.8451	0.7794
1700092E16Rik	ENSMUSG00000111487	RIKEN cDNA 1700092E16 gene [Source:MGI Symbol;Acc:MGI:1921541]	0		1
1700092M07Rik	ENSMUSG00000090840	RIKEN cDNA 1700092M07 gene [Source:MGI Symbol;Acc:MGI:1921557]	-0.2061		0.05977
1700093K21Rik	ENSMUSG00000020286	RIKEN cDNA 1700093K21 gene [Source:MGI Symbol;Acc:MGI:1914608]	0.01208		0.9528
1700097M23Rik	ENSMUSG00000108194	RIKEN cDNA 1700097M23 gene [Source:MGI Symbol;Acc:MGI:1920811]	0.0252		0.2294
1700102F20Rik	ENSMUSG00000108229	RIKEN cDNA 1700102F20 gene [Source:MGI Symbol;Acc:MGI:1920827]	0		1
1700102P08Rik	ENSMUSG00000032611	RIKEN cDNA 1700102P08 gene [Source:MGI Symbol;Acc:MGI:2148248]	-0.04509	0.845	0.7792
1700109H08Rik	ENSMUSG00000008307	RIKEN cDNA 1700109H08 gene [Source:MGI Symbol;Acc:MGI:1924286]	0.1251	0.4297	0.3087
1700112L15Rik	ENSMUSG00000110577	RIKEN cDNA 1700112L15 gene [Source:MGI Symbol;Acc:MGI:1920844]	-0.1082		0.5041
1700113B19Rik	ENSMUSG00000102822	RIKEN cDNA 1700113B19 gene [Source:MGI Symbol;Acc:MGI:1920890]	0		1
1700113H08Rik	ENSMUSG00000047129	RIKEN cDNA 1700113H08 gene [Source:MGI Symbol;Acc:MGI:1923890]	-0.004192		0.96
1700122O11Rik	ENSMUSG00000094928	RIKEN cDNA 1700122O11 gene [Source:MGI Symbol;Acc:MGI:1923901]	0	1	1
1700123K08Rik	ENSMUSG00000029526	RIKEN cDNA 1700123K08 gene [Source:MGI Symbol;Acc:MGI:1923908]	-0.03676		0.7486
1700123L14Rik	ENSMUSG00000072878	RIKEN cDNA 1700123L14 gene [Source:MGI Symbol;Acc:MGI:1925732]	0	1	1
1700123O20Rik	ENSMUSG00000040822	RIKEN cDNA 1700123O20 gene [Source:MGI Symbol;Acc:MGI:1920893]	-0.2281	0.01351	0.003768
1700125H20Rik	ENSMUSG00000018479	RIKEN cDNA 1700125H20 gene [Source:MGI Symbol;Acc:MGI:1920884]	-0.03125		0.6522
1700129C05Rik	ENSMUSG00000021977	RIKEN cDNA 1700129C05 gene [Source:MGI Symbol;Acc:MGI:1915182]	0	1	1
1810009A15Rik	ENSMUSG00000071653	RIKEN cDNA 1810009A15 gene [Source:MGI Symbol;Acc:MGI:1913526]	-0.109	0.1353	0.06849
1810009J06Rik	ENSMUSG00000094808	RIKEN cDNA 1810009J06 gene [Source:MGI Symbol;Acc:MGI:1920876]	0	1	1
1810010D01Rik	ENSMUSG00000109305	RIKEN cDNA 1810010D01 gene [Source:MGI Symbol;Acc:MGI:1916283]	-0.1305		0.3084
1810010H24Rik	ENSMUSG00000078607	RIKEN cDNA 1810010H24 gene [Source:MGI Symbol;Acc:MGI:1916316]	-0.2605	0.01093	0.002893
1810011H11Rik	ENSMUSG00000041707	RIKEN cDNA 1810011H11 gene [Source:MGI Symbol;Acc:MGI:1916319]	0.07754		0.4272
1810013L24Rik	ENSMUSG00000022507	RIKEN cDNA 1810013L24 gene [Source:MGI Symbol;Acc:MGI:1916303]	-0.137	0.08498	0.03797
1810017P11Rik	ENSMUSG00000106838	RIKEN cDNA 1810017P11 gene [Source:MGI Symbol;Acc:MGI:1916294]	0.07552		0.1422
1810022K09Rik	ENSMUSG00000078784	RIKEN cDNA 1810022K09 gene [Source:MGI Symbol;Acc:MGI:1916376]	-0.4395	0.0002095	1.792e-05
1810024B03Rik	ENSMUSG00000044145	RIKEN cDNA 1810024B03 gene [Source:MGI Symbol;Acc:MGI:1925560]	-0.145	0.5283	0.4048
1810030O07Rik	ENSMUSG00000044148	RIKEN cDNA 1810030O07 gene [Source:MGI Symbol;Acc:MGI:1916405]	0.03892	0.643	0.5311
1810032O08Rik	ENSMUSG00000020812	RIKEN cDNA 1810032O08 gene [Source:MGI Symbol;Acc:MGI:1913543]	-0.2513	0.03203	0.01122
1810037I17Rik	ENSMUSG00000054091	RIKEN cDNA 1810037I17 gene [Source:MGI Symbol;Acc:MGI:1914954]	-0.1614	0.07739	0.03371
1810041L15Rik	ENSMUSG00000062760	RIKEN cDNA 1810041L15 gene [Source:MGI Symbol;Acc:MGI:1919551]	0.2018	0.004114	0.0008473
1810043G02Rik	ENSMUSG00000020284	RIKEN cDNA 1810043G02 gene [Source:MGI Symbol;Acc:MGI:1915134]	-0.4033	2.708e-05	1.143e-06
1810046K07Rik	ENSMUSG00000036027	RIKEN cDNA 1810046K07 gene [Source:MGI Symbol;Acc:MGI:1917059]	0	1	1
1810049J17Rik	ENSMUSG00000097221	RIKEN cDNA 1810049J17 gene [Source:MGI Symbol;Acc:MGI:3704453]	-0.5714		5.144e-05
1810055G02Rik	ENSMUSG00000035372	RIKEN cDNA 1810055G02 gene [Source:MGI Symbol;Acc:MGI:1919306]	-0.01623	0.9225	0.8868
1810062G17Rik	ENSMUSG00000027713	RIKEN cDNA 1810062G17 gene [Source:MGI Symbol;Acc:MGI:1919532]	-0.06821		0.4392
1810065E05Rik	ENSMUSG00000013653	RIKEN cDNA 1810065E05 gene [Source:MGI Symbol;Acc:MGI:1917114]	0	1	1
2010003K11Rik	ENSMUSG00000042041	RIKEN cDNA 2010003K11 gene [Source:MGI Symbol;Acc:MGI:1917111]	0.04996		0.1499
2010005H15Rik	ENSMUSG00000095620	RIKEN cDNA 2010005H15 gene [Source:MGI Symbol;Acc:MGI:1924020]	-0.02191		0.2516
2010008C14Rik	ENSMUSG00000107761	RIKEN cDNA 2010008C14 gene [Source:MGI Symbol;Acc:MGI:1917109]	0.1025		0.224
2010106E10Rik	ENSMUSG00000025528	RIKEN cDNA 2010106E10 gene [Source:MGI Symbol;Acc:MGI:1914965]	0.03015		0.6677
2010107E04Rik	ENSMUSG00000021290	RIKEN cDNA 2010107E04 gene [Source:MGI Symbol;Acc:MGI:1917507]	-0.2521	0.001134	0.0001617
2010109A12Rik	ENSMUSG00000029384	RIKEN cDNA 2010109A12 gene [Source:MGI Symbol;Acc:MGI:1922860]	-0.1803		0.2959
2010109I03Rik	ENSMUSG00000063522	RIKEN cDNA 2010109I03 gene [Source:MGI Symbol;Acc:MGI:1914288]	0.07031		0.1967
2010109P13Rik	ENSMUSG00000107558	RIKEN cDNA 2010109P13 gene [Source:MGI Symbol;Acc:MGI:1917515]	0	1	1
2010111I01Rik	ENSMUSG00000021458	RIKEN cDNA 2010111I01 gene [Source:MGI Symbol;Acc:MGI:1919311]	-0.3535	0.0001386	1.034e-05
2010300C02Rik	ENSMUSG00000026090	RIKEN cDNA 2010300C02 gene [Source:MGI Symbol;Acc:MGI:1919347]	0.2102	0.258	0.1561
2010315B03Rik	ENSMUSG00000074829	RIKEN cDNA 2010315B03 gene [Source:MGI Symbol;Acc:MGI:1919321]	-0.03769	0.7255	0.6276
2200002A13Rik	ENSMUSG00000108479	RIKEN cDNA 2200002A13 gene [Source:MGI Symbol;Acc:MGI:1924252]	0.02593		0.2314
2200002D01Rik	ENSMUSG00000030587	RIKEN cDNA 2200002D01 gene [Source:MGI Symbol;Acc:MGI:1919525]	0.1867	0.4607	0.3378
2200002J24Rik	ENSMUSG00000013083	RIKEN cDNA 2200002J24 gene [Source:MGI Symbol;Acc:MGI:1916397]	0	1	1
2200007N16Rik	ENSMUSG00000108787	RIKEN cDNA 2200007N16 gene [Source:MGI Symbol;Acc:MGI:1925735]	0	1	1
2210010C04Rik	ENSMUSG00000029882	RIKEN cDNA 2210010C04 gene [Source:MGI Symbol;Acc:MGI:1914623]	0	1	1
2210011C24Rik	ENSMUSG00000074217	RIKEN cDNA 2210011C24 gene [Source:MGI Symbol;Acc:MGI:1917384]	-0.08627		0.4954
2210016F16Rik	ENSMUSG00000021550	RIKEN cDNA 2210016F16 gene [Source:MGI Symbol;Acc:MGI:1917403]	-0.1633	0.1414	0.07237
2210016L21Rik	ENSMUSG00000029559	RIKEN cDNA 2210016L21 gene [Source:MGI Symbol;Acc:MGI:1919607]	-0.08743	0.1106	0.05263
2210017I01Rik	ENSMUSG00000103523	RIKEN cDNA 2210017I01 gene [Source:MGI Symbol;Acc:MGI:3588251]	0	1	1
2210406H18Rik	ENSMUSG00000109036	RIKEN cDNA 2210406H18 gene [Source:MGI Symbol;Acc:MGI:1917383]	-0.02191		0.2516
2210407C18Rik	ENSMUSG00000037145	RIKEN cDNA 2210407C18 gene [Source:MGI Symbol;Acc:MGI:1925604]	0	1	1
2210408I21Rik	ENSMUSG00000071252	RIKEN cDNA 2210408I21 gene [Source:MGI Symbol;Acc:MGI:1919621]	0.2275	0.1056	0.04968
2210412B16Rik	ENSMUSG00000107216	RIKEN cDNA 2210412B16 gene [Source:MGI Symbol;Acc:MGI:1919625]	-0.1045		0.495
2210418O10Rik	ENSMUSG00000078894	RIKEN cDNA 2210418O10 gene [Source:MGI Symbol;Acc:MGI:1924208]	0	1	1
2300002M23Rik	ENSMUSG00000039269	RIKEN cDNA 2300002M23 gene [Source:MGI Symbol;Acc:MGI:1916792]	0	1	1
2300003K06Rik	ENSMUSG00000078257	RIKEN cDNA 2300003K06 gene [Source:MGI Symbol;Acc:MGI:1916701]	0	1	1
2300009A05Rik	ENSMUSG00000032403	RIKEN cDNA 2300009A05 gene [Source:MGI Symbol;Acc:MGI:1916728]	-0.658	9.446e-06	2.724e-07
2310001K20Rik	ENSMUSG00000108514	RIKEN cDNA 2310001K20 gene [Source:MGI Symbol;Acc:MGI:1923979]	0	1	1
2310002L09Rik	ENSMUSG00000028396	RIKEN cDNA 2310002L09 gene [Source:MGI Symbol;Acc:MGI:1916780]	0.05207		0.3857
2310003L06Rik	ENSMUSG00000007457	RIKEN cDNA 2310003L06 gene [Source:MGI Symbol;Acc:MGI:1921498]	0	1	1
2310007B03Rik	ENSMUSG00000034159	RIKEN cDNA 2310007B03 gene [Source:MGI Symbol;Acc:MGI:1919124]	0.7484	0.01901	0.005806
2310009B15Rik	ENSMUSG00000079283	RIKEN cDNA 2310009B15 gene [Source:MGI Symbol;Acc:MGI:1916799]	-0.5704	0.007802	0.001894
2310011J03Rik	ENSMUSG00000020133	RIKEN cDNA 2310011J03 gene [Source:MGI Symbol;Acc:MGI:1913624]	0.0614	0.3975	0.277
2310022A10Rik	ENSMUSG00000049643	RIKEN cDNA 2310022A10 gene [Source:MGI Symbol;Acc:MGI:1913617]	0.0459	0.6155	0.4996
2310022B05Rik	ENSMUSG00000031983	RIKEN cDNA 2310022B05 gene [Source:MGI Symbol;Acc:MGI:1916801]	0.4213	5.107e-05	2.75e-06
2310030G06Rik	ENSMUSG00000032062	RIKEN cDNA 2310030G06 gene [Source:MGI Symbol;Acc:MGI:1914202]	0.6772	0.3283	0.2151
2310033P09Rik	ENSMUSG00000020441	RIKEN cDNA 2310033P09 gene [Source:MGI Symbol;Acc:MGI:1915112]	-0.5682	0.0002467	2.225e-05
2310034C09Rik	ENSMUSG00000068078	RIKEN cDNA 2310034C09 gene [Source:MGI Symbol;Acc:MGI:2152338]	0	1	1
2310034G01Rik	ENSMUSG00000099655	RIKEN cDNA 2310034G01 gene [Source:MGI Symbol;Acc:MGI:1922829]	-0.1922	0.3491	0.2337
2310035C23Rik	ENSMUSG00000026319	RIKEN cDNA 2310035C23 gene [Source:MGI Symbol;Acc:MGI:1922832]	-0.068	0.16	0.08464
2310039H08Rik	ENSMUSG00000062619	RIKEN cDNA 2310039H08 gene [Source:MGI Symbol;Acc:MGI:1914351]	-0.635	0.0004628	5.087e-05
2310043P16Rik	ENSMUSG00000108732	RIKEN cDNA 2310043P16 gene [Source:MGI Symbol;Acc:MGI:1917385]	-0.1028	0.6349	0.5212
2310046K23Rik	ENSMUSG00000102308	RIKEN cDNA 2310046K23 gene [Source:MGI Symbol;Acc:MGI:1924218]	0	1	1
2310050C09Rik	ENSMUSG00000090314	RIKEN cDNA 2310050C09 gene [Source:MGI Symbol;Acc:MGI:1913783]	-0.04568		0.1682
2310057J18Rik	ENSMUSG00000015519	RIKEN cDNA 2310057J18 gene [Source:MGI Symbol;Acc:MGI:1914969]	0	1	1
2310057M21Rik	ENSMUSG00000040177	RIKEN cDNA 2310057M21 gene [Source:MGI Symbol;Acc:MGI:1915527]	0.1218	0.1787	0.09742
2310057N15Rik	ENSMUSG00000048830	RIKEN cDNA 2310057N15 gene [Source:MGI Symbol;Acc:MGI:1916946]	0	1	1
2310061I04Rik	ENSMUSG00000050705	RIKEN cDNA 2310061I04 gene [Source:MGI Symbol;Acc:MGI:1916912]	-0.5434	5.069e-07	3.006e-09
2310061N02Rik	ENSMUSG00000050704	RIKEN cDNA 2310061N02 gene [Source:MGI Symbol;Acc:MGI:1916911]	0	1	1
2310079G19Rik	ENSMUSG00000045331	RIKEN cDNA 2310079G19 gene [Source:MGI Symbol;Acc:MGI:1916949]	0	1	1
2410002F23Rik	ENSMUSG00000045411	RIKEN cDNA 2410002F23 gene [Source:MGI Symbol;Acc:MGI:1914226]	-0.125	0.09023	0.041
2410004B18Rik	ENSMUSG00000036873	RIKEN cDNA 2410004B18 gene [Source:MGI Symbol;Acc:MGI:1913671]	-0.4275	1.144e-05	3.655e-07
2410004P03Rik	ENSMUSG00000071398	RIKEN cDNA 2410004P03 gene [Source:MGI Symbol;Acc:MGI:1920917]	0.1666		0.04435
2410015M20Rik	ENSMUSG00000049760	RIKEN cDNA 2410015M20 gene [Source:MGI Symbol;Acc:MGI:2442174]	-0.1887	0.02845	0.0097
2410089E03Rik	ENSMUSG00000039801	RIKEN cDNA 2410089E03 gene [Source:MGI Symbol;Acc:MGI:1920942]	-0.07065	0.2627	0.1597
2410131K14Rik	ENSMUSG00000032840	RIKEN cDNA 2410131K14 gene [Source:MGI Symbol;Acc:MGI:1924042]	-0.02478	0.769	0.6813
2410137M14Rik	ENSMUSG00000064308	RIKEN cDNA 2410137M14 gene [Source:MGI Symbol;Acc:MGI:1924047]	-0.03623		0.7805
2410141K09Rik	ENSMUSG00000074832	RIKEN cDNA 2410141K09 gene [Source:MGI Symbol;Acc:MGI:1924053]	0	1	1
2510002D24Rik	ENSMUSG00000071632	RIKEN cDNA 2510002D24 gene [Source:MGI Symbol;Acc:MGI:1919557]	-0.6936	1.481e-06	1.686e-08
2510009E07Rik	ENSMUSG00000043391	RIKEN cDNA 2510009E07 gene [Source:MGI Symbol;Acc:MGI:1919440]	0.4164	3.281e-07	1.507e-09
2510016D11Rik	ENSMUSG00000106825	RIKEN cDNA 2510016D11 gene [Source:MGI Symbol;Acc:MGI:1917539]	-0.1903	0.3576	0.2414
2510039O18Rik	ENSMUSG00000044496	RIKEN cDNA 2510039O18 gene [Source:MGI Symbol;Acc:MGI:1924284]	-0.3025	6.455e-05	3.719e-06
2610001A08Rik	ENSMUSG00000103828	RIKEN cDNA 2610001A08 gene [Source:MGI Symbol;Acc:MGI:1917358]	-0.04312		0.5116
2610001J05Rik	ENSMUSG00000052419	RIKEN cDNA 2610001J05 gene [Source:MGI Symbol;Acc:MGI:1913770]	-0.1593	0.03208	0.01126
2610002M06Rik	ENSMUSG00000031242	RIKEN cDNA 2610002M06 gene [Source:MGI Symbol;Acc:MGI:1914278]	0.04657	0.4086	0.2877
2610008E11Rik	ENSMUSG00000060301	RIKEN cDNA 2610008E11 gene [Source:MGI Symbol;Acc:MGI:1919378]	-0.005766	0.9462	0.9216
2610011E03Rik	ENSMUSG00000104936	RIKEN cDNA 2610011E03 gene [Source:MGI Symbol;Acc:MGI:1919710]	0	1	1
2610012C04Rik	ENSMUSG00000102474	RIKEN cDNA 2610012C04 gene [Source:MGI Symbol;Acc:MGI:1917549]	-0.02291		0.2516
2610017A05Rik	ENSMUSG00000107909	RIKEN cDNA 2610017A05 gene [Source:MGI Symbol;Acc:MGI:1919056]	-0.4019	0.07212	0.03085
2610021A01Rik	ENSMUSG00000091474	RIKEN cDNA 2610021A01 gene [Source:MGI Symbol;Acc:MGI:1922662]	-0.1098	0.2148	0.1228
2610028D06Rik	ENSMUSG00000110997	RIKEN cDNA 2610028D06 gene [Source:MGI Symbol;Acc:MGI:1923609]	0.03792	0.8574	0.7966
2610028H24Rik	ENSMUSG00000009114	RIKEN cDNA 2610028H24 gene [Source:MGI Symbol;Acc:MGI:1924214]	0	1	1
2610034O05Rik	ENSMUSG00000104429	RIKEN cDNA 2610034O05 gene [Source:MGI Symbol;Acc:MGI:1923612]	-0.02291		0.2516
2610042L04Rik	ENSMUSG00000079388	RIKEN cDNA 2610042L04 gene [Source:MGI Symbol;Acc:MGI:1914305]	0.07415		0.08302
2610044O15Rik8	ENSMUSG00000071302	RIKEN cDNA 2610044O15 gene [Source:MGI Symbol;Acc:MGI:1919389]	-0.2165	0.04761	0.01831
2610105M22Rik	ENSMUSG00000103259	RIKEN cDNA 2610105M22 gene [Source:MGI Symbol;Acc:MGI:1917703]	0	1	1
2610300A13Rik	ENSMUSG00000103531	RIKEN cDNA 2610300A13 gene [Source:MGI Symbol;Acc:MGI:1917693]	0	1	1
2610301B20Rik	ENSMUSG00000059482	RIKEN cDNA 2610301B20 gene [Source:MGI Symbol;Acc:MGI:1914407]	-0.09991	0.1551	0.08142
2610306O10Rik	ENSMUSG00000108614	RIKEN cDNA 2610306O10 gene [Source:MGI Symbol;Acc:MGI:1917710]	0.03861		0.6947
2610318N02Rik	ENSMUSG00000049916	RIKEN cDNA 2610318N02 gene [Source:MGI Symbol;Acc:MGI:1917708]	0.1353		0.4325
2610507B11Rik	ENSMUSG00000010277	RIKEN cDNA 2610507B11 gene [Source:MGI Symbol;Acc:MGI:1919753]	0.157	0.00212	0.0003617
2610509F24Rik	ENSMUSG00000103968	RIKEN cDNA 2610509F24 gene [Source:MGI Symbol;Acc:MGI:1917165]	0	1	1
2610524H06Rik	ENSMUSG00000092486	RIKEN cDNA 2610524H06 gene [Source:MGI Symbol;Acc:MGI:2447819]	-0.2234	0.08736	0.03926
2610528A11Rik	ENSMUSG00000096001	RIKEN cDNA 2610528A11 gene [Source:MGI Symbol;Acc:MGI:1917295]	1.26	0.0001127	7.931e-06
2610528J11Rik	ENSMUSG00000028536	RIKEN cDNA 2610528J11 gene [Source:MGI Symbol;Acc:MGI:1913701]	0.1358		0.05362
2700029L08Rik	ENSMUSG00000106691	RIKEN cDNA 2700029L08 gene [Source:MGI Symbol;Acc:MGI:1924056]	-0.03151		0.8246
2700049A03Rik	ENSMUSG00000034601	RIKEN cDNA 2700049A03 gene [Source:MGI Symbol;Acc:MGI:1924217]	0.007279	0.9338	0.9028
2700062C07Rik	ENSMUSG00000024273	RIKEN cDNA 2700062C07 gene [Source:MGI Symbol;Acc:MGI:1915296]	-0.02318	0.8207	0.7465
2700078F05Rik	ENSMUSG00000103722	RIKEN cDNA 2700078F05 gene [Source:MGI Symbol;Acc:MGI:1919876]	-0.04262		0.4874
2700080J24Rik	ENSMUSG00000108671	RIKEN cDNA 2700080J24 gene [Source:MGI Symbol;Acc:MGI:1915219]	0	1	1
2700081O15Rik	ENSMUSG00000053080	RIKEN cDNA 2700081O15 gene [Source:MGI Symbol;Acc:MGI:1919667]	-0.2842	0.00242	0.0004296
2700097O09Rik	ENSMUSG00000062198	RIKEN cDNA 2700097O09 gene [Source:MGI Symbol;Acc:MGI:1919908]	-0.2531	0.004307	0.0008984
2810004N23Rik	ENSMUSG00000031984	RIKEN cDNA 2810004N23 gene [Source:MGI Symbol;Acc:MGI:1913773]	-0.0254	0.7672	0.6792
2810006K23Rik	ENSMUSG00000047635	RIKEN cDNA 2810006K23 gene [Source:MGI Symbol;Acc:MGI:1919900]	0.1662	0.08567	0.03833
2810021J22Rik	ENSMUSG00000020491	RIKEN cDNA 2810021J22 gene [Source:MGI Symbol;Acc:MGI:1917194]	0.214	0.07019	0.0298
2810403A07Rik	ENSMUSG00000028060	RIKEN cDNA 2810403A07 gene [Source:MGI Symbol;Acc:MGI:1921450]	-0.402	2.136e-06	2.858e-08
2810405F15Rik	ENSMUSG00000103562	RIKEN cDNA 2810405F15 gene [Source:MGI Symbol;Acc:MGI:1917224]	-0.3592	0.168	0.08999
2810408A11Rik	ENSMUSG00000018570	RIKEN cDNA 2810408A11 gene [Source:MGI Symbol;Acc:MGI:1917669]	-0.0449	0.8284	0.7562
2810428J06Rik	ENSMUSG00000105981	RIKEN cDNA 2810428J06 gene [Source:MGI Symbol;Acc:MGI:1914308]	0.2586	0.2409	0.1426
2810459M11Rik	ENSMUSG00000026227	RIKEN cDNA 2810459M11 gene [Source:MGI Symbol;Acc:MGI:1920042]	0.2721		0.08878
2810474O19Rik	ENSMUSG00000032712	RIKEN cDNA 2810474O19 gene [Source:MGI Symbol;Acc:MGI:1914496]	0.0996	0.3228	0.2104
2900002M20Rik	ENSMUSG00000103004	RIKEN cDNA 2900002M20 gene [Source:MGI Symbol;Acc:MGI:1925574]	0	1	1
2900011O08Rik	ENSMUSG00000044117	RIKEN cDNA 2900011O08 gene [Source:MGI Symbol;Acc:MGI:1914504]	0.1514	0.006676	0.001553
2900018N21Rik	ENSMUSG00000104244	RIKEN cDNA 2900018N21 gene [Source:MGI Symbol;Acc:MGI:1920114]	-0.3193	0.133	0.06687
2900022M07Rik	ENSMUSG00000102386	RIKEN cDNA 2900022M07 gene [Source:MGI Symbol;Acc:MGI:1920201]	-0.01503		0.9462
2900024D18Rik	ENSMUSG00000113932	RIKEN cDNA 2900024D18 gene [Source:MGI Symbol;Acc:MGI:1920105]	0	1	1
2900026A02Rik	ENSMUSG00000051339	RIKEN cDNA 2900026A02 gene [Source:MGI Symbol;Acc:MGI:1920194]	0.5201	9.089e-06	2.585e-07
2900027M19Rik	ENSMUSG00000109162	RIKEN cDNA 2900027M19 gene [Source:MGI Symbol;Acc:MGI:1920130]	0.004376		0.9415
2900035J10Rik	ENSMUSG00000103776	RIKEN cDNA 2900035J10 gene [Source:MGI Symbol;Acc:MGI:1920155]	0.0252		0.2294
2900037B21Rik	ENSMUSG00000103663	RIKEN cDNA 2900037B21 gene [Source:MGI Symbol;Acc:MGI:1925652]	0.02643		0.646
2900042G08Rik	ENSMUSG00000114195	RIKEN cDNA 2900042G08 gene [Source:MGI Symbol;Acc:MGI:1925651]	0	1	1
2900055J20Rik	ENSMUSG00000071860	RIKEN cDNA 2900055J20 gene [Source:MGI Symbol;Acc:MGI:1920251]	0.05743	0.8308	0.7595
2900064F13Rik	ENSMUSG00000106746	RIKEN cDNA 2900064F13 gene [Source:MGI Symbol;Acc:MGI:1920293]	0.2723	0.2648	0.1614
2900064K03Rik	ENSMUSG00000105771	RIKEN cDNA 2900064K03 gene [Source:MGI Symbol;Acc:MGI:1920226]	-0.06788		0.09592
2900069G24Rik	ENSMUSG00000102276	RIKEN cDNA 2900069G24 gene [Source:MGI Symbol;Acc:MGI:1920218]	0	1	1
2900076G11Rik	ENSMUSG00000107015	RIKEN cDNA 2900076G11 gene [Source:MGI Symbol;Acc:MGI:1920302]	0.1894	0.4717	0.3492
2900078I11Rik	ENSMUSG00000111358	RIKEN cDNA 2900078I11 gene [Source:MGI Symbol;Acc:MGI:1920254]	-0.03194		0.6859
2900092C05Rik	ENSMUSG00000030385	RIKEN cDNA 2900092C05 gene [Source:MGI Symbol;Acc:MGI:1920340]	0.000673		0.9586
2900092N22Rik	ENSMUSG00000104034	RIKEN cDNA 2900092N22 gene [Source:MGI Symbol;Acc:MGI:1920357]	0	1	1
2900092O11Rik	ENSMUSG00000104419	RIKEN cDNA 2900092O11 gene [Source:MGI Symbol;Acc:MGI:1920315]	0	1	1
3100002H09Rik	ENSMUSG00000051219	RIKEN cDNA 3100002H09 gene [Source:MGI Symbol;Acc:MGI:1917499]	0	1	1
3110001I22Rik	ENSMUSG00000079737	RIKEN cDNA 3110001I22 gene [Source:MGI Symbol;Acc:MGI:1913848]	-0.4847	0.001462	0.0002255
3110002H16Rik	ENSMUSG00000024410	RIKEN cDNA 3110002H16 gene [Source:MGI Symbol;Acc:MGI:1916528]	-0.2918	0.0004485	4.841e-05
3110009E18Rik	ENSMUSG00000026388	RIKEN cDNA 3110009E18 gene [Source:MGI Symbol;Acc:MGI:1920353]	-0.6054	0.0007547	9.542e-05
3110018I06Rik	ENSMUSG00000060375	RIKEN cDNA 3110018I06 gene [Source:MGI Symbol;Acc:MGI:1920410]	0	1	1
3110021N24Rik	ENSMUSG00000094958	RIKEN cDNA 3110021N24 gene [Source:MGI Symbol;Acc:MGI:1920383]	-0.4034	0.03486	0.01247
3110031N09Rik	ENSMUSG00000107291	RIKEN cDNA 3110031N09 gene [Source:MGI Symbol;Acc:MGI:1920391]	-0.03823		0.5164
3110035E14Rik	ENSMUSG00000067879	RIKEN cDNA 3110035E14 gene [Source:MGI Symbol;Acc:MGI:1924232]	0.3164	0.0925	0.04224
3110040N11Rik	ENSMUSG00000025102	RIKEN cDNA 3110040N11 gene [Source:MGI Symbol;Acc:MGI:1914540]	0.003007	0.9868	0.9803
3110043J17Rik	ENSMUSG00000112260	RIKEN cDNA 3110043J17 gene [Source:MGI Symbol;Acc:MGI:1920443]	0	1	1
3110043O21Rik	ENSMUSG00000028300	RIKEN cDNA 3110043O21 gene [Source:MGI Symbol;Acc:MGI:1920455]	0.009784	0.9204	0.8831
3110062G12Rik	ENSMUSG00000103634	RIKEN cDNA 3110062G12 gene [Source:MGI Symbol;Acc:MGI:1920438]	-0.03111		0.6424
3110062M04Rik	ENSMUSG00000046806	RIKEN cDNA 3110062M04 gene [Source:MGI Symbol;Acc:MGI:1925662]	0.1344	0.3314	0.2179
3110070M22Rik	ENSMUSG00000074635	RIKEN cDNA 3110070M22 gene [Source:MGI Symbol;Acc:MGI:1914554]	0.06166	0.7066	0.6055
3110079O15Rik	ENSMUSG00000026258	RIKEN cDNA 3110079O15 gene [Source:MGI Symbol;Acc:MGI:1920484]	0.05		0.1126
3110080E11Rik	ENSMUSG00000109625	RIKEN cDNA 3110080E11 gene [Source:MGI Symbol;Acc:MGI:1920469]	0	1	1
3110080O07Rik	ENSMUSG00000103284	RIKEN cDNA 3110080O07 gene [Source:MGI Symbol;Acc:MGI:1920491]	0	1	1
3110082I17Rik	ENSMUSG00000053553	RIKEN cDNA 3110082I17 gene [Source:MGI Symbol;Acc:MGI:1920462]	0.004898	0.9788	0.9687
3110082J24Rik	ENSMUSG00000086815	RIKEN cDNA 3110082J24 gene [Source:MGI Symbol;Acc:MGI:3641994]	0	1	1
3300002I08Rik	ENSMUSG00000063364	RIKEN cDNA 3300002I08 gene [Source:MGI Symbol;Acc:MGI:1916527]	-0.08371	0.6357	0.5228
3425401B19Rik	ENSMUSG00000071540	RIKEN cDNA 3425401B19 gene [Source:MGI Symbol;Acc:MGI:3588196]	0.61	0.004532	0.0009549
3632451O06Rik	ENSMUSG00000036242	RIKEN cDNA 3632451O06 gene [Source:MGI Symbol;Acc:MGI:1914669]	0.2461	0.006626	0.001538
3732407C23Rik	ENSMUSG00000113009	RIKEN cDNA 3732407C23 gene [Source:MGI Symbol;Acc:MGI:1921264]	0	1	1
3830403N18Rik	ENSMUSG00000031125	RIKEN cDNA 3830403N18 gene [Source:MGI Symbol;Acc:MGI:1917941]	-0.02535		0.603
3830406C13Rik	ENSMUSG00000033111	RIKEN cDNA 3830406C13 gene [Source:MGI Symbol;Acc:MGI:1917937]	-0.0507	0.6044	0.4875
3830417A13Rik	ENSMUSG00000031179	RIKEN cDNA 3830417A13 gene [Source:MGI Symbol;Acc:MGI:1917946]	0	1	1
3830422I06Rik	ENSMUSG00000106485	RIKEN cDNA 3830422I06 gene [Source:MGI Symbol;Acc:MGI:1917958]	-0.0317		0.6721
4430402I18Rik	ENSMUSG00000064202	RIKEN cDNA 4430402I18 gene [Source:MGI Symbol;Acc:MGI:1918036]	-0.01803	0.9402	0.9125
4632418H02Rik	ENSMUSG00000111605	RIKEN cDNA 4632418H02 gene [Source:MGI Symbol;Acc:MGI:1925515]	-0.1871		0.1421
4632432E15Rik	ENSMUSG00000102705	RIKEN cDNA 4632432E15 gene [Source:MGI Symbol;Acc:MGI:1921296]	0.4617	0.002137	0.0003664
4633401B06Rik	ENSMUSG00000105597	RIKEN cDNA 4633401B06 gene [Source:MGI Symbol;Acc:MGI:1918078]	-0.08916		0.4607
4732416N19Rik	ENSMUSG00000107402	RIKEN cDNA 4732416N19 gene [Source:MGI Symbol;Acc:MGI:2444634]	-0.1098	0.4802	0.3576
4833404L02Rik	ENSMUSG00000108807	RIKEN cDNA 4833404L02 gene [Source:MGI Symbol;Acc:MGI:1918871]	0	1	1
4833412K13Rik	ENSMUSG00000104018	RIKEN cDNA 4833412K13 gene [Source:MGI Symbol;Acc:MGI:1921857]	-0.4977	0.01112	0.002952
4833420G17Rik	ENSMUSG00000062822	RIKEN cDNA 4833420G17 gene [Source:MGI Symbol;Acc:MGI:1914642]	-0.2231	0.002787	0.0005148
4833421G17Rik	ENSMUSG00000103996	RIKEN cDNA 4833421G17 gene [Source:MGI Symbol;Acc:MGI:1921007]	0.1926		0.0856
4833421K07Rik	ENSMUSG00000108519	RIKEN cDNA 4833421K07 gene [Source:MGI Symbol;Acc:MGI:1921844]	0	1	1
4833423E24Rik	ENSMUSG00000075217	RIKEN cDNA 4833423E24 gene [Source:MGI Symbol;Acc:MGI:2687041]	0.02026		0.8416
4833427G06Rik	ENSMUSG00000032057	RIKEN cDNA 4833427G06 gene [Source:MGI Symbol;Acc:MGI:1921013]	0.02474		0.2281
4833439L19Rik	ENSMUSG00000025871	RIKEN cDNA 4833439L19 gene [Source:MGI Symbol;Acc:MGI:1921162]	0.02774	0.5914	0.4717
4921501E09Rik	ENSMUSG00000023350	RIKEN cDNA 4921501E09 gene [Source:MGI Symbol;Acc:MGI:1921292]	0	1	1
4921504E06Rik	ENSMUSG00000026734	RIKEN cDNA 4921504E06 gene [Source:MGI Symbol;Acc:MGI:1918087]	0	1	1
4921507P07Rik	ENSMUSG00000029828	RIKEN cDNA 4921507P07 gene [Source:MGI Symbol;Acc:MGI:1918071]	0.06389	0.7433	0.6494
4921508M14Rik	ENSMUSG00000052376	RIKEN cDNA 4921508M14 gene [Source:MGI Symbol;Acc:MGI:1918094]	0.04834		0.1095
4921509C19Rik	ENSMUSG00000061525	RIKEN cDNA 4921509C19 gene [Source:MGI Symbol;Acc:MGI:2685851]	0	1	1
4921511C20Rik	ENSMUSG00000049815	RIKEN cDNA 4921511C20 gene [Source:MGI Symbol;Acc:MGI:2685229]	0	1	1
4921511E07Rik	ENSMUSG00000104133	RIKEN cDNA 4921511E07 gene [Source:MGI Symbol;Acc:MGI:1918145]	0	1	1
4921511M17Rik	ENSMUSG00000094577	RIKEN cDNA 4921511M17 gene [Source:MGI Symbol;Acc:MGI:1925342]	0	1	1
4921513H07Rik	ENSMUSG00000107042	RIKEN cDNA 4921513H07 gene [Source:MGI Symbol;Acc:MGI:1918106]	0.02593		0.2314
4921517D22Rik	ENSMUSG00000049902	RIKEN cDNA 4921517D22 gene [Source:MGI Symbol;Acc:MGI:1918150]	0	1	1
4921524J17Rik	ENSMUSG00000036934	RIKEN cDNA 4921524J17 gene [Source:MGI Symbol;Acc:MGI:1913964]	-0.3345	0.003304	0.0006402
4921524L21Rik	ENSMUSG00000039540	RIKEN cDNA 4921524L21 gene [Source:MGI Symbol;Acc:MGI:1918151]	0	1	1
4921527H02Rik	ENSMUSG00000105812	RIKEN cDNA 4921527H02 gene [Source:MGI Symbol;Acc:MGI:1918179]	0	1	1
4921527H02Rik	ENSMUSG00000106150	RIKEN cDNA 4921527H02 gene [Source:MGI Symbol;Acc:MGI:1918179]	0	1	1
4921530L21Rik	ENSMUSG00000034689	RIKEN cDNA 4921530L21 gene [Source:MGI Symbol;Acc:MGI:1913982]	0	1	1
4921534A09Rik	ENSMUSG00000110910	RIKEN cDNA 4921534A09 gene [Source:MGI Symbol;Acc:MGI:2444504]	-0.09761	0.6642	0.5549
4921536K21Rik	ENSMUSG00000020434	RIKEN cDNA 4921536K21 gene [Source:MGI Symbol;Acc:MGI:1914680]	-0.0531		0.6735
4921539E11Rik	ENSMUSG00000028520	RIKEN cDNA 4921539E11 gene [Source:MGI Symbol;Acc:MGI:1918191]	0	1	1
4922502D21Rik	ENSMUSG00000047720	RIKEN cDNA 4922502D21 gene [Source:MGI Symbol;Acc:MGI:2685920]	0	1	1
4930402F06Rik	ENSMUSG00000079421	RIKEN cDNA 4930402F06 gene [Source:MGI Symbol;Acc:MGI:1922104]	0.02474		0.2281
4930402H05Rik	ENSMUSG00000107397	RIKEN cDNA 4930402H05 gene [Source:MGI Symbol;Acc:MGI:1926044]	0	1	1
4930402H24Rik	ENSMUSG00000027309	RIKEN cDNA 4930402H24 gene [Source:MGI Symbol;Acc:MGI:1923029]	-0.3138	0.0007316	9.185e-05
4930402K13Rik	ENSMUSG00000045797	RIKEN cDNA 4930402K13 gene [Source:MGI Symbol;Acc:MGI:1923025]	0	1	1
4930404H24Rik	ENSMUSG00000079001	RIKEN cDNA 4930404H24 gene [Source:MGI Symbol;Acc:MGI:1925401]	0.005085		0.9415
4930404N11Rik	ENSMUSG00000020234	RIKEN cDNA 4930404N11 gene [Source:MGI Symbol;Acc:MGI:1921072]	-0.3161	0.07459	0.03221
4930405G09Rik	ENSMUSG00000109453	RIKEN cDNA 4930405G09 gene [Source:MGI Symbol;Acc:MGI:1921043]	-0.04568		0.1682
4930405N21Rik	ENSMUSG00000104705	RIKEN cDNA 4930405N21 gene [Source:MGI Symbol;Acc:MGI:1921047]	0.005153		0.9282
4930407I10Rik	ENSMUSG00000075524	RIKEN cDNA 4930407I10 gene [Source:MGI Symbol;Acc:MGI:2685593]	0.01103		0.9345
4930412F12Rik	ENSMUSG00000110289	RIKEN cDNA 4930412F12 gene [Source:MGI Symbol;Acc:MGI:1922099]	-0.5839	0.01624	0.004756
4930412O13Rik	ENSMUSG00000025783	RIKEN cDNA 4930412O13 gene [Source:MGI Symbol;Acc:MGI:1921185]	0	1	1
4930413G21Rik	ENSMUSG00000108452	RIKEN cDNA 4930413G21 gene [Source:MGI Symbol;Acc:MGI:1921201]	-0.4986		0.0002938
4930415L06Rik	ENSMUSG00000035387	RIKEN cDNA 4930415L06 gene [Source:MGI Symbol;Acc:MGI:3588286]	0	1	1
4930415O20Rik	ENSMUSG00000022993	RIKEN cDNA 4930415O20 gene [Source:MGI Symbol;Acc:MGI:1921113]	0.05785		0.6512
4930420N18Rik	ENSMUSG00000104199	RIKEN cDNA 4930420N18 gene [Source:MGI Symbol;Acc:MGI:1921202]	0	1	1
4930421C12Rik	ENSMUSG00000106851	RIKEN cDNA 4930421C12 gene [Source:MGI Symbol;Acc:MGI:1926038]	0	1	1
4930423C22Rik	ENSMUSG00000102249	RIKEN cDNA 4930423C22 gene [Source:MGI Symbol;Acc:MGI:1921878]	0	1	1
4930425K24Rik	ENSMUSG00000113605	RIKEN cDNA 4930425K24 gene [Source:MGI Symbol;Acc:MGI:1926166]	0	1	1
4930426L09Rik	ENSMUSG00000026736	RIKEN cDNA 4930426L09 gene [Source:MGI Symbol;Acc:MGI:1921879]	0.04919	0.8236	0.7502
4930430A15Rik	ENSMUSG00000027157	RIKEN cDNA 4930430A15 gene [Source:MGI Symbol;Acc:MGI:1914825]	0	1	1
4930430F08Rik	ENSMUSG00000046567	RIKEN cDNA 4930430F08 gene [Source:MGI Symbol;Acc:MGI:1921197]	-0.148	0.09023	0.04102
4930432K21Rik	ENSMUSG00000008129	RIKEN cDNA 4930432K21 gene [Source:MGI Symbol;Acc:MGI:1921916]	0.3512	0.07603	0.033
4930432M17Rik	ENSMUSG00000074248	RIKEN cDNA 4930432M17 gene [Source:MGI Symbol;Acc:MGI:3588188]	0	1	1
4930433I11Rik	ENSMUSG00000091692	RIKEN cDNA 4930433I11 gene [Source:MGI Symbol;Acc:MGI:2685327]	0	1	1
4930435E12Rik	ENSMUSG00000022798	RIKEN cDNA 4930435E12 gene [Source:MGI Symbol;Acc:MGI:1921913]	0	1	1
4930435N07Rik	ENSMUSG00000109551	RIKEN cDNA 4930435N07 gene [Source:MGI Symbol;Acc:MGI:1923047]	0.02593		0.2314
4930438A08Rik	ENSMUSG00000069873	RIKEN cDNA 4930438A08 gene [Source:MGI Symbol;Acc:MGI:1921238]	0.02372		0.2268
4930442H23Rik	ENSMUSG00000053603	RIKEN cDNA 4930442H23 gene [Source:MGI Symbol;Acc:MGI:1922144]	-0.01964		0.603
4930442P19Rik	ENSMUSG00000103608	RIKEN cDNA 4930442P19 gene [Source:MGI Symbol;Acc:MGI:2447822]	-0.2867		0.002826
4930443G03Rik	ENSMUSG00000108147	RIKEN cDNA 4930443G03 gene [Source:MGI Symbol;Acc:MGI:1922123]	0	1	1
4930444G20Rik	ENSMUSG00000069712	RIKEN cDNA 4930444G20 gene [Source:MGI Symbol;Acc:MGI:2149738]	0	1	1
4930444K16Rik	ENSMUSG00000112494	RIKEN cDNA 4930444K16 gene [Source:MGI Symbol;Acc:MGI:1923044]	0	1	1
4930444P10Rik	ENSMUSG00000067795	RIKEN cDNA 4930444P10 gene [Source:MGI Symbol;Acc:MGI:1923049]	0.2262		0.2521
4930447A16Rik	ENSMUSG00000022288	RIKEN cDNA 4930447A16 gene [Source:MGI Symbol;Acc:MGI:1922142]	0	1	1
4930447C04Rik	ENSMUSG00000021098	RIKEN cDNA 4930447C04 gene [Source:MGI Symbol;Acc:MGI:1923051]	-0.6421	8.252e-06	2.161e-07
4930447C11Rik	ENSMUSG00000107964	RIKEN cDNA 4930447C11 gene [Source:MGI Symbol;Acc:MGI:1922113]	0	1	1
4930447F04Rik	ENSMUSG00000031182	RIKEN cDNA 4930447F04 gene [Source:MGI Symbol;Acc:MGI:1922112]	0	1	1
4930449I04Rik	ENSMUSG00000105459	RIKEN cDNA 4930449I04 gene [Source:MGI Symbol;Acc:MGI:1921205]	-0.08228		0.175
4930449I24Rik	ENSMUSG00000079093	RIKEN cDNA 4930449I24 gene [Source:MGI Symbol;Acc:MGI:1914660]	0	1	1
4930451G09Rik	ENSMUSG00000022543	RIKEN cDNA 4930451G09 gene [Source:MGI Symbol;Acc:MGI:1921934]	0.07731	0.6114	0.4952
4930451I11Rik	ENSMUSG00000045989	RIKEN cDNA 4930451I11 gene [Source:MGI Symbol;Acc:MGI:1925368]	-0.04752		0.3414
4930452B06Rik	ENSMUSG00000021747	RIKEN cDNA 4930452B06 gene [Source:MGI Symbol;Acc:MGI:1926154]	0.4842	0.009237	0.00233
4930453N24Rik	ENSMUSG00000059920	RIKEN cDNA 4930453N24 gene [Source:MGI Symbol;Acc:MGI:1914859]	-0.2132	0.01063	0.002794
4930455H04Rik	ENSMUSG00000080907	RIKEN cDNA 4930455H04 gene [Source:MGI Symbol;Acc:MGI:1921904]	0	1	1
4930456G14Rik	ENSMUSG00000102985	RIKEN cDNA 4930456G14 gene [Source:MGI Symbol;Acc:MGI:1921928]	-0.07126		0.618
4930466K18Rik	ENSMUSG00000112332	RIKEN cDNA 4930466K18 gene [Source:MGI Symbol;Acc:MGI:1922219]	0.2476	0.06893	0.02914
4930467E23Rik	ENSMUSG00000096265	RIKEN cDNA 4930467E23 gene [Source:MGI Symbol;Acc:MGI:1923056]	0.05036		0.361
4930469K13Rik	ENSMUSG00000085684	RIKEN cDNA 4930469K13 gene [Source:MGI Symbol;Acc:MGI:1924124]	0	1	1
4930470B04Rik	ENSMUSG00000104365	RIKEN cDNA 4930470B04 gene [Source:MGI Symbol;Acc:MGI:1923057]	0	1	1
4930470P17Rik	ENSMUSG00000043583	RIKEN cDNA 4930470P17 gene [Source:MGI Symbol;Acc:MGI:1914887]	0	1	1
4930474B08Rik	ENSMUSG00000103978	RIKEN cDNA 4930474B08 gene [Source:MGI Symbol;Acc:MGI:1922186]	0	1	1
4930474N05Rik	ENSMUSG00000096405	RIKEN cDNA 4930474N05 gene [Source:MGI Symbol;Acc:MGI:3586330]	0	1	1
4930477O15Rik	ENSMUSG00000104999	RIKEN cDNA 4930477O15 gene [Source:MGI Symbol;Acc:MGI:1922233]	0.03259		0.8013
4930478M09Rik	ENSMUSG00000106950	RIKEN cDNA 4930478M09 gene [Source:MGI Symbol;Acc:MGI:1922156]	-0.05858		0.4701
4930480C01Rik	ENSMUSG00000106768	RIKEN cDNA 4930480C01 gene [Source:MGI Symbol;Acc:MGI:1922236]	0	1	1
4930480E11Rik	ENSMUSG00000035651	RIKEN cDNA 4930480E11 gene [Source:MGI Symbol;Acc:MGI:1922160]	0	1	1
4930480K02Rik	ENSMUSG00000107567	RIKEN cDNA 4930480K02 gene [Source:MGI Symbol;Acc:MGI:1922185]	0	1	1
4930486L24Rik	ENSMUSG00000050345	RIKEN cDNA 4930486L24 gene [Source:MGI Symbol;Acc:MGI:1922258]	-0.1299		0.2064
4930486N12Rik	ENSMUSG00000108697	RIKEN cDNA 4930486N12 gene [Source:MGI Symbol;Acc:MGI:1922207]	0	1	1
4930502C17Rik	ENSMUSG00000106584	RIKEN cDNA 4930502C17 gene [Source:MGI Symbol;Acc:MGI:1922225]	0	1	1
4930502E18Rik	ENSMUSG00000055555	RIKEN cDNA 4930502E18 gene [Source:MGI Symbol;Acc:MGI:1922263]	0.1825		0.2899
4930503B20Rik	ENSMUSG00000090202	RIKEN cDNA 4930503B20 gene [Source:MGI Symbol;Acc:MGI:1922264]	-0.06288		0.4231
4930503E14Rik	ENSMUSG00000072595	RIKEN cDNA 4930503E14 gene [Source:MGI Symbol;Acc:MGI:1922204]	0	1	1
4930503L19Rik	ENSMUSG00000044906	RIKEN cDNA 4930503L19 gene [Source:MGI Symbol;Acc:MGI:1922045]	-0.05552	0.5997	0.4813
4930504O13Rik	ENSMUSG00000052642	RIKEN cDNA 4930504O13 gene [Source:MGI Symbol;Acc:MGI:2685370]	0	1	1
4930505A04Rik	ENSMUSG00000040919	RIKEN cDNA 4930505A04 gene [Source:MGI Symbol;Acc:MGI:1922337]	-0.04079		0.7113
4930507D05Rik	ENSMUSG00000097129	RIKEN cDNA 4930507D05 gene [Source:MGI Symbol;Acc:MGI:1921956]	-0.07383		0.5585
4930512M02Rik	ENSMUSG00000062511	RIKEN cDNA 4930512M02 gene [Source:MGI Symbol;Acc:MGI:1922360]	0	1	1
4930513N20Rik	ENSMUSG00000109225	RIKEN cDNA 4930513N20 gene [Source:MGI Symbol;Acc:MGI:1922358]	-0.8701	0.000574	6.676e-05
4930513O06Rik	ENSMUSG00000031270	RIKEN cDNA 4930513O06 gene [Source:MGI Symbol;Acc:MGI:1922375]	0	1	1
4930516K23Rik	ENSMUSG00000090219	RIKEN cDNA 4930516K23 gene [Source:MGI Symbol;Acc:MGI:1924125]	0.1014		0.193
4930517G19Rik	ENSMUSG00000108784	RIKEN cDNA 4930517G19 gene [Source:MGI Symbol;Acc:MGI:1921977]	0	1	1
4930517J16Rik	ENSMUSG00000102880	RIKEN cDNA 4930517J16 gene [Source:MGI Symbol;Acc:MGI:1921972]	-0.07117		0.5972
4930518I15Rik	ENSMUSG00000074629	RIKEN cDNA 4930518I15 gene [Source:MGI Symbol;Acc:MGI:1921954]	-0.2844	0.1211	0.05915
4930519E07Rik	ENSMUSG00000106865	RIKEN cDNA 4930519E07 gene [Source:MGI Symbol;Acc:MGI:1921963]	0	1	1
4930519G04Rik	ENSMUSG00000029564	RIKEN cDNA 4930519G04 gene [Source:MGI Symbol;Acc:MGI:1914843]	0.1186		0.03256
4930519P11Rik	ENSMUSG00000097602	RIKEN cDNA 4930519P11 gene [Source:MGI Symbol;Acc:MGI:1921971]	0.03201		0.7342
4930522H14Rik	ENSMUSG00000060491	RIKEN cDNA 4930522H14 gene [Source:MGI Symbol;Acc:MGI:1914896]	0	1	1
4930522L14Rik	ENSMUSG00000072762	RIKEN cDNA 4930522L14 gene [Source:MGI Symbol;Acc:MGI:1925270]	0.1281	0.5845	0.4637
4930523C07Rik	ENSMUSG00000090394	RIKEN cDNA 4930523C07 gene [Source:MGI Symbol;Acc:MGI:1914897]	0.4422	0.357	0.2409
4930524B15Rik	ENSMUSG00000020299	RIKEN cDNA 4930524B15 gene [Source:MGI Symbol;Acc:MGI:1914842]	0.06571		0.4368
4930524J08Rik	ENSMUSG00000035364	RIKEN cDNA 4930524J08 gene [Source:MGI Symbol;Acc:MGI:1922379]	-0.6369	0.02746	0.009299
4930524N10Rik	ENSMUSG00000059663	RIKEN cDNA 4930524N10 gene [Source:MGI Symbol;Acc:MGI:1922321]	0	1	1
4930526M16Rik	ENSMUSG00000105251	RIKEN cDNA 4930526M16 gene [Source:MGI Symbol;Acc:MGI:1922486]	0	1	1
4930528J11Rik	ENSMUSG00000107012	RIKEN cDNA 4930528J11 gene [Source:MGI Symbol;Acc:MGI:1922474]	-0.2097		0.2139
4930533L02Rik	ENSMUSG00000104236	RIKEN cDNA 4930533L02 gene [Source:MGI Symbol;Acc:MGI:1922457]	0	1	1
4930535I16Rik	ENSMUSG00000096969	RIKEN cDNA 4930535I16 gene [Source:MGI Symbol;Acc:MGI:1922470]	-0.04943		0.3714
4930539E08Rik	ENSMUSG00000048905	RIKEN cDNA 4930539E08 gene [Source:MGI Symbol;Acc:MGI:1925441]	0.1946	0.3452	0.2302
4930540E01Rik	ENSMUSG00000103407	RIKEN cDNA 4930540E01 gene [Source:MGI Symbol;Acc:MGI:1922424]	0	1	1
4930543I11Rik	ENSMUSG00000112537	RIKEN cDNA 4930543I11 gene [Source:MGI Symbol;Acc:MGI:1922475]	0	1	1
4930544D05Rik	ENSMUSG00000087279	RIKEN cDNA 4930544D05 gene [Source:MGI Symbol;Acc:MGI:2148639]	0	1	1
4930544G11Rik	ENSMUSG00000036463	RIKEN cDNA 4930544G11 gene [Source:MGI Symbol;Acc:MGI:1914903]	0	1	1
4930544L04Rik	ENSMUSG00000073803	RIKEN cDNA 4930544L04 gene [Source:MGI Symbol;Acc:MGI:1926057]	0	1	1
4930546C10Rik	ENSMUSG00000024546	RIKEN cDNA 4930546C10 gene [Source:MGI Symbol;Acc:MGI:1926181]	0	1	1
4930548H24Rik	ENSMUSG00000029138	RIKEN cDNA 4930548H24 gene [Source:MGI Symbol;Acc:MGI:1914906]	0.1104		0.2518
4930550C14Rik	ENSMUSG00000005131	RIKEN cDNA 4930550C14 gene [Source:MGI Symbol;Acc:MGI:1922561]	-0.003008		0.9696
4930550L24Rik	ENSMUSG00000046180	RIKEN cDNA 4930550L24 gene [Source:MGI Symbol;Acc:MGI:1922602]	0.2162		0.1411
4930553I04Rik	ENSMUSG00000105483	RIKEN cDNA 4930553I04 gene [Source:MGI Symbol;Acc:MGI:1922494]	0.0252		0.2294
4930553I21Rik	ENSMUSG00000111165	RIKEN cDNA 4930553I21 gene [Source:MGI Symbol;Acc:MGI:1922603]	0	1	1
4930553J12Rik	ENSMUSG00000022931	RIKEN cDNA 4930553J12 gene [Source:MGI Symbol;Acc:MGI:1922601]	-0.02291		0.2516
4930553M12Rik	ENSMUSG00000054351	RIKEN cDNA 4930553M12 gene [Source:MGI Symbol;Acc:MGI:1922496]	0	1	1
4930554G22Rik	ENSMUSG00000106359	RIKEN cDNA 4930554G22 gene [Source:MGI Symbol;Acc:MGI:1922590]	0	1	1
4930555G01Rik	ENSMUSG00000096197	RIKEN cDNA 4930555G01 gene [Source:MGI Symbol;Acc:MGI:1922055]	0	1	1
4930556H04Rik	ENSMUSG00000114190	RIKEN cDNA 4930556H04 gene [Source:MGI Symbol;Acc:MGI:1923092]	-0.01342		0.9386
4930556J24Rik	ENSMUSG00000034493	RIKEN cDNA 4930556J24 gene [Source:MGI Symbol;Acc:MGI:1922592]	-0.1784		0.0154
4930557B06Rik	ENSMUSG00000106191	RIKEN cDNA 4930557B06 gene [Source:MGI Symbol;Acc:MGI:1922593]	0	1	1
4930558C23Rik	ENSMUSG00000105734	RIKEN cDNA 4930558C23 gene [Source:MGI Symbol;Acc:MGI:1914904]	0	1	1
4930558K02Rik	ENSMUSG00000086277	RIKEN cDNA 4930558K02 gene [Source:MGI Symbol;Acc:MGI:1922618]	-0.009168		0.9037
4930560O18Rik	ENSMUSG00000109445	RIKEN cDNA 4930560O18 gene [Source:MGI Symbol;Acc:MGI:1923088]	0	1	1
4930562C15Rik	ENSMUSG00000022518	RIKEN cDNA 4930562C15 gene [Source:MGI Symbol;Acc:MGI:1926059]	0.002984		0.9586
4930563D23Rik	ENSMUSG00000051728	RIKEN cDNA 4930563D23 gene [Source:MGI Symbol;Acc:MGI:1922578]	-0.05095		0.5946
4930563M21Rik	ENSMUSG00000050702	RIKEN cDNA 4930563M21 gene [Source:MGI Symbol;Acc:MGI:1922508]	-0.01986		0.603
4930564D02Rik	ENSMUSG00000051788	RIKEN cDNA 4930564D02 gene [Source:MGI Symbol;Acc:MGI:1922519]	0	1	1
4930566N20Rik	ENSMUSG00000102322	RIKEN cDNA 4930566N20 gene [Source:MGI Symbol;Acc:MGI:1923174]	0	1	1
4930567H17Rik	ENSMUSG00000073141	RIKEN cDNA 4930567H17 gene [Source:MGI Symbol;Acc:MGI:3588249]	0	1	1
4930568D16Rik	ENSMUSG00000026882	RIKEN cDNA 4930568D16 gene [Source:MGI Symbol;Acc:MGI:1923109]	0	1	1
4930569F06Rik	ENSMUSG00000041512	RIKEN cDNA 4930569F06 gene [Source:MGI Symbol;Acc:MGI:1925305]	0	1	1
4930572O03Rik	ENSMUSG00000069720	RIKEN cDNA 4930572O03 gene [Source:MGI Symbol;Acc:MGI:2441686]	0	1	1
4930577N17Rik	ENSMUSG00000087440	RIKEN cDNA 4930577N17 gene [Source:MGI Symbol;Acc:MGI:1914996]	-0.2558	0.1708	0.09212
4930578C19Rik	ENSMUSG00000037358	RIKEN cDNA 4930578C19 gene [Source:MGI Symbol;Acc:MGI:1923155]	0.147	0.4053	0.2842
4930578G10Rik	ENSMUSG00000054885	RIKEN cDNA 4930578G10 gene [Source:MGI Symbol;Acc:MGI:1923202]	0.00437		0.9415
4930578I06Rik	ENSMUSG00000021961	RIKEN cDNA 4930578I06 gene [Source:MGI Symbol;Acc:MGI:1915000]	0.1119		0.1664
4930578I07Rik	ENSMUSG00000104220	RIKEN cDNA 4930578I07 gene [Source:MGI Symbol;Acc:MGI:1923142]	0	1	1
4930579F01Rik	ENSMUSG00000012042	RIKEN cDNA 4930579F01 gene [Source:MGI Symbol;Acc:MGI:1914991]	0	1	1
4930579G24Rik	ENSMUSG00000027811	RIKEN cDNA 4930579G24 gene [Source:MGI Symbol;Acc:MGI:1923189]	-0.04596	0.7669	0.6788
4930583I09Rik	ENSMUSG00000024088	RIKEN cDNA 4930583I09 gene [Source:MGI Symbol;Acc:MGI:1925307]	0	1	1
4930584E12Rik	ENSMUSG00000111540	RIKEN cDNA 4930584E12 gene [Source:MGI Symbol;Acc:MGI:1923169]	-0.1069		0.1048
4930589O11Rik	ENSMUSG00000107195	RIKEN cDNA 4930589O11 gene [Source:MGI Symbol;Acc:MGI:1925464]	-0.2241	0.3514	0.2357
4930590H14Rik	ENSMUSG00000103794	RIKEN cDNA 4930590H14 gene [Source:MGI Symbol;Acc:MGI:1923182]	0	1	1
4930590J08Rik	ENSMUSG00000034063	RIKEN cDNA 4930590J08 gene [Source:MGI Symbol;Acc:MGI:2685917]	0.128	0.549	0.4266
4930594C11Rik	ENSMUSG00000103948	RIKEN cDNA 4930594C11 gene [Source:MGI Symbol;Acc:MGI:1924883]	-0.02072		0.603
4930595D18Rik	ENSMUSG00000083193	RIKEN cDNA 4930595D18 gene [Source:MGI Symbol;Acc:MGI:1925312]	-0.1866		0.2112
4930595M18Rik	ENSMUSG00000060673	RIKEN cDNA 4930595M18 gene [Source:MGI Symbol;Acc:MGI:3045300]	0	1	1
4930595O18Rik	ENSMUSG00000108074	RIKEN cDNA 4930595O18 gene [Source:MGI Symbol;Acc:MGI:1922624]	0	1	1
4930596D02Rik	ENSMUSG00000041068	RIKEN cDNA 4930596D02 gene [Source:MGI Symbol;Acc:MGI:3588288]	0	1	1
4930597L12Rik	ENSMUSG00000104964	RIKEN cDNA 4930597L12 gene [Source:MGI Symbol;Acc:MGI:1922635]	0	1	1
4930599N24Rik	ENSMUSG00000105545	RIKEN cDNA 4930599N24 gene [Source:MGI Symbol;Acc:MGI:1922633]	0	1	1
4931400O07Rik	ENSMUSG00000031194	RIKEN cDNA 4931400O07 gene [Source:MGI Symbol;Acc:MGI:1918186]	0	1	1
4931406B18Rik	ENSMUSG00000013353	RIKEN cDNA 4931406B18 gene [Source:MGI Symbol;Acc:MGI:1921304]	0	1	1
4931406C07Rik	ENSMUSG00000031938	RIKEN cDNA 4931406C07 gene [Source:MGI Symbol;Acc:MGI:1918234]	0.2429	0.05636	0.02273
4931406P16Rik	ENSMUSG00000066571	RIKEN cDNA 4931406P16 gene [Source:MGI Symbol;Acc:MGI:1924311]	0.2121	0.003197	0.0006142
4931408C20Rik	ENSMUSG00000073722	RIKEN cDNA 4931408C20 gene [Source:MGI Symbol;Acc:MGI:3588222]	0	1	1
4931409K22Rik	ENSMUSG00000038199	RIKEN cDNA 4931409K22 gene [Source:MGI Symbol;Acc:MGI:3045319]	-0.06107		0.4289
4931412I15Rik	ENSMUSG00000108826	RIKEN cDNA 4931412I15 gene [Source:MGI Symbol;Acc:MGI:1918245]	-0.05213		0.1798
4931414P19Rik	ENSMUSG00000022179	RIKEN cDNA 4931414P19 gene [Source:MGI Symbol;Acc:MGI:1921609]	0.1698	0.1784	0.09721
4931417E11Rik	ENSMUSG00000056197	RIKEN cDNA 4931417E11 gene [Source:MGI Symbol;Acc:MGI:1913990]	0	1	1
4931422A03Rik	ENSMUSG00000046085	RIKEN cDNA 4931422A03 gene [Source:MGI Symbol;Acc:MGI:1918236]	0	1	1
4931423N10Rik	ENSMUSG00000026774	RIKEN cDNA 4931423N10 gene [Source:MGI Symbol;Acc:MGI:1918231]	-0.2385	0.3654	0.2484
4931428F04Rik	ENSMUSG00000014837	RIKEN cDNA 4931428F04 gene [Source:MGI Symbol;Acc:MGI:1921606]	-0.1	0.1313	0.06564
4931428L18Rik	ENSMUSG00000086727	RIKEN cDNA 4931428L18 gene [Source:MGI Symbol;Acc:MGI:1918238]	0	1	1
4931429L15Rik	ENSMUSG00000056617	RIKEN cDNA 4931429L15 gene [Source:MGI Symbol;Acc:MGI:1921611]	-0.04613		0.3414
4931440F15Rik	ENSMUSG00000078157	RIKEN cDNA 4931440F15 gene [Source:MGI Symbol;Acc:MGI:2441689]	0.09347		0.4694
4932411N23Rik	ENSMUSG00000058670	RIKEN cDNA 4932411N23 gene [Source:MGI Symbol;Acc:MGI:3045322]	0	1	1
4932414N04Rik	ENSMUSG00000079324	RIKEN cDNA 4932414N04 gene [Source:MGI Symbol;Acc:MGI:1922971]	0.0252		0.2294
4932415D10Rik	ENSMUSG00000044581	RIKEN cDNA 4932415D10 gene [Source:MGI Symbol;Acc:MGI:3045298]	0.1437		0.2112
4932429P05Rik	ENSMUSG00000079513	RIKEN cDNA 4932429P05 gene [Source:MGI Symbol;Acc:MGI:3588287]	0	1	1
4932431L22Rik	ENSMUSG00000104442	RIKEN cDNA 4932431L22 gene [Source:MGI Symbol;Acc:MGI:3588255]	0	1	1
4932438A13Rik	ENSMUSG00000037270	RIKEN cDNA 4932438A13 gene [Source:MGI Symbol;Acc:MGI:2444631]	0.2556	7.182e-05	4.283e-06
4932438H23Rik	ENSMUSG00000039851	RIKEN cDNA 4932438H23 gene [Source:MGI Symbol;Acc:MGI:1921637]	0.1638		0.5208
4932442E05Rik	ENSMUSG00000104443	RIKEN cDNA 4932442E05 gene [Source:MGI Symbol;Acc:MGI:1921665]	-0.187		0.0382
4932443I19Rik	ENSMUSG00000090336	RIKEN cDNA 4932443I19 gene [Source:MGI Symbol;Acc:MGI:2685952]	-0.01481		0.926
4933400A11Rik	ENSMUSG00000055357	RIKEN cDNA 4933400A11 gene [Source:MGI Symbol;Acc:MGI:1913997]	0	1	1
4933401J01Rik	ENSMUSG00000102693	RIKEN cDNA 4933401J01 gene [Source:MGI Symbol;Acc:MGI:1918292]	0	1	1
4933402D24Rik	ENSMUSG00000025961	RIKEN cDNA 4933402D24 gene [Source:MGI Symbol;Acc:MGI:1921676]	0.04907		0.1484
4933402E13Rik	ENSMUSG00000045330	RIKEN cDNA 4933402E13 gene [Source:MGI Symbol;Acc:MGI:1921687]	0	1	1
4933402J07Rik	ENSMUSG00000069971	RIKEN cDNA 4933402J07 gene [Source:MGI Symbol;Acc:MGI:3607717]	0	1	1
4933402N03Rik	ENSMUSG00000013668	RIKEN cDNA 4933402N03 gene [Source:MGI Symbol;Acc:MGI:1914681]	0	1	1
4933402N22Rik	ENSMUSG00000067848	RIKEN cDNA 4933402N22 gene [Source:MGI Symbol;Acc:MGI:3703021]	0	1	1
4933403L11Rik	ENSMUSG00000103321	RIKEN cDNA 4933403L11 gene [Source:MGI Symbol;Acc:MGI:1918282]	-0.02304		0.2516
4933403O08Rik	ENSMUSG00000079460	RIKEN cDNA 4933403O08 gene [Source:MGI Symbol;Acc:MGI:1918280]	0	1	1
4933405L10Rik	ENSMUSG00000013158	RIKEN cDNA 4933405L10 gene [Source:MGI Symbol;Acc:MGI:1918296]	-0.044		0.6682
4933405O20Rik	ENSMUSG00000084234	RIKEN cDNA 4933405O20 gene [Source:MGI Symbol;Acc:MGI:2142174]	0	1	1
4933406L23Rik	ENSMUSG00000107793	RIKEN cDNA 4933406L23 gene [Source:MGI Symbol;Acc:MGI:1913999]	0	1	1
4933406M09Rik	ENSMUSG00000050526	RIKEN cDNA 4933406M09 gene [Source:MGI Symbol;Acc:MGI:3045320]	0	1	1
4933407L21Rik	ENSMUSG00000026224	RIKEN cDNA 4933407L21 gene [Source:MGI Symbol;Acc:MGI:1918391]	0.02284	0.9389	0.9109
4933408B17Rik	ENSMUSG00000049357	RIKEN cDNA 4933408B17 gene [Source:MGI Symbol;Acc:MGI:3045347]	-0.04099	0.8521	0.789
4933409G03Rik	ENSMUSG00000053896	RIKEN cDNA 4933409G03 gene [Source:MGI Symbol;Acc:MGI:3045336]	0	1	1
4933411K16Rik	ENSMUSG00000090369	RIKEN cDNA 4933411K16 gene [Source:MGI Symbol;Acc:MGI:1914015]	0.09981		0.4414
4933412E24Rik	ENSMUSG00000071749	RIKEN cDNA 4933412E24 gene [Source:MGI Symbol;Acc:MGI:1918338]	0	1	1
4933412L11Rik	ENSMUSG00000108227	RIKEN cDNA 4933412L11 gene [Source:MGI Symbol;Acc:MGI:1921328]	0	1	1
4933414I15Rik	ENSMUSG00000072983	RIKEN cDNA 4933414I15 gene [Source:MGI Symbol;Acc:MGI:1918374]	0	1	1
4933415A04Rik	ENSMUSG00000045877	RIKEN cDNA 4933415A04 gene [Source:MGI Symbol;Acc:MGI:1922977]	0.16	0.4147	0.2937
4933415F23Rik	ENSMUSG00000073730	RIKEN cDNA 4933415F23 gene [Source:MGI Symbol;Acc:MGI:1914005]	0.02593		0.2314
4933415J04Rik	ENSMUSG00000105735	RIKEN cDNA 4933415J04 gene [Source:MGI Symbol;Acc:MGI:1918422]	0.02512		0.5183
4933416C03Rik	ENSMUSG00000074734	RIKEN cDNA 4933416C03 gene [Source:MGI Symbol;Acc:MGI:3588269]	0	1	1
4933417A18Rik	ENSMUSG00000021415	RIKEN cDNA 4933417A18 gene [Source:MGI Symbol;Acc:MGI:1914011]	0	1	1
4933417C20Rik	ENSMUSG00000103006	RIKEN cDNA 4933417C20 gene [Source:MGI Symbol;Acc:MGI:1918378]	-0.3195	0.1079	0.05101
4933421I07Rik	ENSMUSG00000030463	RIKEN cDNA 4933421I07 gene [Source:MGI Symbol;Acc:MGI:1918412]	0	1	1
4933423L19Rik	ENSMUSG00000108821	RIKEN cDNA 4933423L19 gene [Source:MGI Symbol;Acc:MGI:1918357]	0	1	1
4933424G06Rik	ENSMUSG00000102416	RIKEN cDNA 4933424G06 gene [Source:MGI Symbol;Acc:MGI:1918416]	-0.02129		0.86
4933424N20Rik	ENSMUSG00000106766	RIKEN cDNA 4933424N20 gene [Source:MGI Symbol;Acc:MGI:1914014]	0	1	1
4933425L06Rik	ENSMUSG00000021718	RIKEN cDNA 4933425L06 gene [Source:MGI Symbol;Acc:MGI:1914013]	0	1	1
4933425M03Rik	ENSMUSG00000106508	RIKEN cDNA 4933425M03 gene [Source:MGI Symbol;Acc:MGI:1918440]	0.2215		0.08246
4933427D14Rik	ENSMUSG00000020807	RIKEN cDNA 4933427D14 gene [Source:MGI Symbol;Acc:MGI:1921727]	-0.0745	0.4614	0.3386
4933427I04Rik	ENSMUSG00000073761	Riken cDNA 4933427I04 gene [Source:MGI Symbol;Acc:MGI:3613760]	0	1	1
4933428G20Rik	ENSMUSG00000047988	RIKEN cDNA 4933428G20 gene [Source:MGI Symbol;Acc:MGI:1918475]	-0.06713		0.5274
4933428M09Rik	ENSMUSG00000042525	RIKEN cDNA 4933428M09 gene [Source:MGI Symbol;Acc:MGI:1918498]	0	1	1
4933430H06Rik	ENSMUSG00000107172	RIKEN cDNA 4933430H06 gene [Source:MGI Symbol;Acc:MGI:1918558]	-0.02176		0.2516
4933430I17Rik	ENSMUSG00000058046	RIKEN cDNA 4933430I17 gene [Source:MGI Symbol;Acc:MGI:3045314]	0.2815	0.242	0.1436
4933431C10Rik	ENSMUSG00000108923	RIKEN cDNA 4933431C10 gene [Source:MGI Symbol;Acc:MGI:1918572]	-0.04318		0.1636
4933431K14Rik	ENSMUSG00000103715	RIKEN cDNA 4933431K14 gene [Source:MGI Symbol;Acc:MGI:1918545]	-0.2748	0.08866	0.04006
4933434E20Rik	ENSMUSG00000027942	RIKEN cDNA 4933434E20 gene [Source:MGI Symbol;Acc:MGI:1914027]	-0.1817	0.0009934	0.0001358
4933436F18Rik	ENSMUSG00000104380	RIKEN cDNA 4933436F18 gene [Source:MGI Symbol;Acc:MGI:1918465]	0	1	1
4933436I01Rik	ENSMUSG00000025288	RIKEN cDNA 4933436I01 gene [Source:MGI Symbol;Acc:MGI:1914030]	0	1	1
4933436P19Rik	ENSMUSG00000112623	RIKEN cDNA 4933436P19 gene [Source:MGI Symbol;Acc:MGI:1918516]	0	1	1
4933437G19Rik	ENSMUSG00000104719	RIKEN cDNA 4933437G19 gene [Source:MGI Symbol;Acc:MGI:1918553]	-0.01655		0.8081
4933439N06Rik	ENSMUSG00000107830	RIKEN cDNA 4933439N06 gene [Source:MGI Symbol;Acc:MGI:1918549]	0	1	1
4933440N22Rik	ENSMUSG00000042087	RIKEN cDNA 4933440N22 gene [Source:MGI Symbol;Acc:MGI:1921721]	-0.2948		0.09542
5031410I06Rik	ENSMUSG00000051940	RIKEN cDNA 5031410I06 gene [Source:MGI Symbol;Acc:MGI:3036277]	0	1	1
5031439G07Rik	ENSMUSG00000036046	RIKEN cDNA 5031439G07 gene [Source:MGI Symbol;Acc:MGI:2444899]	0.02029	0.675	0.5676
5033424D13Rik	ENSMUSG00000112981	RIKEN cDNA 5033424D13 gene [Source:MGI Symbol;Acc:MGI:1923225]	0	1	1
5033425B01Rik	ENSMUSG00000111468	RIKEN cDNA 5033425B01 gene [Source:MGI Symbol;Acc:MGI:1921983]	0	1	1
5330406M23Rik	ENSMUSG00000104030	RIKEN cDNA 5330406M23 gene [Source:MGI Symbol;Acc:MGI:1923921]	0.0008032		0.9586
5330409N07Rik	ENSMUSG00000113927	RIKEN cDNA 5330409N07 gene [Source:MGI Symbol;Acc:MGI:2442687]	0	1	1
5330417C22Rik	ENSMUSG00000040412	RIKEN cDNA 5330417C22 gene [Source:MGI Symbol;Acc:MGI:1923930]	0.05362	0.5534	0.4314
5330417H12Rik	ENSMUSG00000049740	RIKEN cDNA 5330417H12 gene [Source:MGI Symbol;Acc:MGI:1923929]	0	1	1
5330425B07Rik	ENSMUSG00000105729	RIKEN cDNA 5330425B07 gene [Source:MGI Symbol;Acc:MGI:1924313]	0.02593		0.2314
5330437M03Rik	ENSMUSG00000106855	RIKEN cDNA 5330437M03 gene [Source:MGI Symbol;Acc:MGI:2444650]	-0.06788		0.09592
5430401F13Rik	ENSMUSG00000094113	RIKEN cDNA 5430401F13 gene [Source:MGI Symbol;Acc:MGI:1918642]	0	1	1
5430402E10Rik	ENSMUSG00000044121	RIKEN cDNA 5430402E10 gene [Source:MGI Symbol;Acc:MGI:1918601]	0	1	1
5430403G16Rik	ENSMUSG00000072763	RIKEN cDNA 5430403G16 gene [Source:MGI Symbol;Acc:MGI:1924450]	-0.03998	0.8424	0.7756
5430419D17Rik	ENSMUSG00000006204	RIKEN cDNA 5430419D17 gene [Source:MGI Symbol;Acc:MGI:1918645]	0.8237	0.06123	0.02516
5430420F09Rik	ENSMUSG00000102808	RIKEN cDNA 5430420F09 gene [Source:MGI Symbol;Acc:MGI:1921741]	0	1	1
5430427O19Rik	ENSMUSG00000025058	RIKEN cDNA 5430427O19 gene [Source:MGI Symbol;Acc:MGI:1918648]	0.2227		0.04015
5430430B14Rik	ENSMUSG00000109953	RIKEN cDNA 5430430B14 gene [Source:MGI Symbol;Acc:MGI:1918674]	0.076		0.5444
5430433H01Rik	ENSMUSG00000104075	RIKEN cDNA 5430433H01 gene [Source:MGI Symbol;Acc:MGI:1918620]	0.02372		0.2268
5430434F05Rik	ENSMUSG00000108780	RIKEN cDNA 5430434F05 gene [Source:MGI Symbol;Acc:MGI:1925345]	-0.1567		0.0391
5530400C23Rik	ENSMUSG00000055594	RIKEN cDNA 5530400C23 gene [Source:MGI Symbol;Acc:MGI:1918650]	0	1	1
5530400K19Rik	ENSMUSG00000102404	RIKEN cDNA 5530400K19 gene [Source:MGI Symbol;Acc:MGI:1921757]	-0.03194		0.736
5530401A14Rik	ENSMUSG00000020703	RIKEN cDNA 5530401A14 gene [Source:MGI Symbol;Acc:MGI:1918638]	0.1994		0.02154
5730408A14Rik	ENSMUSG00000104343	RIKEN cDNA 5730408A14 gene [Source:MGI Symbol;Acc:MGI:1917766]	0.02568		0.2307
5730409E04Rik	ENSMUSG00000073755	RIKEN cDNA 5730409E04Rik gene [Source:MGI Symbol;Acc:MGI:3609248]	0.08943	0.1749	0.09486
5730455P16Rik	ENSMUSG00000057181	RIKEN cDNA 5730455P16 gene [Source:MGI Symbol;Acc:MGI:1917841]	0.02343	0.745	0.6516
5730480H06Rik	ENSMUSG00000029089	RIKEN cDNA 5730480H06 gene [Source:MGI Symbol;Acc:MGI:1917842]	-0.04902	0.6505	0.5396
5730488B01Rik	ENSMUSG00000103995	RIKEN cDNA 5730488B01 gene [Source:MGI Symbol;Acc:MGI:1917852]	0	1	1
5730507A11Rik	ENSMUSG00000107468	RIKEN cDNA 5730507A11 gene [Source:MGI Symbol;Acc:MGI:1917874]	-0.1067		0.4107
5730507C01Rik	ENSMUSG00000073197	RIKEN cDNA 5730507C01 gene [Source:MGI Symbol;Acc:MGI:1917882]	-0.4017	0.1308	0.06529
5730522E02Rik	ENSMUSG00000032985	RIKEN cDNA 5730522E02 gene [Source:MGI Symbol;Acc:MGI:1917876]	-0.2494		0.1702
5730559C18Rik	ENSMUSG00000041605	RIKEN cDNA 5730559C18 gene [Source:MGI Symbol;Acc:MGI:1921579]	0.1216		0.2895
5730585A16Rik	ENSMUSG00000102297	RIKEN cDNA 5730585A16 gene [Source:MGI Symbol;Acc:MGI:1924346]	0	1	1
5730596B20Rik	ENSMUSG00000056468	RIKEN cDNA 5730596B20 gene [Source:MGI Symbol;Acc:MGI:1924830]	0	1	1
5830411K02Rik	ENSMUSG00000105421	RIKEN cDNA 5830411K02 gene [Source:MGI Symbol;Acc:MGI:1923267]	0	1	1
5830411N06Rik	ENSMUSG00000054672	RIKEN cDNA 5830411N06 gene [Source:MGI Symbol;Acc:MGI:2443685]	0.04834		0.1095
5830415G21Rik	ENSMUSG00000102895	RIKEN cDNA 5830415G21 gene [Source:MGI Symbol;Acc:MGI:1923259]	-0.01255		0.9032
5830437K03Rik	ENSMUSG00000104579	RIKEN cDNA 5830437K03 gene [Source:MGI Symbol;Acc:MGI:1923318]	0	1	1
5830444F18Rik	ENSMUSG00000102744	RIKEN cDNA 5830444F18 gene [Source:MGI Symbol;Acc:MGI:2444780]	0.02372		0.2268
5830462I19Rik	ENSMUSG00000091102	RIKEN cDNA 5830462I19 gene [Source:MGI Symbol;Acc:MGI:3642105]	-0.1103		0.2578
5830462O15Rik	ENSMUSG00000110972	RIKEN cDNA 5830462O15 gene [Source:MGI Symbol;Acc:MGI:1923360]	-0.02176		0.2516
5830473C10Rik	ENSMUSG00000070690	RIKEN cDNA 5830473C10 gene [Source:MGI Symbol;Acc:MGI:1923342]	-0.04182		0.3622
5930409G06Rik	ENSMUSG00000103477	RIKEN cDNA 5930409G06 gene [Source:MGI Symbol;Acc:MGI:1924316]	-0.2475	0.2118	0.1206
5930420M18Rik	ENSMUSG00000107201	RIKEN cDNA 5930420M18 gene [Source:MGI Symbol;Acc:MGI:2441703]	-0.2581	0.2163	0.1239
5930422O12Rik	ENSMUSG00000048544	RIKEN cDNA 5930422O12 gene [Source:MGI Symbol;Acc:MGI:2442538]	0.1137		0.4024
6030400A10Rik	ENSMUSG00000105326	RIKEN cDNA 6030400A10 gene [Source:MGI Symbol;Acc:MGI:1924319]	0.1471		0.2152
6030408B16Rik	ENSMUSG00000075408	RIKEN cDNA 6030408B16 gene [Source:MGI Symbol;Acc:MGI:1924967]	-0.08402		0.5386
6030419C18Rik	ENSMUSG00000066607	RIKEN cDNA 6030419C18 gene [Source:MGI Symbol;Acc:MGI:2442108]	-0.05176	0.4125	0.2915
6030445D17Rik	ENSMUSG00000066178	RIKEN cDNA 6030445D17 gene [Source:MGI Symbol;Acc:MGI:2443447]	0.06814		0.6831
6030452D12Rik	ENSMUSG00000054069	RIKEN cDNA 6030452D12 gene [Source:MGI Symbol;Acc:MGI:3045356]	0	1	1
6030458C11Rik	ENSMUSG00000022195	RIKEN cDNA 6030458C11 gene [Source:MGI Symbol;Acc:MGI:1925127]	-0.1051	0.1042	0.04891
6030460B20Rik	ENSMUSG00000103822	RIKEN cDNA 6030460B20 gene [Source:MGI Symbol;Acc:MGI:1924974]	0.003281		0.9586
6030468B19Rik	ENSMUSG00000025573	RIKEN cDNA 6030468B19 gene [Source:MGI Symbol;Acc:MGI:1924977]	-0.02302		0.2516
6030498E09Rik	ENSMUSG00000051361	RIKEN cDNA 6030498E09 gene [Source:MGI Symbol;Acc:MGI:1925133]	0.1147		0.07298
6330409D20Rik	ENSMUSG00000009551	RIKEN cDNA 6330409D20 gene [Source:MGI Symbol;Acc:MGI:1917980]	0.2341	0.2187	0.1257
6330415B21Rik	ENSMUSG00000108077	RIKEN cDNA 6330415B21 gene [Source:MGI Symbol;Acc:MGI:1918003]	0	1	1
6330419E04Rik	ENSMUSG00000107414	RIKEN cDNA 6330419E04 gene [Source:MGI Symbol;Acc:MGI:1918013]	-0.04572		0.1683
6330537M06Rik	ENSMUSG00000110575	RIKEN cDNA 6330537M06 gene [Source:MGI Symbol;Acc:MGI:1923413]	-0.0815		0.6078
6430500D05Rik	ENSMUSG00000105481	RIKEN cDNA 6430500D05 gene [Source:MGI Symbol;Acc:MGI:1924132]	0.02474		0.2281
6430511E19Rik	ENSMUSG00000102555	RIKEN cDNA 6430511E19 gene [Source:MGI Symbol;Acc:MGI:2443259]	0.1803	0.161	0.08528
6430531B16Rik	ENSMUSG00000073795	RIKEN cDNA 6430531B16 gene [Source:MGI Symbol;Acc:MGI:2685939]	0.2976	0.2199	0.1265
6430548M08Rik	ENSMUSG00000031824	RIKEN cDNA 6430548M08 gene [Source:MGI Symbol;Acc:MGI:2443793]	0.5047	2.275e-07	8.433e-10
6430550D23Rik	ENSMUSG00000074646	RIKEN cDNA 6430550D23 gene [Source:MGI Symbol;Acc:MGI:2443361]	-0.4107	0.05937	0.02425
6430571L13Rik	ENSMUSG00000037977	RIKEN cDNA 6430571L13 gene [Source:MGI Symbol;Acc:MGI:2445137]	-0.2518	0.003161	0.0006046
6430573F11Rik	ENSMUSG00000039620	RIKEN cDNA 6430573F11 gene [Source:MGI Symbol;Acc:MGI:2442328]	0.02914	0.8029	0.7236
6430628N08Rik	ENSMUSG00000034185	RIKEN cDNA 6430628N08 gene [Source:MGI Symbol;Acc:MGI:1923487]	0.02707		0.5183
6430710M23Rik	ENSMUSG00000110127	RIKEN cDNA 6430710M23 gene [Source:MGI Symbol;Acc:MGI:1923464]	-0.07181		0.6723
6720464F23Rik	ENSMUSG00000103432	RIKEN cDNA 6720464F23 gene [Source:MGI Symbol;Acc:MGI:2444677]	0.0739		0.159
6720469O03Rik	ENSMUSG00000108507	RIKEN cDNA 6720469O03 gene [Source:MGI Symbol;Acc:MGI:1924988]	0	1	1
6720475M21Rik	ENSMUSG00000107009	RIKEN cDNA 6720475M21 gene [Source:MGI Symbol;Acc:MGI:1925146]	0	1	1
6720482G16Rik	ENSMUSG00000106553	RIKEN cDNA 6720482G16 gene [Source:MGI Symbol;Acc:MGI:1925148]	0.05007		0.2976
6720489N17Rik	ENSMUSG00000072066	RIKEN cDNA 6720489N17 gene [Source:MGI Symbol;Acc:MGI:2443901]	0.02428	0.9043	0.8605
6820402A03Rik	ENSMUSG00000103706	RIKEN cDNA 6820402A03 gene [Source:MGI Symbol;Acc:MGI:1922992]	0.06357		0.714
6820408C15Rik	ENSMUSG00000032680	RIKEN cDNA 6820408C15 gene [Source:MGI Symbol;Acc:MGI:3045333]	0.4686	0.01285	0.003543
7330423F06Rik	ENSMUSG00000105870	RIKEN cDNA 7330423F06 gene [Source:MGI Symbol;Acc:MGI:1925396]	0	1	1
7420426K07Rik	ENSMUSG00000074123	RIKEN cDNA 7420426K07 gene [Source:MGI Symbol;Acc:MGI:3588253]	0	1	1
7420461P10Rik	ENSMUSG00000091060	RIKEN cDNA 7420461P10 gene [Source:MGI Symbol;Acc:MGI:3642786]	0	1	1
7530416G11Rik	ENSMUSG00000096607	RIKEN cDNA 7530416G11 gene [Source:MGI Symbol;Acc:MGI:3036279]	0.0006938		0.9586
8030411F24Rik	ENSMUSG00000027444	RIKEN cDNA 8030411F24 gene [Source:MGI Symbol;Acc:MGI:1925859]	0	1	1
8030423J24Rik	ENSMUSG00000021600	RIKEN cDNA 8030423J24 gene [Source:MGI Symbol;Acc:MGI:1924416]	0	1	1
8030445P17Rik	ENSMUSG00000103563	RIKEN cDNA 8030445P17 gene [Source:MGI Symbol;Acc:MGI:2442299]	0	1	1
8030462N17Rik	ENSMUSG00000047466	RIKEN cDNA 8030462N17 gene [Source:MGI Symbol;Acc:MGI:2444951]	0.1649	0.004273	0.0008886
8030474K03Rik	ENSMUSG00000046774	RIKEN cDNA 8030474K03 gene [Source:MGI Symbol;Acc:MGI:2685988]	-0.133		0.09417
8030487O14Rik	ENSMUSG00000105136	RIKEN cDNA 8030487O14 gene [Source:MGI Symbol;Acc:MGI:1924798]	0	1	1
8430408G22Rik	ENSMUSG00000048489	RIKEN cDNA 8430408G22 gene [Source:MGI Symbol;Acc:MGI:1918730]	0.7311	0.01223	0.00332
8430422M14Rik	ENSMUSG00000105095	RIKEN cDNA 8430422M14 gene [Source:MGI Symbol;Acc:MGI:1925753]	0.2118	0.2336	0.1369
9030607J07Rik	ENSMUSG00000107005	RIKEN cDNA 9030607J07 gene [Source:MGI Symbol;Acc:MGI:1918776]	0	1	1
9030612E09Rik	ENSMUSG00000045008	RIKEN cDNA 9030612E09 gene [Source:MGI Symbol;Acc:MGI:1921780]	0.0592	0.7735	0.6866
9030624G23Rik	ENSMUSG00000073158	RIKEN cDNA 9030624G23 gene [Source:MGI Symbol;Acc:MGI:1914058]	-0.1275	0.6364	0.5236
9030624J02Rik	ENSMUSG00000030982	RIKEN cDNA 9030624J02 gene [Source:MGI Symbol;Acc:MGI:1918767]	0.2552	0.0004748	5.257e-05
9130008F23Rik	ENSMUSG00000054951	RIKEN cDNA 9130008F23 gene [Source:MGI Symbol;Acc:MGI:1918833]	0.08105	0.851	0.7872
9130011E15Rik	ENSMUSG00000039901	RIKEN cDNA 9130011E15 gene [Source:MGI Symbol;Acc:MGI:1918867]	0.2558	0.001475	0.0002279
9130019O22Rik	ENSMUSG00000030823	RIKEN cDNA 9130019O22 gene [Source:MGI Symbol;Acc:MGI:1926171]	0.175	0.2341	0.1374
9130023H24Rik	ENSMUSG00000062944	RIKEN cDNA 9130023H24 gene [Source:MGI Symbol;Acc:MGI:2442738]	0.04368	0.6287	0.5148
9130204L05Rik	ENSMUSG00000091175	RIKEN cDNA 9130204L05 gene [Source:MGI Symbol;Acc:MGI:2684973]	0	1	1
9130213A22Rik	ENSMUSG00000097386	RIKEN cDNA 9130213A22 gene [Source:MGI Symbol;Acc:MGI:3642718]	-0.1314	0.4555	0.3329
9130214F15Rik	ENSMUSG00000109237	RIKEN cDNA 9130214F15 gene [Source:MGI Symbol;Acc:MGI:1924373]	0.02593		0.2314
9130230L23Rik	ENSMUSG00000054598	RIKEN cDNA 9130230L23 gene [Source:MGI Symbol;Acc:MGI:3041166]	-0.02304		0.2516
9130401M01Rik	ENSMUSG00000101892	RIKEN cDNA 9130401M01 gene [Source:MGI Symbol;Acc:MGI:1923008]	-0.04926	0.5732	0.4523
9130409I23Rik	ENSMUSG00000038768	RIKEN cDNA 9130409I23 gene [Source:MGI Symbol;Acc:MGI:3588271]	-0.02302		0.2516
9230102O04Rik	ENSMUSG00000079602	RIKEN cDNA 9230102O04 gene [Source:MGI Symbol;Acc:MGI:1924932]	0	1	1
9230104L09Rik	ENSMUSG00000027446	RIKEN cDNA 9230104L09 gene [Source:MGI Symbol;Acc:MGI:1924955]	0.0478		0.2736
9230110C19Rik	ENSMUSG00000053070	RIKEN cDNA 9230110C19 gene [Source:MGI Symbol;Acc:MGI:3045346]	-0.2401	0.1547	0.08119
9230110F15Rik	ENSMUSG00000047980	RIKEN cDNA 9230110F15 gene [Source:MGI Symbol;Acc:MGI:1924330]	0	1	1
9230112D13Rik	ENSMUSG00000021797	RIKEN cDNA 9230112D13 gene [Source:MGI Symbol;Acc:MGI:1925493]	0	1	1
9230113P08Rik	ENSMUSG00000078934	RIKEN cDNA 9230113P08 gene [Source:MGI Symbol;Acc:MGI:1925158]	0	1	1
9330121K16Rik	ENSMUSG00000110249	RIKEN cDNA 9330121K16 gene [Source:MGI Symbol;Acc:MGI:2443625]	0.1226	0.5182	0.3948
9330159F19Rik	ENSMUSG00000004360	RIKEN cDNA 9330159F19 gene [Source:MGI Symbol;Acc:MGI:3036239]	0.1212	0.09914	0.04603
9330159N22Rik	ENSMUSG00000113695	RIKEN cDNA 9330159N22 gene [Source:MGI Symbol;Acc:MGI:1924453]	0	1	1
9330161L09Rik	ENSMUSG00000055271	RIKEN cDNA 9330161L09 gene [Source:MGI Symbol;Acc:MGI:1924475]	-0.1441	0.3983	0.278
9330162G02Rik	ENSMUSG00000109536	RIKEN cDNA 9330162G02 gene [Source:MGI Symbol;Acc:MGI:2442217]	-0.3128	0.01245	0.0034
9330182L06Rik	ENSMUSG00000056004	RIKEN cDNA 9330182L06 gene [Source:MGI Symbol;Acc:MGI:2443264]	0.2178	0.005355	0.001184
9330182O14Rik	ENSMUSG00000094112	RIKEN cDNA 9330182O14 gene [Source:MGI Symbol;Acc:MGI:3045378]	0	1	1
9430007A20Rik	ENSMUSG00000028593	RIKEN cDNA 9430007A20 gene [Source:MGI Symbol;Acc:MGI:2685880]	0	1	1
9430007M09Rik	ENSMUSG00000106913	RIKEN cDNA 9430007M09 gene [Source:MGI Symbol;Acc:MGI:1924520]	0	1	1
9430015G10Rik	ENSMUSG00000059939	RIKEN cDNA 9430015G10 gene [Source:MGI Symbol;Acc:MGI:2444364]	0.1428	0.06244	0.0258
9430031K09Rik	ENSMUSG00000113341	RIKEN cDNA 9430031K09 gene [Source:MGI Symbol;Acc:MGI:1924503]	-0.1597		0.06254
9430034N14Rik	ENSMUSG00000102964	RIKEN cDNA 9430034N14 gene [Source:MGI Symbol;Acc:MGI:2444791]	-0.04595	0.8593	0.7996
9430037O13Rik	ENSMUSG00000102246	RIKEN cDNA 9430037O13 gene [Source:MGI Symbol;Acc:MGI:1924535]	0.02356		0.2268
9430038I01Rik	ENSMUSG00000040139	RIKEN cDNA 9430038I01 gene [Source:MGI Symbol;Acc:MGI:1924502]	-0.01502	0.9489	0.9257
9430053O09Rik	ENSMUSG00000102344	RIKEN cDNA 9430053O09 gene [Source:MGI Symbol;Acc:MGI:2442604]	-0.01793		0.7324
9430062P05Rik	ENSMUSG00000104263	RIKEN cDNA 9430062P05 gene [Source:MGI Symbol;Acc:MGI:2441746]	-0.1383		0.4389
9430064I24Rik	ENSMUSG00000108402	RIKEN cDNA 9430064I24 gene [Source:MGI Symbol;Acc:MGI:3704302]	-0.4587	0.02338	0.007533
9430069I07Rik	ENSMUSG00000094447	RIKEN cDNA 9430069I07 gene [Source:MGI Symbol;Acc:MGI:1924608]	0.02372		0.2268
9430081H08Rik	ENSMUSG00000111088	RIKEN cDNA 9430081H08 gene [Source:MGI Symbol;Acc:MGI:1924680]	-0.3202	0.1057	0.04975
9430083B18Rik	ENSMUSG00000102701	RIKEN cDNA 9430083B18 gene [Source:MGI Symbol;Acc:MGI:1924615]	0.002559		0.9461
9430087B13Rik	ENSMUSG00000104971	RIKEN cDNA 9430087B13 gene [Source:MGI Symbol;Acc:MGI:1924687]	0	1	1
9430087J23Rik	ENSMUSG00000103522	RIKEN cDNA 9430087J23 gene [Source:MGI Symbol;Acc:MGI:1924651]	0.02731		0.5183
9430092D12Rik	ENSMUSG00000102205	RIKEN cDNA 9430092D12 gene [Source:MGI Symbol;Acc:MGI:1924677]	0	1	1
9430097D07Rik	ENSMUSG00000075405	RIKEN cDNA 9430097D07 gene [Source:MGI Symbol;Acc:MGI:2441749]	0.1033		0.5189
9430099M06Rik	ENSMUSG00000109997	RIKEN cDNA 9430099M06 gene [Source:MGI Symbol;Acc:MGI:1924691]	0	1	1
9530002B09Rik	ENSMUSG00000023263	RIKEN cDNA 9530002B09 gene [Source:MGI Symbol;Acc:MGI:1924682]	0	1	1
9530003J23Rik	ENSMUSG00000020177	RIKEN cDNA 9530003J23 gene [Source:MGI Symbol;Acc:MGI:1924647]	0	1	1
9530003O04Rik	ENSMUSG00000102267	RIKEN cDNA 9530003O04 gene [Source:MGI Symbol;Acc:MGI:1924641]	0.05394		0.4563
9530013L04Rik	ENSMUSG00000107780	RIKEN cDNA 9530013L04 gene [Source:MGI Symbol;Acc:MGI:1924658]	0	1	1
9530018H14Rik	ENSMUSG00000102373	RIKEN cDNA 9530018H14 gene [Source:MGI Symbol;Acc:MGI:1924645]	0	1	1
9530022L04Rik	ENSMUSG00000102369	RIKEN cDNA 9530022L04 gene [Source:MGI Symbol;Acc:MGI:1924590]	0.005193		0.9415
9530053A07Rik	ENSMUSG00000078776	RIKEN cDNA 9530053A07 gene [Source:MGI Symbol;Acc:MGI:2442118]	0	1	1
9530056K15Rik	ENSMUSG00000045345	RIKEN cDNA 9530056K15 gene [Source:MGI Symbol;Acc:MGI:2444456]	-0.1555	0.4344	0.3132
9530068E07Rik	ENSMUSG00000036275	RIKEN cDNA 9530068E07 gene [Source:MGI Symbol;Acc:MGI:2654705]	0.1207	0.09841	0.0456
9530077C05Rik	ENSMUSG00000036411	RIKEN cDNA 9530077C05 gene [Source:MGI Symbol;Acc:MGI:1915533]	0.01967	0.8843	0.8322
9530078K11Rik	ENSMUSG00000109268	RIKEN cDNA 9530078K11 gene [Source:MGI Symbol;Acc:MGI:1925814]	0.004722		0.9445
9530085L11Rik	ENSMUSG00000107742	RIKEN cDNA 9530085L11 gene [Source:MGI Symbol;Acc:MGI:2443889]	-0.5442	8.959e-05	5.784e-06
9530085P06Rik	ENSMUSG00000098109	RIKEN cDNA 9530085P06 gene [Source:MGI Symbol;Acc:MGI:1925816]	0	1	1
9530086O07Rik	ENSMUSG00000108076	RIKEN cDNA 9530086O07 gene [Source:MGI Symbol;Acc:MGI:1925991]	0.02372		0.2268
9630010A21Rik	ENSMUSG00000103867	RIKEN cDNA 9630010A21 gene [Source:MGI Symbol;Acc:MGI:2442787]	-0.015		0.9367
9630041A04Rik	ENSMUSG00000057710	RIKEN cDNA 9630041A04 gene [Source:MGI Symbol;Acc:MGI:3045242]	0	1	1
9830107B12Rik	ENSMUSG00000073386	RIKEN cDNA 9830107B12 gene [Source:MGI Symbol;Acc:MGI:3608415]	0	1	1
9930012K11Rik	ENSMUSG00000044551	RIKEN cDNA 9930012K11 gene [Source:MGI Symbol;Acc:MGI:2145726]	0.009892	0.9635	0.9461
9930021J03Rik	ENSMUSG00000046138	RIKEN cDNA 9930021J03 gene [Source:MGI Symbol;Acc:MGI:2444398]	0.1227	0.03305	0.01166
9930022D16Rik	ENSMUSG00000045065	RIKEN cDNA 9930022D16 gene [Source:MGI Symbol;Acc:MGI:2444178]	0.02474		0.2281
9930024M15Rik	ENSMUSG00000111131	RIKEN cDNA 9930024M15 gene [Source:MGI Symbol;Acc:MGI:3026920]	0.2006		0.04406
9930111J21Rik1	ENSMUSG00000069893	RIKEN cDNA 9930111J21 gene 1 [Source:MGI Symbol;Acc:MGI:3041173]	0.2386		0.06586
9930111J21Rik2	ENSMUSG00000069892	RIKEN cDNA 9930111J21 gene 2 [Source:MGI Symbol;Acc:MGI:3711310]	0.1991		0.2413
9930120I10Rik	ENSMUSG00000108120	RIKEN cDNA 9930120I10 gene [Source:MGI Symbol;Acc:MGI:1924996]	-0.8935	0.0008241	0.0001071
a	ENSMUSG00000027596	nonagouti [Source:MGI Symbol;Acc:MGI:87853]	-2.496	5.689e-09	3.834e-12
A030003K21Rik	ENSMUSG00000113084	RIKEN cDNA A030003K21 gene [Source:MGI Symbol;Acc:MGI:1925163]	0	1	1
A030005K14Rik	ENSMUSG00000104423	RIKEN cDNA A030005K14 gene [Source:MGI Symbol;Acc:MGI:1925171]	0	1	1
A030005L19Rik	ENSMUSG00000113880	RIKEN cDNA A030005L19 gene [Source:MGI Symbol;Acc:MGI:1925172]	-0.178		0.1714
A030012G06Rik	ENSMUSG00000104167	RIKEN cDNA A030012G06 gene [Source:MGI Symbol;Acc:MGI:3028038]	0	1	1
A030014E15Rik	ENSMUSG00000113973	RIKEN cDNA A030014E15 gene [Source:MGI Symbol;Acc:MGI:1925167]	-0.128		0.08493
A130010J15Rik	ENSMUSG00000079144	RIKEN cDNA A130010J15 gene [Source:MGI Symbol;Acc:MGI:2441776]	-0.2352	0.00749	0.001798
A130012E19Rik	ENSMUSG00000112822	RIKEN cDNA A130012E19 gene [Source:MGI Symbol;Acc:MGI:2443640]	-0.03933		0.644
A130048G24Rik	ENSMUSG00000102642	RIKEN cDNA A130048G24 gene [Source:MGI Symbol;Acc:MGI:2443520]	-0.06285		0.2413
A130050O07Rik	ENSMUSG00000102277	RIKEN cDNA A130050O07 gene [Source:MGI Symbol;Acc:MGI:2443458]	0.02218		0.6306
A130071D04Rik	ENSMUSG00000104291	RIKEN cDNA A130071D04 gene [Source:MGI Symbol;Acc:MGI:2444749]	0	1	1
A1bg	ENSMUSG00000022347	alpha-1-B glycoprotein [Source:MGI Symbol;Acc:MGI:2152878]	-0.01383		0.8604
A1cf	ENSMUSG00000052595	APOBEC1 complementation factor [Source:MGI Symbol;Acc:MGI:1917115]	-0.1392		0.1195
A230050P20Rik	ENSMUSG00000038884	RIKEN cDNA A230050P20 gene [Source:MGI Symbol;Acc:MGI:2441788]	-0.3924	0.0001296	9.453e-06
A230052G05Rik	ENSMUSG00000020887	RIKEN cDNA A230052G05 gene [Source:MGI Symbol;Acc:MGI:3045239]	-0.1712		0.1911
A230065H16Rik	ENSMUSG00000087075	RIKEN cDNA A230065H16 gene [Source:MGI Symbol;Acc:MGI:2685744]	-0.05367		0.6546
A230072I06Rik	ENSMUSG00000074473	RIKEN cDNA A230072I06 gene [Source:MGI Symbol;Acc:MGI:3588221]	0	1	1
A230081H15Rik	ENSMUSG00000112367	Riken cDNA A230081H15 gene [Source:MGI Symbol;Acc:MGI:4437789]	0	1	1
A230085B16Rik	ENSMUSG00000110047	RIKEN cDNA A230085B16 gene [Source:MGI Symbol;Acc:MGI:3045287]	-0.02524		0.603
A230103L15Rik	ENSMUSG00000109122	RIKEN cDNA A230103L15 gene [Source:MGI Symbol;Acc:MGI:1925005]	-0.1479	0.4616	0.3388
A26c2	ENSMUSG00000109344	ANKRD26-like family C, member 2 [Source:MGI Symbol;Acc:MGI:3644757]	0	1	1
A2m	ENSMUSG00000030111	alpha-2-macroglobulin [Source:MGI Symbol;Acc:MGI:2449119]	0.4979	0.2618	0.159
A2ml1	ENSMUSG00000047228	alpha-2-macroglobulin like 1 [Source:MGI Symbol;Acc:MGI:3039594]	-0.2769	0.07498	0.03241
A330058E17Rik	ENSMUSG00000106735	RIKEN cDNA A330058E17 gene [Source:MGI Symbol;Acc:MGI:2442263]	-0.06675		0.09433
A330070K13Rik	ENSMUSG00000052014	RIKEN cDNA A330070K13 gene [Source:MGI Symbol;Acc:MGI:2685897]	-0.04417		0.3649
A330074H02Rik	ENSMUSG00000102995	RIKEN cDNA A330074H02 gene [Source:MGI Symbol;Acc:MGI:3028065]	0.0702		0.4117
A3galt2	ENSMUSG00000028794	alpha 1,3-galactosyltransferase 2 (isoglobotriaosylceramide synthase) [Source:MGI Symbol;Acc:MGI:2685279]	-0.0007446	0.9975	0.9961
A430005L14Rik	ENSMUSG00000047613	RIKEN cDNA A430005L14 gene [Source:MGI Symbol;Acc:MGI:2140680]	-0.1677	0.04862	0.01878
A430027C01Rik	ENSMUSG00000104432	RIKEN cDNA A430027C01 gene [Source:MGI Symbol;Acc:MGI:2143417]	-0.272	0.2519	0.1512
A430028G04Rik	ENSMUSG00000112417	RIKEN cDNA A430028G04 gene [Source:MGI Symbol;Acc:MGI:2444187]	0	1	1
A430033K04Rik	ENSMUSG00000056014	RIKEN cDNA A430033K04 gene [Source:MGI Symbol;Acc:MGI:3583896]	0.1212	0.1373	0.06982
A430050A11Rik	ENSMUSG00000102372	RIKEN cDNA A430050A11 gene [Source:MGI Symbol;Acc:MGI:3028067]	0.004617		0.9439
A430072C10Rik	ENSMUSG00000104859	RIKEN cDNA A430072C10 gene [Source:MGI Symbol;Acc:MGI:2442445]	0	1	1
A430078G23Rik	ENSMUSG00000074497	RIKEN cDNA A430078G23 gene [Source:MGI Symbol;Acc:MGI:2442135]	-0.1459		0.03566
A430089I19Rik	ENSMUSG00000094560	RIKEN cDNA A430089I19 gene [Source:MGI Symbol;Acc:MGI:2683305]	0	1	1
A430103D13Rik	ENSMUSG00000112096	RIKEN cDNA A430103D13 gene [Source:MGI Symbol;Acc:MGI:1925025]	-0.1397	0.4657	0.3432
A430105I19Rik	ENSMUSG00000045838	RIKEN cDNA A430105I19 gene [Source:MGI Symbol;Acc:MGI:2685199]	0.3088	0.01258	0.003449
A430110C17Rik	ENSMUSG00000102415	RIKEN cDNA A430110C17 gene [Source:MGI Symbol;Acc:MGI:2444994]	-0.01629		0.8006
A4galt	ENSMUSG00000047878	alpha 1,4-galactosyltransferase [Source:MGI Symbol;Acc:MGI:3512453]	0.1853	0.2596	0.1572
A4gnt	ENSMUSG00000037953	alpha-1,4-N-acetylglucosaminyltransferase [Source:MGI Symbol;Acc:MGI:2143261]	0	1	1
A530016L24Rik	ENSMUSG00000043122	RIKEN cDNA A530016L24 gene [Source:MGI Symbol;Acc:MGI:2443020]	0.0524		0.3004
A530030E21Rik	ENSMUSG00000105160	RIKEN cDNA A530030E21 gene [Source:MGI Symbol;Acc:MGI:2444617]	0.04805		0.109
A530032D15Rik	ENSMUSG00000089844	RIKEN cDNA A530032D15Rik gene [Source:MGI Symbol;Acc:MGI:3037746]	0	1	1
A530058O07Rik	ENSMUSG00000113290	RIKEN cDNA A530058O07 gene [Source:MGI Symbol;Acc:MGI:2145514]	0	1	1
A530064D06Rik	ENSMUSG00000043939	RIKEN cDNA A530064D06 gene [Source:MGI Symbol;Acc:MGI:2443476]	-0.06551		0.09258
A530064N14Rik	ENSMUSG00000104273	RIKEN cDNA A530064N14 gene [Source:MGI Symbol;Acc:MGI:3028068]	0.02834		0.6226
A530083M17Rik	ENSMUSG00000106024	RIKEN cDNA A530083M17 gene [Source:MGI Symbol;Acc:MGI:2444172]	0	1	1
A530084C06Rik	ENSMUSG00000090863	RIKEN cDNA A530084C06 gene [Source:MGI Symbol;Acc:MGI:3704402]	-0.06646		0.5151
A630001G21Rik	ENSMUSG00000052760	RIKEN cDNA A630001G21 gene [Source:MGI Symbol;Acc:MGI:2443131]	0.002123		0.926
A630010A05Rik	ENSMUSG00000075395	RIKEN cDNA A630010A05 gene [Source:MGI Symbol;Acc:MGI:3584518]	0.02474		0.2281
A630023A22Rik	ENSMUSG00000095493	RIKEN cDNA A630023A22 gene [Source:MGI Symbol;Acc:MGI:2145657]	0.02372		0.2268
A630033H20Rik	ENSMUSG00000054293	RIKEN cDNA A630033H20 gene [Source:MGI Symbol;Acc:MGI:2441814]	-0.06652		0.5589
A630073D07Rik	ENSMUSG00000067541	RIKEN cDNA A630073D07 gene [Source:MGI Symbol;Acc:MGI:2686534]	0	1	1
A630076J17Rik	ENSMUSG00000094613	RIKEN cDNA A630076J17 gene [Source:MGI Symbol;Acc:MGI:2442999]	-0.06541		0.09242
A630081D01Rik	ENSMUSG00000102721	RIKEN cDNA A630081D01 gene [Source:MGI Symbol;Acc:MGI:2138649]	0	1	1
A630095E13Rik	ENSMUSG00000070313	RIKEN cDNA A630095E13 gene [Source:MGI Symbol;Acc:MGI:3055869]	0	1	1
A630095N17Rik	ENSMUSG00000096094	RIKEN cDNA A630095N17 gene [Source:MGI Symbol;Acc:MGI:2686470]	0.0555		0.5468
A730009L09Rik	ENSMUSG00000110358	RIKEN cDNA A730009L09 gene [Source:MGI Symbol;Acc:MGI:3028032]	-0.01706	0.9472	0.923
A730013G03Rik	ENSMUSG00000047384	RIKEN cDNA A730013G03 gene [Source:MGI Symbol;Acc:MGI:2445118]	-0.2075		0.102
A730015C16Rik	ENSMUSG00000090551	RIKEN cDNA A730015C16 gene [Source:MGI Symbol;Acc:MGI:3704235]	-0.02176		0.2516
A730017C20Rik	ENSMUSG00000050875	RIKEN cDNA A730017C20 gene [Source:MGI Symbol;Acc:MGI:2442934]	0.1457	0.08468	0.0378
A730046J19Rik	ENSMUSG00000085139	RIKEN cDNA A730046J19 gene [Source:MGI Symbol;Acc:MGI:2442684]	0.05793	0.6242	0.5095
A730049H05Rik	ENSMUSG00000048636	RIKEN cDNA A730049H05 gene [Source:MGI Symbol;Acc:MGI:1921766]	0.1265	0.6426	0.5305
A730061H03Rik	ENSMUSG00000053588	RIKEN cDNA A730061H03 gene [Source:MGI Symbol;Acc:MGI:2445099]	0.03282		0.8735
A730062M13Rik	ENSMUSG00000102971	RIKEN cDNA A730062M13 gene [Source:MGI Symbol;Acc:MGI:3029302]	0	1	1
A730071L15Rik	ENSMUSG00000096923	RIKEN cDNA A730071L15Rik gene [Source:MGI Symbol;Acc:MGI:3642498]	-0.07442		0.5539
A730089K16Rik	ENSMUSG00000103529	RIKEN cDNA A730089K16 gene [Source:MGI Symbol;Acc:MGI:2443970]	0.04124		0.7386
A730091E23Rik	ENSMUSG00000113965	RIKEN cDNA A730091E23 gene [Source:MGI Symbol;Acc:MGI:2442493]	-0.2511	0.2882	0.1802
A730094K22Rik	ENSMUSG00000102406	RIKEN cDNA A730094K22 gene [Source:MGI Symbol;Acc:MGI:2442864]	0.1641		0.07098
A830005F24Rik	ENSMUSG00000053181	RIKEN cDNA A830005F24 gene [Source:MGI Symbol;Acc:MGI:3045249]	-0.04892	0.8415	0.7742
A830010M20Rik	ENSMUSG00000111375	RIKEN cDNA A830010M20 gene [Source:MGI Symbol;Acc:MGI:2445097]	0.1595	0.002192	0.0003782
A830018L16Rik	ENSMUSG00000057715	RIKEN cDNA A830018L16 gene [Source:MGI Symbol;Acc:MGI:2444149]	0.1124	0.4336	0.3125
A830031A19Rik	ENSMUSG00000055010	RIKEN cDNA A830031A19 gene [Source:MGI Symbol;Acc:MGI:2685508]	0	1	1
A830073O21Rik	ENSMUSG00000091890	RIKEN cDNA A830073O21 gene [Source:MGI Symbol;Acc:MGI:2443692]	-0.1062	0.688	0.5823
A930002H02Rik	ENSMUSG00000109242	RIKEN cDNA A930002H02 gene [Source:MGI Symbol;Acc:MGI:1924466]	0.0285		0.6411
A930002H24Rik	ENSMUSG00000045506	RIKEN cDNA A930002H24 gene [Source:MGI Symbol;Acc:MGI:2443151]	-0.2834		0.06972
A930003A15Rik	ENSMUSG00000075330	RIKEN cDNA A930003A15 gene [Source:MGI Symbol;Acc:MGI:1915412]	-0.5286	1.11e-06	1.069e-08
A930004D18Rik	ENSMUSG00000054057	RIKEN cDNA A930004D18 gene [Source:MGI Symbol;Acc:MGI:1925190]	0.03448	0.7448	0.6512
A930004J17Rik	ENSMUSG00000102602	RIKEN cDNA A930004J17 gene [Source:MGI Symbol;Acc:MGI:2442442]	-0.3153	0.03463	0.01236
A930005G22Rik	ENSMUSG00000106887	RIKEN cDNA A930005G22 gene [Source:MGI Symbol;Acc:MGI:3528178]	-0.4307	0.01554	0.004497
A930005N03Rik	ENSMUSG00000103001	RIKEN cDNA A930005N03 gene [Source:MGI Symbol;Acc:MGI:1924441]	-0.09865	0.4294	0.3084
A930009A15Rik	ENSMUSG00000092210	RIKEN cDNA A930009A15 gene [Source:MGI Symbol;Acc:MGI:1925048]	-0.2493	0.122	0.05975
A930014E01Rik	ENSMUSG00000104092	RIKEN cDNA A930014E01 gene [Source:MGI Symbol;Acc:MGI:1925848]	0	1	1
A930017K11Rik	ENSMUSG00000025727	RIKEN cDNA A930017K11 gene [Source:MGI Symbol;Acc:MGI:2442713]	0.06601	0.5701	0.4489
A930018P22Rik	ENSMUSG00000032671	RIKEN cDNA A930018P22 gene [Source:MGI Symbol;Acc:MGI:1915493]	-0.233	0.3344	0.2205
A930027P06Rik	ENSMUSG00000113688	RIKEN cDNA A930027P06 gene [Source:MGI Symbol;Acc:MGI:3026956]	0.164	0.4776	0.3548
A930028O11Rik	ENSMUSG00000105226	RIKEN cDNA A930028O11 gene [Source:MGI Symbol;Acc:MGI:1925070]	-0.2064		0.07853
A930030B08Rik	ENSMUSG00000108985	RIKEN cDNA A930030B08 gene [Source:MGI Symbol;Acc:MGI:1924443]	0.05116	0.7342	0.6383
A930032L01Rik	ENSMUSG00000102282	RIKEN cDNA A930032L01 gene [Source:MGI Symbol;Acc:MGI:1925083]	0.109		0.2732
A930033H14Rik	ENSMUSG00000090622	RIKEN cDNA A930033H14 gene [Source:MGI Symbol;Acc:MGI:2444562]	0.3705	0.1099	0.05215
A930036I15Rik	ENSMUSG00000105469	RIKEN cDNA A930036I15 gene [Source:MGI Symbol;Acc:MGI:1925217]	0.3022		0.1295
A930036K24Rik	ENSMUSG00000102375	RIKEN cDNA A930036K24 gene [Source:MGI Symbol;Acc:MGI:1925079]	-0.3554	0.0003884	3.979e-05
A930040O22Rik	ENSMUSG00000113102	RIKEN cDNA A930040O22 gene [Source:MGI Symbol;Acc:MGI:1925223]	-0.09541	0.6656	0.5565
AA414992	ENSMUSG00000113342	expressed sequence AA414992 [Source:MGI Symbol;Acc:MGI:2142939]	0	1	1
AA467197	ENSMUSG00000033213	expressed sequence AA467197 [Source:MGI Symbol;Acc:MGI:3034182]	0.1417	0.5522	0.4301
AA474408	ENSMUSG00000073867	expressed sequence AA474408 [Source:MGI Symbol;Acc:MGI:3034216]	-0.3082	0.1484	0.07685
AA792892	ENSMUSG00000073497	expressed sequence AA792892 [Source:MGI Symbol;Acc:MGI:2140789]	0	1	1
AA914427	ENSMUSG00000103149	EST AA914427 [Source:MGI Symbol;Acc:MGI:1858439]	-0.3734	0.06229	0.02571
AA986860	ENSMUSG00000042510	expressed sequence AA986860 [Source:MGI Symbol;Acc:MGI:2138143]	0.1703	0.2794	0.1735
Aaas	ENSMUSG00000036678	achalasia, adrenocortical insufficiency, alacrimia [Source:MGI Symbol;Acc:MGI:2443767]	0.02591	0.7327	0.6363
Aacs	ENSMUSG00000029482	acetoacetyl-CoA synthetase [Source:MGI Symbol;Acc:MGI:1926144]	-0.1161	0.1306	0.0652
Aadac	ENSMUSG00000027761	arylacetamide deacetylase [Source:MGI Symbol;Acc:MGI:1915008]	0	1	1
Aadacl2	ENSMUSG00000091376	arylacetamide deacetylase like 2 [Source:MGI Symbol;Acc:MGI:3646333]	0	1	1
Aadacl3	ENSMUSG00000078507	arylacetamide deacetylase like 3 [Source:MGI Symbol;Acc:MGI:2685281]	0	1	1
Aadacl4	ENSMUSG00000070609	arylacetamide deacetylase like 4 [Source:MGI Symbol;Acc:MGI:3650257]	0	1	1
Aadat	ENSMUSG00000057228	aminoadipate aminotransferase [Source:MGI Symbol;Acc:MGI:1345167]	0.2846		0.01252
Aaed1	ENSMUSG00000021482	AhpC/TSA antioxidant enzyme domain containing 1 [Source:MGI Symbol;Acc:MGI:1913379]	0.02166	0.717	0.6175
Aagab	ENSMUSG00000037257	alpha- and gamma-adaptin binding protein [Source:MGI Symbol;Acc:MGI:1914189]	0.05192	0.2935	0.185
Aak1	ENSMUSG00000057230	AP2 associated kinase 1 [Source:MGI Symbol;Acc:MGI:1098687]	0.06781	0.2315	0.1353
Aamdc	ENSMUSG00000035642	adipogenesis associated Mth938 domain containing [Source:MGI Symbol;Acc:MGI:1913523]	-0.03228	0.7511	0.6602
Aamp	ENSMUSG00000006299	angio-associated migratory protein [Source:MGI Symbol;Acc:MGI:107809]	0.1788	0.002104	0.0003579
Aanat	ENSMUSG00000020804	arylalkylamine N-acetyltransferase [Source:MGI Symbol;Acc:MGI:1328365]	-0.1707		0.3316
Aar2	ENSMUSG00000027628	AAR2 splicing factor homolog [Source:MGI Symbol;Acc:MGI:1915545]	0.2572	0.0005564	6.389e-05
Aard	ENSMUSG00000068522	alanine and arginine rich domain containing protein [Source:MGI Symbol;Acc:MGI:2181621]	-0.2683	0.1799	0.09831
Aars	ENSMUSG00000031960	alanyl-tRNA synthetase [Source:MGI Symbol;Acc:MGI:2384560]	0.4086	2.097e-05	8.053e-07
Aars2	ENSMUSG00000023938	alanyl-tRNA synthetase 2, mitochondrial [Source:MGI Symbol;Acc:MGI:2681839]	-0.1788	0.02459	0.008054
Aarsd1	ENSMUSG00000075528	alanyl-tRNA synthetase domain containing 1 [Source:MGI Symbol;Acc:MGI:1916934]	-0.007093	0.9204	0.8832
Aasdh	ENSMUSG00000055923	aminoadipate-semialdehyde dehydrogenase [Source:MGI Symbol;Acc:MGI:2442517]	-0.1071	0.2269	0.1319
Aasdhppt	ENSMUSG00000025894	aminoadipate-semialdehyde dehydrogenase-phosphopantetheinyl transferase [Source:MGI Symbol;Acc:MGI:1914868]	-0.2451	0.003944	0.0008034
Aass	ENSMUSG00000029695	aminoadipate-semialdehyde synthase [Source:MGI Symbol;Acc:MGI:1353573]	0.04521	0.8512	0.7878
Aatf	ENSMUSG00000018697	apoptosis antagonizing transcription factor [Source:MGI Symbol;Acc:MGI:1929608]	0.2537	0.04073	0.01512
Aatk	ENSMUSG00000025375	apoptosis-associated tyrosine kinase [Source:MGI Symbol;Acc:MGI:1197518]	-0.12	0.06218	0.02564
AB124611	ENSMUSG00000057191	cDNA sequence AB124611 [Source:MGI Symbol;Acc:MGI:3043001]	0.07001		0.4884
Abat	ENSMUSG00000057880	4-aminobutyrate aminotransferase [Source:MGI Symbol;Acc:MGI:2443582]	0.2963	2.974e-05	1.31e-06
Abca1	ENSMUSG00000015243	ATP-binding cassette, sub-family A (ABC1), member 1 [Source:MGI Symbol;Acc:MGI:99607]	-0.03391	0.8251	0.7524
Abca12	ENSMUSG00000050296	ATP-binding cassette, sub-family A (ABC1), member 12 [Source:MGI Symbol;Acc:MGI:2676312]	0.2823		0.1363
Abca13	ENSMUSG00000004668	ATP-binding cassette, sub-family A (ABC1), member 13 [Source:MGI Symbol;Acc:MGI:2388707]	-0.03756	0.71	0.6095
Abca14	ENSMUSG00000062017	ATP-binding cassette, sub-family A (ABC1), member 14 [Source:MGI Symbol;Acc:MGI:2388708]	0.09588		0.04226
Abca15	ENSMUSG00000054746	ATP-binding cassette, sub-family A (ABC1), member 15 [Source:MGI Symbol;Acc:MGI:2388709]	-0.02291		0.2516
Abca16	ENSMUSG00000051900	ATP-binding cassette, sub-family A (ABC1), member 16 [Source:MGI Symbol;Acc:MGI:2388711]	0.05331		0.361
Abca17	ENSMUSG00000035435	ATP-binding cassette, sub-family A (ABC1), member 17 [Source:MGI Symbol;Acc:MGI:3625331]	-0.1395		0.3491
Abca2	ENSMUSG00000026944	ATP-binding cassette, sub-family A (ABC1), member 2 [Source:MGI Symbol;Acc:MGI:99606]	0.1155	0.03493	0.01251
Abca3	ENSMUSG00000024130	ATP-binding cassette, sub-family A (ABC1), member 3 [Source:MGI Symbol;Acc:MGI:1351617]	0.2347	0.0009738	0.0001321
Abca4	ENSMUSG00000028125	ATP-binding cassette, sub-family A (ABC1), member 4 [Source:MGI Symbol;Acc:MGI:109424]	0.2129	0.005486	0.001224
Abca5	ENSMUSG00000018800	ATP-binding cassette, sub-family A (ABC1), member 5 [Source:MGI Symbol;Acc:MGI:2386607]	0.06403	0.1751	0.09504
Abca6	ENSMUSG00000044749	ATP-binding cassette, sub-family A (ABC1), member 6 [Source:MGI Symbol;Acc:MGI:1923434]	0.3359	0.008668	0.002152
Abca7	ENSMUSG00000035722	ATP-binding cassette, sub-family A (ABC1), member 7 [Source:MGI Symbol;Acc:MGI:1351646]	-0.4678	2.259e-06	3.075e-08
Abca8a	ENSMUSG00000041828	ATP-binding cassette, sub-family A (ABC1), member 8a [Source:MGI Symbol;Acc:MGI:2386846]	0.3008	0.001675	0.0002669
Abca8b	ENSMUSG00000020620	ATP-binding cassette, sub-family A (ABC1), member 8b [Source:MGI Symbol;Acc:MGI:1351668]	0.06889	0.426	0.3048
Abca9	ENSMUSG00000041797	ATP-binding cassette, sub-family A (ABC1), member 9 [Source:MGI Symbol;Acc:MGI:2386796]	0.3163	0.203	0.1143
Abcb10	ENSMUSG00000031974	ATP-binding cassette, sub-family B (MDR/TAP), member 10 [Source:MGI Symbol;Acc:MGI:1860508]	-0.02498	0.715	0.6153
Abcb11	ENSMUSG00000027048	ATP-binding cassette, sub-family B (MDR/TAP), member 11 [Source:MGI Symbol;Acc:MGI:1351619]	-0.1436	0.5742	0.4534
Abcb1a	ENSMUSG00000040584	ATP-binding cassette, sub-family B (MDR/TAP), member 1A [Source:MGI Symbol;Acc:MGI:97570]	0.1252	0.4779	0.3553
Abcb1b	ENSMUSG00000028970	ATP-binding cassette, sub-family B (MDR/TAP), member 1B [Source:MGI Symbol;Acc:MGI:97568]	0.5886	0.06511	0.0272
Abcb4	ENSMUSG00000042476	ATP-binding cassette, sub-family B (MDR/TAP), member 4 [Source:MGI Symbol;Acc:MGI:97569]	0.0493	0.7845	0.7005
Abcb5	ENSMUSG00000072791	ATP-binding cassette, sub-family B (MDR/TAP), member 5 [Source:MGI Symbol;Acc:MGI:1924956]	0	1	1
Abcb6	ENSMUSG00000026198	ATP-binding cassette, sub-family B (MDR/TAP), member 6 [Source:MGI Symbol;Acc:MGI:1921354]	0.01153	0.9043	0.8604
Abcb7	ENSMUSG00000031333	ATP-binding cassette, sub-family B (MDR/TAP), member 7 [Source:MGI Symbol;Acc:MGI:109533]	0.2131	0.0004534	4.936e-05
Abcb8	ENSMUSG00000028973	ATP-binding cassette, sub-family B (MDR/TAP), member 8 [Source:MGI Symbol;Acc:MGI:1351667]	0.1284	0.03048	0.01054
Abcb9	ENSMUSG00000029408	ATP-binding cassette, sub-family B (MDR/TAP), member 9 [Source:MGI Symbol;Acc:MGI:1861729]	-0.05208	0.5605	0.4385
Abcc1	ENSMUSG00000023088	ATP-binding cassette, sub-family C (CFTR/MRP), member 1 [Source:MGI Symbol;Acc:MGI:102676]	0.09179	0.1308	0.06527
Abcc10	ENSMUSG00000032842	ATP-binding cassette, sub-family C (CFTR/MRP), member 10 [Source:MGI Symbol;Acc:MGI:2386976]	-0.1498	0.0774	0.03372
Abcc12	ENSMUSG00000036872	ATP-binding cassette, sub-family C (CFTR/MRP), member 12 [Source:MGI Symbol;Acc:MGI:2441679]	0.1142		0.3232
Abcc2	ENSMUSG00000025194	ATP-binding cassette, sub-family C (CFTR/MRP), member 2 [Source:MGI Symbol;Acc:MGI:1352447]	0.1221	0.668	0.5593
Abcc3	ENSMUSG00000020865	ATP-binding cassette, sub-family C (CFTR/MRP), member 3 [Source:MGI Symbol;Acc:MGI:1923658]	0.2933		0.168
Abcc4	ENSMUSG00000032849	ATP-binding cassette, sub-family C (CFTR/MRP), member 4 [Source:MGI Symbol;Acc:MGI:2443111]	0.3747	0.1556	0.08176
Abcc5	ENSMUSG00000022822	ATP-binding cassette, sub-family C (CFTR/MRP), member 5 [Source:MGI Symbol;Acc:MGI:1351644]	-0.1465	0.004852	0.001041
Abcc6	ENSMUSG00000030834	ATP-binding cassette, sub-family C (CFTR/MRP), member 6 [Source:MGI Symbol;Acc:MGI:1351634]	0.1466		0.3633
Abcc8	ENSMUSG00000040136	ATP-binding cassette, sub-family C (CFTR/MRP), member 8 [Source:MGI Symbol;Acc:MGI:1352629]	-0.09103	0.3283	0.2153
Abcc9	ENSMUSG00000030249	ATP-binding cassette, sub-family C (CFTR/MRP), member 9 [Source:MGI Symbol;Acc:MGI:1352630]	0.7409	0.0004747	5.247e-05
Abcd1	ENSMUSG00000031378	ATP-binding cassette, sub-family D (ALD), member 1 [Source:MGI Symbol;Acc:MGI:1349215]	0.03445	0.7207	0.6217
Abcd2	ENSMUSG00000055782	ATP-binding cassette, sub-family D (ALD), member 2 [Source:MGI Symbol;Acc:MGI:1349467]	0.2309	0.02053	0.006351
Abcd3	ENSMUSG00000028127	ATP-binding cassette, sub-family D (ALD), member 3 [Source:MGI Symbol;Acc:MGI:1349216]	0.1136	0.01655	0.004875
Abcd4	ENSMUSG00000021240	ATP-binding cassette, sub-family D (ALD), member 4 [Source:MGI Symbol;Acc:MGI:1349217]	-0.2147	0.008396	0.002069
Abce1	ENSMUSG00000058355	ATP-binding cassette, sub-family E (OABP), member 1 [Source:MGI Symbol;Acc:MGI:1195458]	-0.09006	0.126	0.06229
Abcf1	ENSMUSG00000038762	ATP-binding cassette, sub-family F (GCN20), member 1 [Source:MGI Symbol;Acc:MGI:1351658]	0.1219	0.3241	0.2115
Abcf2	ENSMUSG00000028953	ATP-binding cassette, sub-family F (GCN20), member 2 [Source:MGI Symbol;Acc:MGI:1351657]	0.1476	0.02834	0.009653
Abcf3	ENSMUSG00000003234	ATP-binding cassette, sub-family F (GCN20), member 3 [Source:MGI Symbol;Acc:MGI:1351656]	0.05243	0.3424	0.2276
Abcg1	ENSMUSG00000024030	ATP binding cassette subfamily G member 1 [Source:MGI Symbol;Acc:MGI:107704]	0.1536	0.04746	0.01823
Abcg2	ENSMUSG00000029802	ATP binding cassette subfamily G member 2 (Junior blood group) [Source:MGI Symbol;Acc:MGI:1347061]	0.2489	0.0174	0.005194
Abcg3	ENSMUSG00000029299	ATP binding cassette subfamily G member 3 [Source:MGI Symbol;Acc:MGI:1351624]	-0.07054		0.5127
Abcg4	ENSMUSG00000032131	ATP binding cassette subfamily G member 4 [Source:MGI Symbol;Acc:MGI:1890594]	-0.1055	0.1547	0.08108
Abcg5	ENSMUSG00000040505	ATP binding cassette subfamily G member 5 [Source:MGI Symbol;Acc:MGI:1351659]	0.1354		0.1809
Abcg8	ENSMUSG00000024254	ATP binding cassette subfamily G member 8 [Source:MGI Symbol;Acc:MGI:1914720]	0.008494		0.9275
Abhd10	ENSMUSG00000033157	abhydrolase domain containing 10 [Source:MGI Symbol;Acc:MGI:2442422]	0.07343	0.4137	0.2929
Abhd11	ENSMUSG00000040532	abhydrolase domain containing 11 [Source:MGI Symbol;Acc:MGI:1916008]	-0.04569	0.672	0.5642
Abhd12	ENSMUSG00000032046	abhydrolase domain containing 12 [Source:MGI Symbol;Acc:MGI:1923442]	0.2002	0.0006	7.088e-05
Abhd12b	ENSMUSG00000090121	abhydrolase domain containing 12B [Source:MGI Symbol;Acc:MGI:2685650]	0.02819		0.7019
Abhd13	ENSMUSG00000040396	abhydrolase domain containing 13 [Source:MGI Symbol;Acc:MGI:1916154]	0.1332	0.0223	0.007087
Abhd14a	ENSMUSG00000042210	abhydrolase domain containing 14A [Source:MGI Symbol;Acc:MGI:1915894]	0.1479	0.2009	0.1127
Abhd14b	ENSMUSG00000042073	abhydrolase domain containing 14b [Source:MGI Symbol;Acc:MGI:1923741]	-0.4102	0.0003013	2.869e-05
Abhd15	ENSMUSG00000000686	abhydrolase domain containing 15 [Source:MGI Symbol;Acc:MGI:1914727]	0.0773		0.6968
Abhd16a	ENSMUSG00000007036	abhydrolase domain containing 16A [Source:MGI Symbol;Acc:MGI:99476]	-0.09359	0.1665	0.08902
Abhd16b	ENSMUSG00000055882	abhydrolase domain containing 16B [Source:MGI Symbol;Acc:MGI:3607711]	0	1	1
Abhd17a	ENSMUSG00000003346	abhydrolase domain containing 17A [Source:MGI Symbol;Acc:MGI:106388]	-0.5105	1.059e-05	3.275e-07
Abhd17b	ENSMUSG00000047368	abhydrolase domain containing 17B [Source:MGI Symbol;Acc:MGI:1917816]	-0.2517	0.0001284	9.342e-06
Abhd17c	ENSMUSG00000038459	abhydrolase domain containing 17C [Source:MGI Symbol;Acc:MGI:1917428]	-0.02934	0.7996	0.7189
Abhd18	ENSMUSG00000037818	abhydrolase domain containing 18 [Source:MGI Symbol;Acc:MGI:1915468]	0.3208	0.0136	0.0038
Abhd2	ENSMUSG00000039202	abhydrolase domain containing 2 [Source:MGI Symbol;Acc:MGI:1914344]	0.5797	0.02088	0.006495
Abhd3	ENSMUSG00000002475	abhydrolase domain containing 3 [Source:MGI Symbol;Acc:MGI:2147183]	-0.4248	4.666e-05	2.443e-06
Abhd4	ENSMUSG00000040997	abhydrolase domain containing 4 [Source:MGI Symbol;Acc:MGI:1915938]	0.2015	0.002007	0.0003374
Abhd5	ENSMUSG00000032540	abhydrolase domain containing 5 [Source:MGI Symbol;Acc:MGI:1914719]	0.03789	0.734	0.638
Abhd6	ENSMUSG00000025277	abhydrolase domain containing 6 [Source:MGI Symbol;Acc:MGI:1913332]	-0.05407	0.4109	0.29
Abhd8	ENSMUSG00000007950	abhydrolase domain containing 8 [Source:MGI Symbol;Acc:MGI:1918946]	-0.3703	9.929e-06	2.917e-07
Abi1	ENSMUSG00000058835	abl-interactor 1 [Source:MGI Symbol;Acc:MGI:104913]	-0.02596	0.6615	0.5519
Abi2	ENSMUSG00000026782	abl-interactor 2 [Source:MGI Symbol;Acc:MGI:106913]	0.03252	0.5084	0.3849
Abi3	ENSMUSG00000018381	ABI gene family, member 3 [Source:MGI Symbol;Acc:MGI:1913860]	-0.07274	0.7485	0.6566
Abi3bp	ENSMUSG00000035258	ABI gene family, member 3 (NESH) binding protein [Source:MGI Symbol;Acc:MGI:2444583]	0.1667	0.6797	0.5731
Abl1	ENSMUSG00000026842	c-abl oncogene 1, non-receptor tyrosine kinase [Source:MGI Symbol;Acc:MGI:87859]	0.1963	0.000664	8.081e-05
Abl2	ENSMUSG00000026596	v-abl Abelson murine leukemia viral oncogene 2 (arg, Abelson-related gene) [Source:MGI Symbol;Acc:MGI:87860]	0.1793	0.006815	0.001595
Ablim1	ENSMUSG00000025085	actin-binding LIM protein 1 [Source:MGI Symbol;Acc:MGI:1194500]	0.1923	0.001094	0.0001544
Ablim2	ENSMUSG00000029095	actin-binding LIM protein 2 [Source:MGI Symbol;Acc:MGI:2385758]	0.006565	0.9089	0.8671
Ablim3	ENSMUSG00000032735	actin binding LIM protein family, member 3 [Source:MGI Symbol;Acc:MGI:2442582]	0.01558	0.8918	0.8437
Abo	ENSMUSG00000015787	ABO blood group (transferase A, alpha 1-3-N-acetylgalactosaminyltransferase, transferase B, alpha 1-3-galactosyltransferase) [Source:MGI Symbol;Acc:MGI:2135738]	0.004639		0.9399
Abr	ENSMUSG00000017631	active BCR-related gene [Source:MGI Symbol;Acc:MGI:107771]	0.2137	8.054e-05	5.064e-06
Abra	ENSMUSG00000042895	actin-binding Rho activating protein [Source:MGI Symbol;Acc:MGI:2444891]	0.0233		0.6276
Abracl	ENSMUSG00000078453	ABRA C-terminal like [Source:MGI Symbol;Acc:MGI:1920362]	-0.1075	0.6006	0.4824
Abraxas1	ENSMUSG00000035234	BRCA1 A complex subunit [Source:MGI Symbol;Acc:MGI:1917931]	-0.3197	0.01563	0.004531
Abraxas2	ENSMUSG00000030965	BRISC complex subunit [Source:MGI Symbol;Acc:MGI:1926116]	-0.002741	0.9798	0.9701
Abt1	ENSMUSG00000036376	activator of basal transcription 1 [Source:MGI Symbol;Acc:MGI:1353636]	-0.03138	0.8236	0.7501
Abtb1	ENSMUSG00000030083	ankyrin repeat and BTB (POZ) domain containing 1 [Source:MGI Symbol;Acc:MGI:1933148]	0.05392	0.4185	0.2974
Abtb2	ENSMUSG00000032724	ankyrin repeat and BTB (POZ) domain containing 2 [Source:MGI Symbol;Acc:MGI:2139365]	0.274	0.1195	0.0581
AC013548.1	ENSMUSG00000115302	predicted gene, 49394 [Source:MGI Symbol;Acc:MGI:6121625]	0.0481	0.5742	0.4535
AC034099.1	ENSMUSG00000110040	predicted gene, 49369 [Source:MGI Symbol;Acc:MGI:6121585]	0.3154	0.009873	0.002539
AC061963.2	ENSMUSG00000111017	predicted gene, 48314 [Source:MGI Symbol;Acc:MGI:6097766]	-0.1213		0.1176
AC069561.4	ENSMUSG00000111700	predicted gene, 49385 [Source:MGI Symbol;Acc:MGI:6121609]	0	1	1
AC079245.1	ENSMUSG00000110817	predicted gene, 47723 [Source:MGI Symbol;Acc:MGI:6096853]	0	1	1
AC087559.2	ENSMUSG00000079773		0	1	1
AC087559.3	ENSMUSG00000094576		0	1	1
AC091458.1	ENSMUSG00000113042	predicted gene, 47188 [Source:MGI Symbol;Acc:MGI:6095978]	0	1	1
AC093043.2	ENSMUSG00000115041	predicted gene, 48939 [Source:MGI Symbol;Acc:MGI:6118257]	0.09413		0.3503
AC099934.3	ENSMUSG00000113149	predicted gene, 49383 [Source:MGI Symbol;Acc:MGI:6121605]	-0.2792	0.01107	0.002935
AC099934.5	ENSMUSG00000113786	predicted gene, 49384 [Source:MGI Symbol;Acc:MGI:6121607]	-0.3217	0.08765	0.03942
AC101875.1	ENSMUSG00000113385	predicted gene, 48405 [Source:MGI Symbol;Acc:MGI:6097894]	0.07691		0.5075
AC101945.4	ENSMUSG00000115739	predicted gene, 49254 [Source:MGI Symbol;Acc:MGI:6118725]	0.0252		0.2294
AC102264.1	ENSMUSG00000096244	vomeronasal 1 receptor Vmn1r187 (Vmn1r187), mRNA [Source:RefSeq mRNA;Acc:NM_001167568]	0	1	1
AC102369.1	ENSMUSG00000112158	predicted gene, 47822 [Source:MGI Symbol;Acc:MGI:6097013]	0	1	1
AC102369.2	ENSMUSG00000112788	predicted gene, 47821 [Source:MGI Symbol;Acc:MGI:6097011]	0	1	1
AC102431.1	ENSMUSG00000114467	predicted gene, 48430 [Source:MGI Symbol;Acc:MGI:6097931]	0	1	1
AC102431.2	ENSMUSG00000114691	predicted gene, 48438 [Source:MGI Symbol;Acc:MGI:6097944]	0	1	1
AC102523.2	ENSMUSG00000115717	predicted gene, 49161 [Source:MGI Symbol;Acc:MGI:6118584]	0	1	1
AC102542.1	ENSMUSG00000114246	predicted gene, 48603 [Source:MGI Symbol;Acc:MGI:6098184]	0	1	1
AC102847.2	ENSMUSG00000115381	predicted gene, 49266 [Source:MGI Symbol;Acc:MGI:6118744]	0	1	1
AC103672.3	ENSMUSG00000115586	predicted gene, 48918 [Source:MGI Symbol;Acc:MGI:6118228]	0	1	1
AC104834.1	ENSMUSG00000113558	transmembrane and death domain 1 [Source:MGI Symbol;Acc:MGI:6097044]	-0.04349		0.1641
AC105169.1	ENSMUSG00000112853	predicted gene, 47637 [Source:MGI Symbol;Acc:MGI:6096710]	0	1	1
AC105958.1	ENSMUSG00000110993	predicted gene, 47963 [Source:MGI Symbol;Acc:MGI:6097241]	0.03034		0.7974
AC107453.1	ENSMUSG00000115131	predicted gene, 49268 [Source:MGI Symbol;Acc:MGI:6118748]	0	1	1
AC107453.2	ENSMUSG00000115399	RIKEN cDNA 9430068D22 gene [Source:MGI Symbol;Acc:MGI:1924554]	0	1	1
AC107453.4	ENSMUSG00000115647	predicted gene, 49265 [Source:MGI Symbol;Acc:MGI:6118742]	0	1	1
AC107711.1	ENSMUSG00000115148	predicted gene, 49125 [Source:MGI Symbol;Acc:MGI:6118530]	-0.2976	0.05333	0.0211
AC108802.1	ENSMUSG00000112358	predicted gene, 33869 [Source:MGI Symbol;Acc:MGI:5593028]	-0.2869	0.1515	0.07889
AC109214.2	ENSMUSG00000112329	predicted gene, 47908 [Source:MGI Symbol;Acc:MGI:6097152]	0	1	1
AC110043.1	ENSMUSG00000112340	predicted gene, 47016 [Source:MGI Symbol;Acc:MGI:6095699]	0.002152		0.9586
AC110381.1	ENSMUSG00000111957	predicted gene, 47582 [Source:MGI Symbol;Acc:MGI:6096619]	0.04907		0.1484
AC111046.1	ENSMUSG00000112702	predicted gene, 47571 [Source:MGI Symbol;Acc:MGI:6096600]	0	1	1
AC112274.1	ENSMUSG00000112307	predicted gene, 48751 [Source:MGI Symbol;Acc:MGI:6098427]	-0.04318		0.1636
AC113059.2	ENSMUSG00000110791	predicted gene, 47508 [Source:MGI Symbol;Acc:MGI:6096495]	-0.1459		0.3498
AC113059.3	ENSMUSG00000111563	predicted gene, 47485 [Source:MGI Symbol;Acc:MGI:6096462]	0.002587		0.9466
AC113282.1	ENSMUSG00000114212	predicted gene, 47985 [Source:MGI Symbol;Acc:MGI:6097275]	0	1	1
AC113282.2	ENSMUSG00000114582	RIKEN cDNA 3110040M04 gene [Source:MGI Symbol;Acc:MGI:1920426]	0	1	1
AC113282.3	ENSMUSG00000114591	predicted gene, 47996 [Source:MGI Symbol;Acc:MGI:6097293]	0	1	1
AC113282.4	ENSMUSG00000114694	predicted gene, 47995 [Source:MGI Symbol;Acc:MGI:6097291]	0	1	1
AC113282.5	ENSMUSG00000114943	predicted gene 8947 [Source:MGI Symbol;Acc:MGI:3648958]	0	1	1
AC113441.2	ENSMUSG00000113725	predicted gene, 48358 [Source:MGI Symbol;Acc:MGI:6097826]	-0.03645		0.5251
AC115047.2	ENSMUSG00000111142	predicted gene, 48131 [Source:MGI Symbol;Acc:MGI:6097491]	0	1	1
AC115289.2	ENSMUSG00000114960	predicted gene, 47649 [Source:MGI Symbol;Acc:MGI:6096731]	0	1	1
AC115735.4	ENSMUSG00000115406	predicted gene, 49300 [Source:MGI Symbol;Acc:MGI:6118795]	0.3767	0.006794	0.001588
AC115744.1	ENSMUSG00000114153	predicted gene, 48692 [Source:MGI Symbol;Acc:MGI:6098321]	-0.1644		0.03275
AC115746.1	ENSMUSG00000115252	predicted gene, 48996 [Source:MGI Symbol;Acc:MGI:6118344]	0	1	1
AC115863.1	ENSMUSG00000110738	predicted gene, 47092 [Source:MGI Symbol;Acc:MGI:6095822]	0	1	1
AC115891.1	ENSMUSG00000110832	predicted gene, 48125 [Source:MGI Symbol;Acc:MGI:6097482]	-0.04269		0.3691
AC115891.2	ENSMUSG00000111934	predicted gene, 48123 [Source:MGI Symbol;Acc:MGI:6097479]	0.04882		0.1104
AC115891.3	ENSMUSG00000112142	predicted gene, 47022 [Source:MGI Symbol;Acc:MGI:6095709]	0	1	1
AC115910.1	ENSMUSG00000113055	predicted gene, 48700 [Source:MGI Symbol;Acc:MGI:6098336]	-0.1923		0.3203
AC116395.1	ENSMUSG00000114626	predicted gene, 48266 [Source:MGI Symbol;Acc:MGI:6097688]	0	1	1
AC116460.1	ENSMUSG00000112062	predicted gene, 47353 [Source:MGI Symbol;Acc:MGI:6096256]	0	1	1
AC116503.1	ENSMUSG00000111282	predicted gene, 47528 [Source:MGI Symbol;Acc:MGI:6096530]	0	1	1
AC116557.1	ENSMUSG00000112338	predicted gene, 47693 [Source:MGI Symbol;Acc:MGI:6096801]	0	1	1
AC116726.1	ENSMUSG00000110779	predicted gene, 48271 [Source:MGI Symbol;Acc:MGI:6097695]	-0.02627		0.2606
AC116726.2	ENSMUSG00000110896	predicted gene, 48273 [Source:MGI Symbol;Acc:MGI:6097698]	0	1	1
AC116797.1	ENSMUSG00000114473	predicted gene, 49398 [Source:MGI Symbol;Acc:MGI:6121633]	0	1	1
AC116950.1	ENSMUSG00000115360	predicted gene, 48932 [Source:MGI Symbol;Acc:MGI:6118246]	-0.296	0.193	0.1073
AC117199.1	ENSMUSG00000112905	predicted gene, 47477 [Source:MGI Symbol;Acc:MGI:6096449]	0.03051		0.6193
AC117245.3	ENSMUSG00000111546	predicted gene, 47050 [Source:MGI Symbol;Acc:MGI:6095756]	0	1	1
AC117648.1	ENSMUSG00000112075	predicted gene, 47700 [Source:MGI Symbol;Acc:MGI:6096813]	0	1	1
AC117814.1	ENSMUSG00000115840	RIKEN cDNA 5830426I08 gene [Source:MGI Symbol;Acc:MGI:1925317]	0	1	1
AC118230.1	ENSMUSG00000112914	predicted gene, 47702 [Source:MGI Symbol;Acc:MGI:6096817]	0	1	1
AC120347.1	ENSMUSG00000113076	predicted gene, 47088 [Source:MGI Symbol;Acc:MGI:6095816]	-0.04349		0.1641
AC120347.2	ENSMUSG00000114169	predicted gene, 47075 [Source:MGI Symbol;Acc:MGI:6095795]	0.02568		0.2307
AC120375.1	ENSMUSG00000115210	predicted gene, 49308 [Source:MGI Symbol;Acc:MGI:6118810]	-0.06277		0.6502
AC120394.1	ENSMUSG00000111003	predicted gene, 47122 [Source:MGI Symbol;Acc:MGI:6095870]	-0.07463	0.7292	0.6321
AC121286.2	ENSMUSG00000112783	predicted gene, 48792 [Source:MGI Symbol;Acc:MGI:6098494]	0	1	1
AC121598.2	ENSMUSG00000115144	predicted gene 7968 [Source:MGI Symbol;Acc:MGI:3644983]	-0.06425		0.2387
AC121598.3	ENSMUSG00000115314	predicted gene, 48966 [Source:MGI Symbol;Acc:MGI:6118302]	-0.09087		0.05326
AC121805.1	ENSMUSG00000112257	predicted gene, 47623 [Source:MGI Symbol;Acc:MGI:6096688]	0	1	1
AC121805.2	ENSMUSG00000112576	predicted gene, 47621 [Source:MGI Symbol;Acc:MGI:6096684]	0.04882		0.1104
AC121844.1	ENSMUSG00000112176	predicted gene, 48205 [Source:MGI Symbol;Acc:MGI:6097595]	0	1	1
AC121844.2	ENSMUSG00000112193	predicted gene, 48206 [Source:MGI Symbol;Acc:MGI:6097597]	0	1	1
AC121844.3	ENSMUSG00000112512	predicted gene, 48203 [Source:MGI Symbol;Acc:MGI:6097591]	0	1	1
AC121870.1	ENSMUSG00000111703	predicted gene, 47161 [Source:MGI Symbol;Acc:MGI:6095935]	-0.08628		0.07785
AC121870.2	ENSMUSG00000111755	predicted gene, 47160 [Source:MGI Symbol;Acc:MGI:6095933]	0.02179	0.9137	0.8736
AC121942.3	ENSMUSG00000114746	RIKEN cDNA 4933436N17 gene [Source:MGI Symbol;Acc:MGI:1918539]	0.07481		0.1422
AC121986.1	ENSMUSG00000112543	predicted gene, 48744 [Source:MGI Symbol;Acc:MGI:6098414]	0.02372		0.2268
AC122024.1	ENSMUSG00000112034	predicted gene, 48363 [Source:MGI Symbol;Acc:MGI:6097833]	0	1	1
AC122024.2	ENSMUSG00000112523	predicted gene, 48377 [Source:MGI Symbol;Acc:MGI:6097854]	-0.02304		0.2516
AC122197.2	ENSMUSG00000112875	predicted gene, 48074 [Source:MGI Symbol;Acc:MGI:6097407]	-0.02627		0.2606
AC122263.1	ENSMUSG00000115095	predicted gene, 49311 [Source:MGI Symbol;Acc:MGI:6118815]	0	1	1
AC122305.1	ENSMUSG00000110899	predicted gene, 48840 [Source:MGI Symbol;Acc:MGI:6098571]	0.1633	0.4755	0.3526
AC122305.2	ENSMUSG00000111070	predicted gene, 47596 [Source:MGI Symbol;Acc:MGI:6096646]	0.02356		0.2268
AC122305.4	ENSMUSG00000111690	predicted gene, 48720 [Source:MGI Symbol;Acc:MGI:6098373]	0	1	1
AC122314.1	ENSMUSG00000113571	predicted gene, 48137 [Source:MGI Symbol;Acc:MGI:6097500]	-0.1492		0.3981
AC122317.3	ENSMUSG00000112895	predicted gene, 47567 [Source:MGI Symbol;Acc:MGI:6096594]	0	1	1
AC122335.2	ENSMUSG00000111740	predicted gene, 49783 [Source:MGI Symbol;Acc:MGI:6215303]	0.01562	0.9461	0.9212
AC122355.1	ENSMUSG00000115023	predicted gene, 48967 [Source:MGI Symbol;Acc:MGI:6118304]	0	1	1
AC122357.2	ENSMUSG00000113812	predicted gene, 48699 [Source:MGI Symbol;Acc:MGI:6098334]	-0.06286		0.7693
AC122357.3	ENSMUSG00000113841	predicted gene, 48701 [Source:MGI Symbol;Acc:MGI:6098338]	0.2418	0.2096	0.119
AC122367.1	ENSMUSG00000113067	predicted gene, 47166 [Source:MGI Symbol;Acc:MGI:6095944]	0.0485		0.1098
AC122402.1	ENSMUSG00000114460	predicted gene 10779 [Source:MGI Symbol;Acc:MGI:3642421]	0.02593		0.2314
AC122426.1	ENSMUSG00000110959	predicted gene, 47198 [Source:MGI Symbol;Acc:MGI:6095994]	-0.06056		0.3504
AC122426.2	ENSMUSG00000111155	predicted gene, 47197 [Source:MGI Symbol;Acc:MGI:6095992]	-0.15		0.2345
AC122428.3	ENSMUSG00000111312	predicted gene, 47205 [Source:MGI Symbol;Acc:MGI:6096005]	-0.1483		0.4056
AC122459.3	ENSMUSG00000115437	predicted gene, 49314 [Source:MGI Symbol;Acc:MGI:6118821]	0	1	1
AC122539.3	ENSMUSG00000112806	predicted gene, 48146 [Source:MGI Symbol;Acc:MGI:6097513]	0.03073		0.8223
AC122769.1	ENSMUSG00000115150	predicted gene 10370 [Source:MGI Symbol;Acc:MGI:3642773]	0	1	1
AC122811.1	ENSMUSG00000113966	predicted gene, 47980 [Source:MGI Symbol;Acc:MGI:6097267]	-0.01416	0.9517	0.9298
AC122828.2	ENSMUSG00000113842	predicted gene, 48138 [Source:MGI Symbol;Acc:MGI:6097502]	-0.1108		0.2454
AC122828.3	ENSMUSG00000114193	predicted gene, 48139 [Source:MGI Symbol;Acc:MGI:6097504]	0.08156		0.5774
AC122829.1	ENSMUSG00000112396	predicted gene, 47574 [Source:MGI Symbol;Acc:MGI:6096606]	0	1	1
AC122840.1	ENSMUSG00000113517	predicted gene, 47905 [Source:MGI Symbol;Acc:MGI:6097146]	-0.02291		0.2516
AC122850.1	ENSMUSG00000112622	predicted gene, 47164 [Source:MGI Symbol;Acc:MGI:6095941]	0	1	1
AC122876.1	ENSMUSG00000111756	predicted gene, 48183 [Source:MGI Symbol;Acc:MGI:6097561]	-0.005693		0.9799
AC122881.1	ENSMUSG00000114294	predicted gene, 47577 [Source:MGI Symbol;Acc:MGI:6096611]	0	1	1
AC122887.1	ENSMUSG00000111979	predicted gene, 47522 [Source:MGI Symbol;Acc:MGI:6096520]	-0.0457		0.1281
AC122887.2	ENSMUSG00000112807	predicted gene, 47519 [Source:MGI Symbol;Acc:MGI:6096515]	0	1	1
AC122901.1	ENSMUSG00000110869	predicted gene, 49628 [Source:MGI Symbol;Acc:MGI:6215053]	-0.2682	0.1315	0.06576
AC123052.1	ENSMUSG00000113742	predicted gene, 48262 [Source:MGI Symbol;Acc:MGI:6097681]	0	1	1
AC123665.3	ENSMUSG00000115570	predicted gene, 48986 [Source:MGI Symbol;Acc:MGI:6118332]	0	1	1
AC123705.1	ENSMUSG00000113195	predicted gene, 48586 [Source:MGI Symbol;Acc:MGI:6098157]	0.07337		0.162
AC123705.2	ENSMUSG00000113250	predicted gene, 48585 [Source:MGI Symbol;Acc:MGI:6098155]	-0.02291		0.2516
AC123705.3	ENSMUSG00000113687	predicted gene, 49703 [Source:MGI Symbol;Acc:MGI:6215164]	-0.1441		0.3485
AC123731.1	ENSMUSG00000115561	predicted gene, 49285 [Source:MGI Symbol;Acc:MGI:6118773]	0	1	1
AC123832.1	ENSMUSG00000110895	predicted gene, 48822 [Source:MGI Symbol;Acc:MGI:6098540]	0.03942		0.7473
AC123834.1	ENSMUSG00000114322	predicted gene, 47041 [Source:MGI Symbol;Acc:MGI:6095743]	0	1	1
AC123873.1	ENSMUSG00000094383	PRAME family member 8-like [Source:NCBI gene (formerly Entrezgene);Acc:108168683]	0	1	1
AC123873.2	ENSMUSG00000094474	PRAME family member 8-like [Source:NCBI gene (formerly Entrezgene);Acc:100041712]	0	1	1
AC123873.3	ENSMUSG00000094836	PRAME family member 9/15-like [Source:NCBI gene (formerly Entrezgene);Acc:100861655]	0	1	1
AC123917.1	ENSMUSG00000115418	predicted gene, 49296 [Source:MGI Symbol;Acc:MGI:6118789]	0	1	1
AC123954.1	ENSMUSG00000113255	testis derived transcript 3, pseudogene [Source:MGI Symbol;Acc:MGI:3582925]	-0.2811		0.05503
AC124183.1	ENSMUSG00000113649	predicted gene, 47665 [Source:MGI Symbol;Acc:MGI:6096756]	0	1	1
AC124346.2	ENSMUSG00000112637	predicted gene, 48225 [Source:MGI Symbol;Acc:MGI:6097625]	0.02707		0.5183
AC124414.1	ENSMUSG00000112254	predicted gene, 47690 [Source:MGI Symbol;Acc:MGI:6096796]	-0.3324	0.04761	0.0183
AC124421.1	ENSMUSG00000112255	predicted gene, 47594 [Source:MGI Symbol;Acc:MGI:6096642]	-0.0288		0.7451
AC124446.1	ENSMUSG00000112955	predicted gene, 48889 [Source:MGI Symbol;Acc:MGI:6098650]	0	1	1
AC124456.1	ENSMUSG00000111111	predicted gene, 47037 [Source:MGI Symbol;Acc:MGI:6095736]	0	1	1
AC124516.1	ENSMUSG00000112990	predicted gene, 47372 [Source:MGI Symbol;Acc:MGI:6096284]	0.02603		0.5402
AC124516.2	ENSMUSG00000113656	predicted gene, 47370 [Source:MGI Symbol;Acc:MGI:6096280]	-0.005241		0.9984
AC124516.3	ENSMUSG00000113849	predicted gene, 47346 [Source:MGI Symbol;Acc:MGI:6096243]	0	1	1
AC124556.1	ENSMUSG00000112008	predicted gene, 47218 [Source:MGI Symbol;Acc:MGI:6096027]	-0.3227	0.08703	0.03908
AC124561.2	ENSMUSG00000115155	predicted gene, 49182 [Source:MGI Symbol;Acc:MGI:6118619]	0.02568		0.2307
AC124572.1	ENSMUSG00000112090	predicted gene, 48231 [Source:MGI Symbol;Acc:MGI:6097636]	0	1	1
AC124572.2	ENSMUSG00000112391	predicted gene, 48230 [Source:MGI Symbol;Acc:MGI:6097634]	0	1	1
AC124579.1	ENSMUSG00000112948	predicted gene, 48871 [Source:MGI Symbol;Acc:MGI:6098618]	0	1	1
AC124581.3	ENSMUSG00000114837	predicted gene, 48090 [Source:MGI Symbol;Acc:MGI:6097432]	0	1	1
AC124586.1	ENSMUSG00000113698	predicted gene, 47987 [Source:MGI Symbol;Acc:MGI:6097278]	-0.06584		0.09304
AC124606.1	ENSMUSG00000095523	PRAME family member 8-like [Source:NCBI gene (formerly Entrezgene);Acc:100038995]	0	1	1
AC124606.2	ENSMUSG00000095763	PRAME family member 8-like [Source:NCBI gene (formerly Entrezgene);Acc:100039010]	0	1	1
AC124675.1	ENSMUSG00000115073	predicted gene, 49283 [Source:MGI Symbol;Acc:MGI:6118769]	0	1	1
AC124712.1	ENSMUSG00000114046	small nuclear RNA activating complex, polypeptide 1 like [Source:MGI Symbol;Acc:MGI:6121501]	-0.1161	0.1032	0.04834
AC124732.1	ENSMUSG00000113245	predicted gene, 48574 [Source:MGI Symbol;Acc:MGI:6098139]	-0.0563		0.4491
AC124732.3	ENSMUSG00000113589	predicted gene, 48374 [Source:MGI Symbol;Acc:MGI:6097849]	0.00692		0.9294
AC124732.4	ENSMUSG00000114094	predicted gene, 48375 [Source:MGI Symbol;Acc:MGI:6097851]	-0.01889		0.889
AC125095.1	ENSMUSG00000115447	predicted gene, 48964 [Source:MGI Symbol;Acc:MGI:6118298]	0	1	1
AC125108.1	ENSMUSG00000112820	predicted gene, 48298 [Source:MGI Symbol;Acc:MGI:6097740]	0.04898		0.4226
AC125149.1	ENSMUSG00000079192		0	1	1
AC125149.2	ENSMUSG00000079794		0	1	1
AC125149.3	ENSMUSG00000079800		0	1	1
AC125149.4	ENSMUSG00000094799		0	1	1
AC125149.5	ENSMUSG00000095092		0	1	1
AC125178.1	ENSMUSG00000094722	PRAME family member 8-like [Source:NCBI gene (formerly Entrezgene);Acc:100862245]	0	1	1
AC125178.2	ENSMUSG00000095076		0	1	1
AC125178.3	ENSMUSG00000095728		0	1	1
AC125223.3	ENSMUSG00000114949	predicted gene, 47530 [Source:MGI Symbol;Acc:MGI:6096533]	-0.02176		0.2516
AC125379.1	ENSMUSG00000114180	predicted gene, 47989 [Source:MGI Symbol;Acc:MGI:6097282]	0	1	1
AC125409.1	ENSMUSG00000113003	predicted gene, 47138 [Source:MGI Symbol;Acc:MGI:6095896]	0.0005123		0.9586
AC125409.2	ENSMUSG00000113106	predicted gene, 47139 [Source:MGI Symbol;Acc:MGI:6095898]	0.02512		0.5183
AC125409.3	ENSMUSG00000113610	predicted gene, 47132 [Source:MGI Symbol;Acc:MGI:6095886]	0	1	1
AC125444.1	ENSMUSG00000114011	predicted gene, 47955 [Source:MGI Symbol;Acc:MGI:6097226]	0	1	1
AC125487.1	ENSMUSG00000112067	predicted gene, 48015 [Source:MGI Symbol;Acc:MGI:6097323]	0	1	1
AC125487.2	ENSMUSG00000112756	predicted gene, 48014 [Source:MGI Symbol;Acc:MGI:6097321]	-0.1291		0.2329
AC126028.1	ENSMUSG00000115300	predicted gene, 49188 [Source:MGI Symbol;Acc:MGI:6118627]	0.02474		0.2281
AC126028.2	ENSMUSG00000115685	RIKEN cDNA D730044K07 gene [Source:MGI Symbol;Acc:MGI:1925101]	-0.5194	0.02083	0.006473
AC126033.1	ENSMUSG00000115105	predicted gene, 49238 [Source:MGI Symbol;Acc:MGI:6118704]	0	1	1
AC126035.1	ENSMUSG00000094791		0	1	1
AC126250.1	ENSMUSG00000115785	predicted gene 6740 [Source:MGI Symbol;Acc:MGI:3643503]	0.02568		0.2307
AC126251.1	ENSMUSG00000115087	predicted gene, 48998 [Source:MGI Symbol;Acc:MGI:6118348]	-0.0226	0.9064	0.864
AC126262.1	ENSMUSG00000113159	predicted gene, 48771 [Source:MGI Symbol;Acc:MGI:6098462]	-0.0615		0.2916
AC126459.1	ENSMUSG00000110815	predicted gene, 47345 [Source:MGI Symbol;Acc:MGI:6096241]	-0.01365		0.859
AC126549.2	ENSMUSG00000114696	predicted gene, 47479 [Source:MGI Symbol;Acc:MGI:6096452]	0	1	1
AC126673.1	ENSMUSG00000113073	predicted gene, 48261 [Source:MGI Symbol;Acc:MGI:6097679]	0	1	1
AC126673.2	ENSMUSG00000113810	predicted gene, 48259 [Source:MGI Symbol;Acc:MGI:6097676]	0	1	1
AC126804.1	ENSMUSG00000111128	predicted gene, 49338 [Source:MGI Symbol;Acc:MGI:6121528]	0.3058	0.008428	0.002079
AC127596.1	ENSMUSG00000111539	predicted gene, 48372 [Source:MGI Symbol;Acc:MGI:6097846]	-0.1514		0.01741
AC129085.3	ENSMUSG00000114612	predicted gene, 47550 [Source:MGI Symbol;Acc:MGI:6096567]	0	1	1
AC129208.1	ENSMUSG00000115318	predicted gene, 49089 [Source:MGI Symbol;Acc:MGI:6118479]	-0.4123		0.01239
AC129336.1	ENSMUSG00000112197	predicted gene, 47337 [Source:MGI Symbol;Acc:MGI:6096227]	0	1	1
AC129336.2	ENSMUSG00000112556	predicted gene, 47339 [Source:MGI Symbol;Acc:MGI:6096231]	0	1	1
AC129597.1	ENSMUSG00000113894	predicted gene, 48838 [Source:MGI Symbol;Acc:MGI:6098568]	-0.2257		0.1747
AC130219.1	ENSMUSG00000115161	predicted gene, 20555 [Source:MGI Symbol;Acc:MGI:5295662]	-0.04432		0.1252
AC130219.2	ENSMUSG00000115641	predicted gene 9891 [Source:MGI Symbol;Acc:MGI:3642023]	0	1	1
AC130661.1	ENSMUSG00000112448	predicted gene, 48182 [Source:MGI Symbol;Acc:MGI:6097559]	-0.04318		0.1636
AC130671.2	ENSMUSG00000115543	RIKEN cDNA B230362B09 gene [Source:MGI Symbol;Acc:MGI:2442793]	0.05168		0.2736
AC130671.3	ENSMUSG00000115568	TGF-beta1-induced anti-apoptotic factor 2 [Source:MGI Symbol;Acc:MGI:2651383]	-0.02213		0.618
AC130711.1	ENSMUSG00000114245	proline and glutamate rich with coiled coil 1 [Source:MGI Symbol;Acc:MGI:5621540]	-0.02304		0.2516
AC130827.1	ENSMUSG00000113126	predicted gene, 47588 [Source:MGI Symbol;Acc:MGI:6096631]	-0.04594		0.6578
AC131329.1	ENSMUSG00000113269	predicted gene, 47494 [Source:MGI Symbol;Acc:MGI:6096476]	0.02356		0.2268
AC131586.1	ENSMUSG00000114996	predicted gene, 48958 [Source:MGI Symbol;Acc:MGI:6118289]	0.02372		0.2268
AC131667.1	ENSMUSG00000111231	predicted gene, 47054 [Source:MGI Symbol;Acc:MGI:6095762]	0	1	1
AC131687.1	ENSMUSG00000114584	predicted gene, 47694 [Source:MGI Symbol;Acc:MGI:6096803]	0.2631	0.02889	0.009883
AC131710.1	ENSMUSG00000115646	predicted gene 10926 [Source:MGI Symbol;Acc:MGI:3779138]	0	1	1
AC131720.2	ENSMUSG00000112012	predicted gene, 47025 [Source:MGI Symbol;Acc:MGI:6095715]	0	1	1
AC131743.1	ENSMUSG00000113065	predicted gene, 48870 [Source:MGI Symbol;Acc:MGI:6098616]	0	1	1
AC131743.4	ENSMUSG00000113922	predicted gene, 48887 [Source:MGI Symbol;Acc:MGI:6098646]	0.02593		0.2314
AC131743.5	ENSMUSG00000113984	predicted gene, 48890 [Source:MGI Symbol;Acc:MGI:6098652]	0.0252		0.2294
AC131997.1	ENSMUSG00000115806	predicted gene, 49234 [Source:MGI Symbol;Acc:MGI:6118697]	0	1	1
AC132237.1	ENSMUSG00000113161	predicted gene, 47457 [Source:MGI Symbol;Acc:MGI:6096418]	-0.02302		0.2516
AC132237.2	ENSMUSG00000113655	predicted gene, 47454 [Source:MGI Symbol;Acc:MGI:6096413]	0	1	1
AC132336.1	ENSMUSG00000113349	predicted gene, 48369 [Source:MGI Symbol;Acc:MGI:6097840]	0.1439		0.1083
AC132392.1	ENSMUSG00000111187		0.06744	0.7007	0.5982
AC132412.1	ENSMUSG00000107970	predicted gene, 49058 [Source:MGI Symbol;Acc:MGI:6118436]	-0.03739		0.4888
AC132433.1	ENSMUSG00000113391	predicted gene, 48327 [Source:MGI Symbol;Acc:MGI:6097782]	0.02568		0.2307
AC132444.1	ENSMUSG00000079222		0	1	1
AC132444.2	ENSMUSG00000094728		0	1	1
AC132444.3	ENSMUSG00000094874	sp110 nuclear body protein-like [Source:NCBI gene (formerly Entrezgene);Acc:102633783]	0	1	1
AC132444.4	ENSMUSG00000095450		0	1	1
AC132444.5	ENSMUSG00000095500		0	1	1
AC132444.6	ENSMUSG00000096808		0	1	1
AC132446.1	ENSMUSG00000113785	predicted gene, 47975 [Source:MGI Symbol;Acc:MGI:6097258]	0	1	1
AC132465.1	ENSMUSG00000112015	predicted gene, 47592 [Source:MGI Symbol;Acc:MGI:6096638]	-0.02304		0.2516
AC132474.1	ENSMUSG00000110928	predicted gene, 48114 [Source:MGI Symbol;Acc:MGI:6097467]	-0.5723	0.002906	0.0005446
AC132852.1	ENSMUSG00000110735	predicted gene, 47173 [Source:MGI Symbol;Acc:MGI:6095954]	-0.06656		0.5826
AC132852.2	ENSMUSG00000111340	predicted gene, 47171 [Source:MGI Symbol;Acc:MGI:6095951]	0.1947		0.08082
AC133079.1	ENSMUSG00000113588	predicted gene, 48328 [Source:MGI Symbol;Acc:MGI:6097784]	0	1	1
AC133083.1	ENSMUSG00000113012	predicted gene, 47196 [Source:MGI Symbol;Acc:MGI:6095990]	0	1	1
AC133095.1	ENSMUSG00000094855	uncharacterized LOC620639 [Source:NCBI gene (formerly Entrezgene);Acc:620639]	0	1	1
AC133095.2	ENSMUSG00000095475	uncharacterized LOC545763 [Source:NCBI gene (formerly Entrezgene);Acc:545763]	0	1	1
AC133103.1	ENSMUSG00000079190	nuclear body protein SP140-like [Source:NCBI gene (formerly Entrezgene);Acc:100041057]	0.052		0.3051
AC133103.3	ENSMUSG00000094514	component of Sp100-rs-like [Source:NCBI gene (formerly Entrezgene);Acc:102636558]	0	1	1
AC133103.4	ENSMUSG00000095250	sp110 nuclear body protein-like [Source:NCBI gene (formerly Entrezgene);Acc:118568473]	0	1	1
AC133103.5	ENSMUSG00000095672		0	1	1
AC133103.6	ENSMUSG00000095787		0	1	1
AC133103.7	ENSMUSG00000096100		0	1	1
AC133183.1	ENSMUSG00000113475	predicted gene, 49366 [Source:MGI Symbol;Acc:MGI:6121579]	-0.05057		0.59
AC133496.1	ENSMUSG00000114723	RIKEN cDNA 5530402G07 gene [Source:MGI Symbol;Acc:MGI:1918697]	0.2447		0.1775
AC133499.1	ENSMUSG00000115768	Dpep2 neighbor [Source:MGI Symbol;Acc:MGI:6121577]	0.07563		0.3907
AC133650.1	ENSMUSG00000111617	predicted gene, 47148 [Source:MGI Symbol;Acc:MGI:6095912]	0.02372		0.2268
AC133934.1	ENSMUSG00000113355	predicted gene, 48888 [Source:MGI Symbol;Acc:MGI:6098648]	0	1	1
AC133934.2	ENSMUSG00000113905	predicted gene, 48872 [Source:MGI Symbol;Acc:MGI:6098620]	0.07755	0.7342	0.6384
AC134248.1	ENSMUSG00000111490	predicted gene, 47159 [Source:MGI Symbol;Acc:MGI:6095931]	0.08175		0.4969
AC134596.1	ENSMUSG00000113460	predicted gene, 48686 [Source:MGI Symbol;Acc:MGI:6098313]	0	1	1
AC134869.1	ENSMUSG00000114535	predicted gene, 47246 [Source:MGI Symbol;Acc:MGI:6096070]	-0.2535	0.259	0.1568
AC134869.3	ENSMUSG00000114763	predicted gene, 49354 [Source:MGI Symbol;Acc:MGI:6121558]	-0.3255	0.003033	0.0005728
AC135353.1	ENSMUSG00000111509	predicted gene, 47266 [Source:MGI Symbol;Acc:MGI:6096101]	-0.001531		0.9594
AC135469.1	ENSMUSG00000114526	RIKEN cDNA A930015P04 gene [Source:MGI Symbol;Acc:MGI:1925051]	-0.04472		0.7544
AC135669.2	ENSMUSG00000111491	predicted gene, 47503 [Source:MGI Symbol;Acc:MGI:6096488]	-0.05085		0.3723
AC136986.2	ENSMUSG00000114081	predicted gene, 48904 [Source:MGI Symbol;Acc:MGI:6098675]	0.02607		0.5183
AC137127.3	ENSMUSG00000111679	predicted gene, 47063 [Source:MGI Symbol;Acc:MGI:6095774]	-0.02176		0.2516
AC137842.1	ENSMUSG00000114995	predicted gene, 49284 [Source:MGI Symbol;Acc:MGI:6118771]	-0.1601	0.1686	0.09044
AC138214.1	ENSMUSG00000114299	predicted gene, 47791 [Source:MGI Symbol;Acc:MGI:6096961]	0	1	1
AC138221.1	ENSMUSG00000108728	olfactory receptor 240, pseudogene 1	0.02356		0.2268
AC138284.1	ENSMUSG00000111421	predicted gene, 47643 [Source:MGI Symbol;Acc:MGI:6096720]	0.04706		0.3442
AC138284.3	ENSMUSG00000111481	predicted gene, 47652 [Source:MGI Symbol;Acc:MGI:6096735]	-0.1195		0.4303
AC138284.4	ENSMUSG00000111681	predicted gene, 47640 [Source:MGI Symbol;Acc:MGI:6096715]	-0.0175		0.622
AC139323.1	ENSMUSG00000113128	predicted gene, 47813 [Source:MGI Symbol;Acc:MGI:6096997]	-0.03363		0.8538
AC139376.1	ENSMUSG00000112881	predicted gene, 49344 [Source:MGI Symbol;Acc:MGI:6121539]	0	1	1
AC139754.2	ENSMUSG00000112235	predicted gene, 48307 [Source:MGI Symbol;Acc:MGI:6097754]	0	1	1
AC139754.3	ENSMUSG00000112932	predicted gene, 48308 [Source:MGI Symbol;Acc:MGI:6097756]	0	1	1
AC139941.2	ENSMUSG00000113789	predicted gene, 47322 [Source:MGI Symbol;Acc:MGI:6096206]	0.3866		0.08209
AC140267.1	ENSMUSG00000115798	novel protein	0.1252	0.4041	0.2833
AC140299.1	ENSMUSG00000112571	predicted gene, 48207 [Source:MGI Symbol;Acc:MGI:6097599]	-0.04056		0.4064
AC140299.2	ENSMUSG00000112900	predicted gene, 48204 [Source:MGI Symbol;Acc:MGI:6097593]	0	1	1
AC140325.1	ENSMUSG00000074720		0	1	1
AC140325.2	ENSMUSG00000094741	PRAME family member 8-like [Source:NCBI gene (formerly Entrezgene);Acc:100503733]	0	1	1
AC140325.3	ENSMUSG00000095570	PRAME family member 8-like [Source:NCBI gene (formerly Entrezgene);Acc:624931]	0	1	1
AC140325.4	ENSMUSG00000096728	PRAME family member 8-like [Source:NCBI gene (formerly Entrezgene);Acc:665755]	0	1	1
AC140365.1	ENSMUSG00000091585	PRAME family member 8-like [Source:NCBI gene (formerly Entrezgene);Acc:108168685]	0	1	1
AC140393.2	ENSMUSG00000115228	predicted gene, 48948 [Source:MGI Symbol;Acc:MGI:6118272]	0	1	1
AC140393.3	ENSMUSG00000115742	predicted gene, 48950 [Source:MGI Symbol;Acc:MGI:6118276]	-0.04444		0.4091
AC140397.1	ENSMUSG00000114617	predicted gene, 48766 [Source:MGI Symbol;Acc:MGI:6098453]	0.001802		0.9586
AC140397.2	ENSMUSG00000114714	predicted gene, 48763 [Source:MGI Symbol;Acc:MGI:6098447]	0	1	1
AC140462.2	ENSMUSG00000114888	predicted gene, 49616 [Source:MGI Symbol;Acc:MGI:6215034]	0.0252		0.2294
AC141476.1	ENSMUSG00000114555	predicted gene, 48706 [Source:MGI Symbol;Acc:MGI:6098347]	-0.04349		0.1641
AC142113.2	ENSMUSG00000111345	predicted gene, 48562 [Source:MGI Symbol;Acc:MGI:6098119]	-0.07358		0.562
AC144772.1	ENSMUSG00000115340	predicted gene, 48965 [Source:MGI Symbol;Acc:MGI:6118300]	0	1	1
AC144772.2	ENSMUSG00000115793	predicted gene, 48961 [Source:MGI Symbol;Acc:MGI:6118294]	0.0512		0.7346
AC144772.3	ENSMUSG00000115837	RIKEN cDNA 9130002K18 gene [Source:MGI Symbol;Acc:MGI:1921804]	-0.2034		0.09367
AC144783.1	ENSMUSG00000112322	predicted gene, 48115 [Source:MGI Symbol;Acc:MGI:6097469]	0	1	1
AC145736.1	ENSMUSG00000111039	predicted gene, 47000 [Source:MGI Symbol;Acc:MGI:6095673]	0.02474		0.2281
AC145736.2	ENSMUSG00000111218	predicted gene, 46999 [Source:MGI Symbol;Acc:MGI:6095671]	-0.04547		0.1678
AC147615.2	ENSMUSG00000112548	predicted gene, 47338 [Source:MGI Symbol;Acc:MGI:6096229]	0	1	1
AC148328.2	ENSMUSG00000111632	predicted gene, 47327 [Source:MGI Symbol;Acc:MGI:6096213]	0.02356		0.2268
AC149090.1	ENSMUSG00000095041		-0.472	0.008321	0.002047
AC149222.1	ENSMUSG00000108815	predicted gene, 49388 [Source:MGI Symbol;Acc:MGI:6121614]	-0.02506	0.7058	0.6043
AC149588.1	ENSMUSG00000115276	RIKEN cDNA 9930017N22 gene [Source:MGI Symbol;Acc:MGI:2443961]	-0.104	0.6898	0.5851
AC151831.1	ENSMUSG00000115471	RIKEN cDNA C230086J09 gene [Source:MGI Symbol;Acc:MGI:2443423]	0.005358		0.9432
AC151895.1	ENSMUSG00000112256	predicted gene, 48077 [Source:MGI Symbol;Acc:MGI:6097413]	0.02474		0.2281
AC151971.2	ENSMUSG00000111030	predicted gene, 47234 [Source:MGI Symbol;Acc:MGI:6096052]	-0.08978		0.6422
AC151971.4	ENSMUSG00000111280	predicted gene, 47239 [Source:MGI Symbol;Acc:MGI:6096060]	0	1	1
AC151984.1	ENSMUSG00000112601	predicted gene, 47590 [Source:MGI Symbol;Acc:MGI:6096634]	0.02356		0.2268
AC152159.1	ENSMUSG00000115459	predicted gene, 49280 [Source:MGI Symbol;Acc:MGI:6118764]	0	1	1
AC152453.1	ENSMUSG00000112743	predicted gene, 49358 [Source:MGI Symbol;Acc:MGI:6121566]	0.02921	0.7824	0.6981
AC152922.1	ENSMUSG00000110772	predicted gene, 47856 [Source:MGI Symbol;Acc:MGI:6097067]	0.1748	0.5226	0.3993
AC152922.2	ENSMUSG00000110903	predicted gene, 47857 [Source:MGI Symbol;Acc:MGI:6097069]	0.03179		0.6743
AC152944.1	ENSMUSG00000112036	predicted gene, 47801 [Source:MGI Symbol;Acc:MGI:6096979]	0	1	1
AC152981.1	ENSMUSG00000111935	predicted gene, 47023 [Source:MGI Symbol;Acc:MGI:6095711]	-0.02304		0.2516
AC153143.2	ENSMUSG00000113557	predicted gene, 47657 [Source:MGI Symbol;Acc:MGI:6096742]	-0.02175		0.6182
AC153144.1	ENSMUSG00000113650	predicted gene, 47826 [Source:MGI Symbol;Acc:MGI:6097020]	-0.005234		0.9775
AC153152.1	ENSMUSG00000113200	predicted gene, 48632 [Source:MGI Symbol;Acc:MGI:6098236]	0.06314	0.756	0.6658
AC153152.2	ENSMUSG00000113597	predicted gene, 48631 [Source:MGI Symbol;Acc:MGI:6098234]	0	1	1
AC153152.3	ENSMUSG00000113682	predicted gene, 48630 [Source:MGI Symbol;Acc:MGI:6098232]	0	1	1
AC153357.1	ENSMUSG00000112415	predicted gene, 48426 [Source:MGI Symbol;Acc:MGI:6097924]	0	1	1
AC153366.2	ENSMUSG00000112744	predicted gene, 48880 [Source:MGI Symbol;Acc:MGI:6098634]	0	1	1
AC153380.1	ENSMUSG00000111397	predicted gene, 48232 [Source:MGI Symbol;Acc:MGI:6097638]	0	1	1
AC153494.1	ENSMUSG00000112596	predicted gene, 48804 [Source:MGI Symbol;Acc:MGI:6098514]	-0.0503	0.8335	0.7628
AC153498.1	ENSMUSG00000111913	predicted gene, 49751 [Source:MGI Symbol;Acc:MGI:6215248]	0	1	1
AC153506.1	ENSMUSG00000112203	predicted gene, 49167 [Source:MGI Symbol;Acc:MGI:6118596]	0.02568		0.2307
AC153516.1	ENSMUSG00000112759	predicted gene, 47615 [Source:MGI Symbol;Acc:MGI:6096677]	0.006114		0.9354
AC153524.1	ENSMUSG00000111892	predicted gene, 47641 [Source:MGI Symbol;Acc:MGI:6096717]	0	1	1
AC153526.2	ENSMUSG00000112317	predicted gene, 47580 [Source:MGI Symbol;Acc:MGI:6096616]	-0.7058	0.006345	0.001458
AC153526.3	ENSMUSG00000112361	predicted gene, 47607 [Source:MGI Symbol;Acc:MGI:6096665]	0	1	1
AC153526.5	ENSMUSG00000112563	predicted gene, 47608 [Source:MGI Symbol;Acc:MGI:6096667]	0	1	1
AC153529.1	ENSMUSG00000112927	predicted gene, 48332 [Source:MGI Symbol;Acc:MGI:6097789]	0	1	1
AC153566.1	ENSMUSG00000111077	predicted gene, 48743 [Source:MGI Symbol;Acc:MGI:6098412]	-0.1147		0.07585
AC153646.1	ENSMUSG00000113316	predicted gene, 48253 [Source:MGI Symbol;Acc:MGI:6097667]	0	1	1
AC153729.1	ENSMUSG00000110758	predicted gene, 48092 [Source:MGI Symbol;Acc:MGI:6097436]	0	1	1
AC153729.4	ENSMUSG00000111865	predicted gene, 47687 [Source:MGI Symbol;Acc:MGI:6096791]	0.002287		0.9385
AC153801.2	ENSMUSG00000112295	predicted gene, 47017 [Source:MGI Symbol;Acc:MGI:6095701]	0.05166		0.5245
AC153862.1	ENSMUSG00000110835	predicted gene, 48563 [Source:MGI Symbol;Acc:MGI:6098121]	0	1	1
AC153890.1	ENSMUSG00000111943	predicted gene, 47862 [Source:MGI Symbol;Acc:MGI:6097078]	0.006903		0.9275
AC153899.1	ENSMUSG00000111211	predicted gene, 48233 [Source:MGI Symbol;Acc:MGI:6097640]	0.02474		0.2281
AC153912.1	ENSMUSG00000110723	predicted gene, 49353 [Source:MGI Symbol;Acc:MGI:6121556]	0.08628	0.4924	0.3691
AC153912.2	ENSMUSG00000111496	predicted gene, 47483 [Source:MGI Symbol;Acc:MGI:6096458]	-0.1733	0.392	0.2721
AC153932.1	ENSMUSG00000111931	predicted gene, 47032 [Source:MGI Symbol;Acc:MGI:6095728]	0	1	1
AC153940.1	ENSMUSG00000112682	predicted gene, 48874 [Source:MGI Symbol;Acc:MGI:6098623]	0	1	1
AC153954.1	ENSMUSG00000111083	predicted gene, 48274 [Source:MGI Symbol;Acc:MGI:6097700]	0	1	1
AC153955.4	ENSMUSG00000111641	predicted gene, 47388 [Source:MGI Symbol;Acc:MGI:6096308]	0	1	1
AC153959.1	ENSMUSG00000111361	predicted gene, 47445 [Source:MGI Symbol;Acc:MGI:6096399]	0.0252		0.2294
AC153964.1	ENSMUSG00000112248	predicted gene, 47910 [Source:MGI Symbol;Acc:MGI:6097155]	-0.02627		0.2606
AC153964.2	ENSMUSG00000112369	predicted gene, 47911 [Source:MGI Symbol;Acc:MGI:6097157]	0	1	1
AC153967.1	ENSMUSG00000112866	predicted gene, 47704 [Source:MGI Symbol;Acc:MGI:6096820]	0	1	1
AC153969.1	ENSMUSG00000111664	predicted gene, 48865 [Source:MGI Symbol;Acc:MGI:6098607]	0.04745	0.8782	0.8241
AC153971.1	ENSMUSG00000110894	predicted gene, 48335 [Source:MGI Symbol;Acc:MGI:6097794]	0	1	1
AC153971.2	ENSMUSG00000111442	predicted gene, 48334 [Source:MGI Symbol;Acc:MGI:6097792]	-0.02304		0.2516
AC154141.1	ENSMUSG00000108878	predicted gene, 49493 [Source:MGI Symbol;Acc:MGI:6155171]	-0.06224	0.6245	0.5099
AC154171.2	ENSMUSG00000114882	predicted gene, 48581 [Source:MGI Symbol;Acc:MGI:6098148]	-0.0157	0.933	0.9015
AC154176.2	ENSMUSG00000114501	predicted gene, 48582 [Source:MGI Symbol;Acc:MGI:6098150]	-0.1451		0.04003
AC154186.1	ENSMUSG00000115558	predicted gene, 49000 [Source:MGI Symbol;Acc:MGI:6118351]	0	1	1
AC154197.1	ENSMUSG00000114305	predicted gene, 48437 [Source:MGI Symbol;Acc:MGI:6097942]	0	1	1
AC154219.1	ENSMUSG00000113045	predicted gene, 48621 [Source:MGI Symbol;Acc:MGI:6098216]	0.07209		0.3934
AC154227.1	ENSMUSG00000115389	predicted gene, 48936 [Source:MGI Symbol;Acc:MGI:6118253]	0.2186		0.3183
AC154231.1	ENSMUSG00000114019	predicted gene, 47155 [Source:MGI Symbol;Acc:MGI:6095924]	0.4564	0.002804	0.0005193
AC154266.1	ENSMUSG00000113485	predicted gene, 48000 [Source:MGI Symbol;Acc:MGI:6097299]	0	1	1
AC154347.1	ENSMUSG00000113328	predicted gene, 47260 [Source:MGI Symbol;Acc:MGI:6096093]	-0.4625	0.002364	0.0004175
AC154352.1	ENSMUSG00000112998	predicted gene, 47656 [Source:MGI Symbol;Acc:MGI:6096740]	0	1	1
AC154382.1	ENSMUSG00000113708	predicted gene, 47584 [Source:MGI Symbol;Acc:MGI:6096623]	0	1	1
AC154386.1	ENSMUSG00000113024	predicted gene, 48502 [Source:MGI Symbol;Acc:MGI:6098029]	0	1	1
AC154404.1	ENSMUSG00000114741	predicted gene, 47971 [Source:MGI Symbol;Acc:MGI:6097252]	0	1	1
AC154406.1	ENSMUSG00000111652	predicted gene, 48726 [Source:MGI Symbol;Acc:MGI:6098384]	0	1	1
AC154412.1	ENSMUSG00000115281	predicted gene, 49743 [Source:MGI Symbol;Acc:MGI:6215234]	0	1	1
AC154433.1	ENSMUSG00000114751	RIKEN cDNA 5430425E15 gene [Source:MGI Symbol;Acc:MGI:1918660]	0.02568		0.2307
AC154461.3	ENSMUSG00000114416	predicted gene, 47907 [Source:MGI Symbol;Acc:MGI:6097150]	0	1	1
AC154482.1	ENSMUSG00000113505	predicted gene, 48593 [Source:MGI Symbol;Acc:MGI:6098166	-0.01435		0.7896
AC154511.1	ENSMUSG00000113981	predicted gene, 47011 [Source:MGI Symbol;Acc:MGI:6095691]	-0.01521		0.7708
AC154517.2	ENSMUSG00000113476	predicted gene, 48309 [Source:MGI Symbol;Acc:MGI:6097758]	0	1	1
AC154522.1	ENSMUSG00000114634	RIKEN cDNA F830210D05 gene [Source:MGI Symbol;Acc:MGI:3588228]	0	1	1
AC154528.2	ENSMUSG00000115686	predicted gene, 49310 [Source:MGI Symbol;Acc:MGI:6118813]	-0.06678		0.6053
AC154528.3	ENSMUSG00000115790	RIKEN cDNA 9530086P17 gene [Source:MGI Symbol;Acc:MGI:1925992	0.005225		0.9439
AC154548.1	ENSMUSG00000114605	RIKEN cDNA C130051F05 gene [Source:MGI Symbol;Acc:MGI:2443856]	0.1196		0.1729
AC154552.6	ENSMUSG00000114016	predicted gene, 47258 [Source:MGI Symbol;Acc:MGI:6096089]	-0.1377	0.5335	0.4107
AC154562.1	ENSMUSG00000115564	predicted gene, 49199 [Source:MGI Symbol;Acc:MGI:6118645]	-0.03765		0.4915
AC154573.1	ENSMUSG00000114207	predicted gene, 41109 [Source:MGI Symbol;Acc:MGI:5623994]	0	1	1
AC154616.1	ENSMUSG00000115102	predicted gene, 49270 [Source:MGI Symbol;Acc:MGI:6118751]	0	1	1
AC154634.1	ENSMUSG00000114197	predicted gene, 47743 [Source:MGI Symbol;Acc:MGI:6096886]	0	1	1
AC154634.4	ENSMUSG00000114946	predicted gene, 47756 [Source:MGI Symbol;Acc:MGI:6096903]	0	1	1
AC154640.4	ENSMUSG00000115624	predicted gene, 49204 [Source:MGI Symbol;Acc:MGI:6118653]	-0.3374	0.02178	0.006871
AC154677.1	ENSMUSG00000115674	predicted gene, 49297 [Source:MGI Symbol;Acc:MGI:6118791]	0.05168		0.2995
AC154682.1	ENSMUSG00000114378	predicted gene, 49355 [Source:MGI Symbol;Acc:MGI:6121560]	0.1736	0.2888	0.1808
AC154734.1	ENSMUSG00000112468	predicted gene, 47720 [Source:MGI Symbol;Acc:MGI:6096849]	0	1	1
AC154755.2	ENSMUSG00000114896	predicted gene, 34245 [Source:MGI Symbol;Acc:MGI:5593404]	0	1	1
AC154828.1	ENSMUSG00000113140	predicted gene, 48624 [Source:MGI Symbol;Acc:MGI:6098222]	-0.2009		0.222
AC154828.2	ENSMUSG00000113432	RIKEN cDNA 8430406P12 gene [Source:MGI Symbol;Acc:MGI:1918744]	-0.1661	0.3722	0.2543
AC154843.1	ENSMUSG00000115071	predicted gene, 49026 [Source:MGI Symbol;Acc:MGI:6118394]	-0.02302		0.2516
AC154862.1	ENSMUSG00000114655	RIKEN cDNA 4631422I05 gene [Source:MGI Symbol;Acc:MGI:1918048]	-0.02004		0.6231
AC155266.1	ENSMUSG00000113877	predicted gene, 47208 [Source:MGI Symbol;Acc:MGI:6096011]	0	1	1
AC155710.1	ENSMUSG00000112677	predicted gene, 48868 [Source:MGI Symbol;Acc:MGI:6098613]	0	1	1
AC155830.1	ENSMUSG00000111918	predicted gene, 47624 [Source:MGI Symbol;Acc:MGI:6096690]	0.0252		0.2294
AC155929.1	ENSMUSG00000111951	predicted gene, 48755 [Source:MGI Symbol;Acc:MGI:6098434]	0	1	1
AC155937.1	ENSMUSG00000114004	predicted gene, 48552 [Source:MGI Symbol;Acc:MGI:6098105]	0.07663	0.3407	0.2261
AC155941.3	ENSMUSG00000112634	predicted gene, 47737 [Source:MGI Symbol;Acc:MGI:6096877]	-0.02191		0.2516
AC156016.1	ENSMUSG00000114977	predicted gene 9502 [Source:MGI Symbol;Acc:MGI:3779912]	0	1	1
AC156016.5	ENSMUSG00000115849	predicted gene, 49149 [Source:MGI Symbol;Acc:MGI:6118563]	-0.04547		0.1678
AC156025.2	ENSMUSG00000114624	predicted gene, 48267 [Source:MGI Symbol;Acc:MGI:6097690]	-0.06697		0.5327
AC156031.1	ENSMUSG00000110914	predicted gene, 48611 [Source:MGI Symbol;Acc:MGI:6098198]	0.02356		0.2268
AC156031.2	ENSMUSG00000111308	predicted gene, 48710 [Source:MGI Symbol;Acc:MGI:6098355]	0.02643		0.5183
AC156163.1	ENSMUSG00000111505	predicted gene, 48673 [Source:MGI Symbol;Acc:MGI:6098292]	0.01204		0.9249
AC156636.1	ENSMUSG00000112420	predicted gene, 48543 [Source:MGI Symbol;Acc:MGI:6098090]	-0.000345		0.9586
AC156636.2	ENSMUSG00000112483	predicted gene, 48542 [Source:MGI Symbol;Acc:MGI:6098088]	-0.02027		0.6218
AC156645.1	ENSMUSG00000113663	predicted gene, 48504 [Source:MGI Symbol;Acc:MGI:6098033]	0	1	1
AC156952.1	ENSMUSG00000112816	predicted gene, 48798 [Source:MGI Symbol;Acc:MGI:6098503]	-0.1629		0.1652
AC157017.2	ENSMUSG00000112897	predicted gene, 47831 [Source:MGI Symbol;Acc:MGI:6097028]	0	1	1
AC157212.1	ENSMUSG00000115250	predicted gene, 49020 [Source:MGI Symbol;Acc:MGI:6118384]	0	1	1
AC157931.1	ENSMUSG00000114278	predicted gene, 49027 [Source:MGI Symbol;Acc:MGI:6118396]	0.2085		0.255
AC157950.1	ENSMUSG00000111176	predicted gene, 47233 [Source:MGI Symbol;Acc:MGI:6096050]	0	1	1
AC158115.1	ENSMUSG00000113502	predicted gene, 47411 [Source:MGI Symbol;Acc:MGI:6096346]	-0.02304		0.2516
AC158238.1	ENSMUSG00000111065	predicted gene, 47676 [Source:MGI Symbol;Acc:MGI:6096774]	0.001641		0.9586
AC158355.1	ENSMUSG00000110982	predicted gene, 48565 [Source:MGI Symbol;Acc:MGI:6098124]	-0.01364		0.7932
AC158537.1	ENSMUSG00000114266	predicted gene 10403 [Source:MGI Symbol;Acc:MGI:3641963]	0.1199		0.1962
AC158605.2	ENSMUSG00000112160	cDNA sequence BC024063 [Source:MGI Symbol;Acc:MGI:2670978]	-0.08604	0.5617	0.4398
AC158605.3	ENSMUSG00000112847	predicted gene, 47573 [Source:MGI Symbol;Acc:MGI:6096604]	-0.02272	0.9277	0.8941
AC158605.4	ENSMUSG00000112922	predicted gene, 47572 [Source:MGI Symbol;Acc:MGI:6096602]	0.1177	0.3242	0.2117
AC158636.1	ENSMUSG00000112889	predicted gene, 47073 [Source:MGI Symbol;Acc:MGI:6095792]	-0.08175		0.2541
AC158686.1	ENSMUSG00000112106	predicted gene, 47026 [Source:MGI Symbol;Acc:MGI:6095717]	0	1	1
AC158777.2	ENSMUSG00000115463	predicted gene, 49356 [Source:MGI Symbol;Acc:MGI:6121562]	-0.1923	0.02399	0.007797
AC158779.1	ENSMUSG00000115129	predicted gene, 48916 [Source:MGI Symbol;Acc:MGI:6118224]	0	1	1
AC158805.1	ENSMUSG00000112921	predicted gene, 48104 [Source:MGI Symbol;Acc:MGI:6097454]	0	1	1
AC158979.1	ENSMUSG00000114749	predicted gene, 48442 [Source:MGI Symbol;Acc:MGI:6097951]	0	1	1
AC158986.1	ENSMUSG00000115084	predicted gene, 49246 [Source:MGI Symbol;Acc:MGI:6118714]	-0.04533		0.5775
AC158988.1	ENSMUSG00000115306	predicted gene, 49159 [Source:MGI Symbol;Acc:MGI:6118580]	0	1	1
AC158990.1	ENSMUSG00000114165	predicted gene, 47513 [Source:MGI Symbol;Acc:MGI:6096505]	0.006393		0.9309
AC159006.2	ENSMUSG00000115207	predicted gene, 49132 [Source:MGI Symbol;Acc:MGI:6118542	0	1	1
AC159193.1	ENSMUSG00000113020	predicted gene, 48063 [Source:MGI Symbol;Acc:MGI:6097389]	-0.488	0.07598	0.03296
AC159193.2	ENSMUSG00000113196	RIKEN cDNA D230049E03 gene [Source:MGI Symbol;Acc:MGI:2443283]	0.08339		0.5928
AC159193.3	ENSMUSG00000113852	predicted gene, 48062 [Source:MGI Symbol;Acc:MGI:6097387]	0.1331	0.4886	0.3654
AC159195.3	ENSMUSG00000114448	RIKEN cDNA C630044B11 gene [Source:MGI Symbol;Acc:MGI:1925962]	-0.07002		0.2177
AC159205.7	ENSMUSG00000114672	predicted gene, 48192 [Source:MGI Symbol;Acc:MGI:6097574]	0	1	1
AC159208.1	ENSMUSG00000113799	predicted gene, 47487 [Source:MGI Symbol;Acc:MGI:6096466]	0	1	1
AC159244.3	ENSMUSG00000113752	predicted gene, 47817 [Source:MGI Symbol;Acc:MGI:6097004]	-0.08808		0.5654
AC159308.1	ENSMUSG00000111292	predicted gene, 48627 [Source:MGI Symbol;Acc:MGI:6098227]	-0.04633		0.6479
AC159308.2	ENSMUSG00000111424	predicted gene, 48478 [Source:MGI Symbol;Acc:MGI:6097993]	-0.0408		0.6352
AC159379.2	ENSMUSG00000112736	predicted gene, 48718 [Source:MGI Symbol;Acc:MGI:6098369]	0.2828	0.2937	0.1853
AC159476.1	ENSMUSG00000111433	predicted gene, 47378 [Source:MGI Symbol;Acc:MGI:6096295]	0	1	1
AC159476.2	ENSMUSG00000111486	predicted gene, 47380 [Source:MGI Symbol;Acc:MGI:6096298]	0	1	1
AC159621.2	ENSMUSG00000114157	predicted gene, 47870 [Source:MGI Symbol;Acc:MGI:6097090]	0.02272		0.8629
AC159624.1	ENSMUSG00000112393	predicted gene, 48655 [Source:MGI Symbol;Acc:MGI:6098267]	0.1		0.4371
AC159810.1	ENSMUSG00000111844	predicted gene, 47097 [Source:MGI Symbol;Acc:MGI:6095831]	0.02593		0.2314
AC159819.3	ENSMUSG00000111343	predicted gene, 47175 [Source:MGI Symbol;Acc:MGI:6095958]	0.1475		0.2869
AC159886.1	ENSMUSG00000110724	predicted gene, 47824 [Source:MGI Symbol;Acc:MGI:6097017]	-0.08358		0.2501
AC160028.2	ENSMUSG00000112616	predicted gene, 47434 [Source:MGI Symbol;Acc:MGI:6096384]	0	1	1
AC160029.1	ENSMUSG00000112794	predicted gene, 48878 [Source:MGI Symbol;Acc:MGI:6098630]	0.02356		0.2268
AC160138.2	ENSMUSG00000112655	predicted gene, 48511 [Source:MGI Symbol;Acc:MGI:6098044]	0.04952		0.1117
AC160340.1	ENSMUSG00000113864	predicted gene, 48381 [Source:MGI Symbol;Acc:MGI:6097859].	-0.01394		0.846
AC160340.2	ENSMUSG00000113917	predicted gene, 48382 [Source:MGI Symbol;Acc:MGI:6097861].	0.0989		0.3152
AC160393.1	ENSMUSG00000112618	predicted gene, 48835 [Source:MGI Symbol;Acc:MGI:6098563].	0	1	1
AC160405.1	ENSMUSG00000112300	predicted gene, 47976 [Source:MGI Symbol;Acc:MGI:6097260].	0.8807	0.002197	0.0003802
AC160405.2	ENSMUSG00000112442	predicted gene, 47992 [Source:MGI Symbol;Acc:MGI:6097287].	0.03488		0.6645
AC160410.1	ENSMUSG00000112660	predicted gene, 48761 [Source:MGI Symbol;Acc:MGI:6098443]	-0.06253		0.2077
AC160413.2	ENSMUSG00000112542	predicted gene, 47840 [Source:MGI Symbol;Acc:MGI:6097042].	0	1	1
AC160637.1	ENSMUSG00000111394	predicted gene, 49759 [Source:MGI Symbol;Acc:MGI:6215263].	0.3732	0.0001249	8.984e-06
AC160931.3	ENSMUSG00000113540	predicted gene, 47206 [Source:MGI Symbol;Acc:MGI:6096007].	0	1	1
AC160962.1	ENSMUSG00000114432	predicted gene, 49391 [Source:MGI Symbol;Acc:MGI:6121619].	0.4781	0.07449	0.03215
AC160976.1	ENSMUSG00000110969	predicted gene, 47174 [Source:MGI Symbol;Acc:MGI:6095956].	0	1	1
AC161180.1	ENSMUSG00000113097	predicted gene, 47959 [Source:MGI Symbol;Acc:MGI:6097234].	0	1	1
AC161180.2	ENSMUSG00000113267	predicted gene, 47969 [Source:MGI Symbol;Acc:MGI:6097249].	0	1	1
AC161247.1	ENSMUSG00000112604	predicted gene, 48518 [Source:MGI Symbol;Acc:MGI:6098053].	0	1	1
AC161453.1	ENSMUSG00000114852	predicted gene, 47189 [Source:MGI Symbol;Acc:MGI:6095980].	0	1	1
AC162176.1	ENSMUSG00000111186	predicted gene, 48135 [Source:MGI Symbol;Acc:MGI:6097497].	0	1	1
AC162467.1	ENSMUSG00000112243	predicted gene, 47342 [Source:MGI Symbol;Acc:MGI:6096236].	0.02356		0.2268
AC162467.2	ENSMUSG00000112287	predicted gene, 47024 [Source:MGI Symbol;Acc:MGI:6095713].	-0.02176		0.2516
AC162467.3	ENSMUSG00000112741	predicted gene, 47341 [Source:MGI Symbol;Acc:MGI:6096234].	0	1	1
AC162908.1	ENSMUSG00000111910	predicted gene, 47472 [Source:MGI Symbol;Acc:MGI:6096442].	0	1	1
AC162938.1	ENSMUSG00000111129	predicted gene, 47542 [Source:MGI Symbol;Acc:MGI:6096552].	0.007138		0.9176
AC163611.1	ENSMUSG00000094172	PRAME family member 8-like [Source:NCBI gene (formerly Entrezgene);Acc:620551]	0	1	1
AC163611.2	ENSMUSG00000094887	PRAME family member 9/15-like [Source:NCBI gene (formerly Entrezgene);Acc:100041806]	0	1	1
AC163623.1	ENSMUSG00000111842	predicted gene, 49318 [Source:MGI Symbol;Acc:MGI:6121495].	-0.2483	0.02696	0.009094
AC163637.1	ENSMUSG00000111623	predicted gene, 48303 [Source:MGI Symbol;Acc:MGI:6097748].	0.002659		0.9586
AC163637.2	ENSMUSG00000111692	predicted gene, 49373 [Source:MGI Symbol;Acc:MGI:6121591]	-0.2559	0.04798	0.01849
AC163638.2	ENSMUSG00000114880	predicted gene, 49098 [Source:MGI Symbol;Acc:MGI:6118492].	0.247	0.3368	0.2226
AC163703.1	ENSMUSG00000111184	predicted gene, 49661 [Source:MGI Symbol;Acc:MGI:6215100].	0.1408		0.353
AC164084.1	ENSMUSG00000095505		0	1	1
AC164084.2	ENSMUSG00000095666	PRAME family member 8-like [Source:NCBI gene (formerly Entrezgene);Acc:100862115]	0	1	1
AC164084.3	ENSMUSG00000096680	PRAME family member 8-like [Source:NCBI gene (formerly Entrezgene);Acc:102634529]	0	1	1
AC164087.2	ENSMUSG00000111254	predicted gene, 48717 [Source:MGI Symbol;Acc:MGI:6098367].	-0.1967		0.02415
AC164099.2	ENSMUSG00000115726	predicted gene, 30083 [Source:MGI Symbol;Acc:MGI:5589242].	0.02568		0.2307
AC164102.1	ENSMUSG00000114009	predicted gene, 47606 [Source:MGI Symbol;Acc:MGI:6096663].	0	1	1
AC164161.1	ENSMUSG00000110877	predicted gene, 47427 [Source:MGI Symbol;Acc:MGI:6096371].	-0.04572		0.1683
AC164164.1	ENSMUSG00000113288	predicted gene, 47982 [Source:MGI Symbol;Acc:MGI:6097270].	-0.05209	0.7644	0.6763
AC164164.2	ENSMUSG00000113808	predicted gene, 47988 [Source:MGI Symbol;Acc:MGI:6097280].	0	1	1
AC164433.1	ENSMUSG00000115270	RIKEN cDNA 5430430K15 gene [Source:MGI Symbol;Acc:MGI:1918585].	-0.02176		0.2516
AC164437.1	ENSMUSG00000115316	predicted gene, 49096 [Source:MGI Symbol;Acc:MGI:6118488].	-0.2963	0.07844	0.03429
AC164550.1	ENSMUSG00000112056	predicted gene, 48181 [Source:MGI Symbol;Acc:MGI:6097557].	0	1	1
AC164565.1	ENSMUSG00000111547	predicted gene, 48069 [Source:MGI Symbol;Acc:MGI:6097398].	-0.2477	0.07966	0.03495
AC164567.3	ENSMUSG00000112841	predicted gene, 48752 [Source:MGI Symbol;Acc:MGI:6098429].	0	1	1
AC164629.5	ENSMUSG00000112580	predicted gene, 47673 [Source:MGI Symbol;Acc:MGI:6096768].	0	1	1
AC164702.1	ENSMUSG00000112018	predicted gene, 47919 [Source:MGI Symbol;Acc:MGI:6097172].	0	1	1
AC164978.1	ENSMUSG00000114970	predicted gene, 49069 [Source:MGI Symbol;Acc:MGI:6118452].	-0.04216		0.3619
AC165080.1	ENSMUSG00000111000	predicted gene, 47108 [Source:MGI Symbol;Acc:MGI:6095846].	-0.08643		0.2596
AC165080.3	ENSMUSG00000111341	predicted gene, 47111 [Source:MGI Symbol;Acc:MGI:6095851].	0.002984		0.9586
AC165294.1	ENSMUSG00000094303	PRAME family member 8-like [Source:NCBI gene (formerly Entrezgene);Acc:108168681]	0	1	1
AC165294.2	ENSMUSG00000096236	PRAME family member 8-like [Source:NCBI gene (formerly Entrezgene);Acc:100862192]	0	1	1
AC165294.3	ENSMUSG00000096756	PRAME family member 8-like [Source:NCBI gene (formerly Entrezgene);Acc:100862202]	0	1	1
AC165351.1	ENSMUSG00000112355	predicted gene, 48285 [Source:MGI Symbol;Acc:MGI:6097720].	0	1	1
AC165366.1	ENSMUSG00000114559	predicted gene, 47429 [Source:MGI Symbol;Acc:MGI:6096375].	0	1	1
AC166159.1	ENSMUSG00000115708	predicted gene, 49187 [Source:MGI Symbol;Acc:MGI:6118625].	0	1	1
AC166344.3	ENSMUSG00000115483	predicted gene 9732 [Source:MGI Symbol;Acc:MGI:3796514].	0	1	1
AC166349.1	ENSMUSG00000113335	predicted gene, 48296 [Source:MGI Symbol;Acc:MGI:6097737].	0.002638		0.9586
AC166359.1	ENSMUSG00000112309	predicted gene, 48353 [Source:MGI Symbol;Acc:MGI:6097818].	0.04704		0.145
AC166361.2	ENSMUSG00000112664	predicted gene, 48076 [Source:MGI Symbol;Acc:MGI:6097411].	0	1	1
AC166574.1	ENSMUSG00000115130	predicted gene, 49152 [Source:MGI Symbol;Acc:MGI:6118569].	-0.1389	0.5685	0.447
AC166574.4	ENSMUSG00000115429	predicted gene, 49153 [Source:MGI Symbol;Acc:MGI:6118571].	0.06149		0.6386
AC166574.6	ENSMUSG00000115599	predicted gene, 49154 [Source:MGI Symbol;Acc:MGI:6118573]	-0.6764	0.0006541	7.925e-05
AC166836.1	ENSMUSG00000112461	predicted gene, 47625 [Source:MGI Symbol;Acc:MGI:6096692]	0	1	1
AC167229.1	ENSMUSG00000112633	predicted gene, 47627 [Source:MGI Symbol;Acc:MGI:6096695]	0	1	1
AC167360.1	ENSMUSG00000113766	predicted gene, 47374 [Source:MGI Symbol;Acc:MGI:6096288]	-0.02176		0.2516
AC168977.1	ENSMUSG00000079808	Sp110 nuclear body protein-like [Source:NCBI gene (formerly Entrezgene);Acc:102638047]	-0.1487		0.1445
AC168977.2	ENSMUSG00000094915	Component of Sp100-rs-like [Source:NCBI gene (formerly Entrezgene);Acc:671917]	0	1	1
AC169511.2	ENSMUSG00000115264	predicted gene, 49260 [Source:MGI Symbol;Acc:MGI:6118734]	0.02731		0.5183
AC170188.1	ENSMUSG00000114282	RIKEN cDNA 5330431K02 gene [Source:MGI Symbol;Acc:MGI:1915439]	-0.2842		0.04746
AC171003.1	ENSMUSG00000113631	predicted gene, 48745 [Source:MGI Symbol;Acc:MGI:6098416]	0	1	1
AC171277.1	ENSMUSG00000111067	predicted gene, 48714 [Source:MGI Symbol;Acc:MGI:6098361]	-0.02551		0.8703
AC173210.1	ENSMUSG00000113309	predicted gene, 48408 [Source:MGI Symbol;Acc:MGI:6097898]	0.2016		0.3819
AC173482.5	ENSMUSG00000114842	predicted gene, 47797 [Source:MGI Symbol;Acc:MGI:6096972]	-0.09404		0.5491
AC174647.1	ENSMUSG00000115555	predicted gene, 49307 [Source:MGI Symbol;Acc:MGI:6118808]	-0.01979		0.6236
AC174678.2	ENSMUSG00000115232	predicted gene, 49378 [Source:MGI Symbol;Acc:MGI:6121598]	0.02826	0.6507	0.5398
AC175538.2	ENSMUSG00000114470	predicted gene, 49395 [Source:MGI Symbol;Acc:MGI:6121627]	0.1627	0.2156	0.1233
AC183268.1	ENSMUSG00000111294	predicted gene, 47215 [Source:MGI Symbol;Acc:MGI:6096022]	0	1	1
AC234645.1	ENSMUSG00000095019		0	1	1
AC241616.1	ENSMUSG00000111223	predicted gene, 47089 [Source:MGI Symbol;Acc:MGI:6095818]	0	1	1
Acaa1a	ENSMUSG00000036138	acetyl-Coenzyme A acyltransferase 1A [Source:MGI Symbol;Acc:MGI:2148491]	-0.3716	4.766e-06	9.861e-08
Acaa1b	ENSMUSG00000010651	acetyl-Coenzyme A acyltransferase 1B [Source:MGI Symbol;Acc:MGI:3605455]	0.034		0.7941
Acaa2	ENSMUSG00000036880	acetyl-Coenzyme A acyltransferase 2 (mitochondrial 3-oxoacyl-Coenzyme A thiolase) [Source:MGI Symbol;Acc:MGI:1098623]	0.1244	0.344	0.2292
Acaca	ENSMUSG00000020532	acetyl-Coenzyme A carboxylase alpha [Source:MGI Symbol;Acc:MGI:108451]	0.2502	0.0007819	9.985e-05
Acacb	ENSMUSG00000042010	acetyl-Coenzyme A carboxylase beta [Source:MGI Symbol;Acc:MGI:2140940]	0.2167	0.2005	0.1125
Acad10	ENSMUSG00000029456	acyl-Coenzyme A dehydrogenase family, member 10 [Source:MGI Symbol;Acc:MGI:1919235]	0.04794	0.675	0.5678
Acad11	ENSMUSG00000090150	acyl-Coenzyme A dehydrogenase family, member 11 [Source:MGI Symbol;Acc:MGI:2143169]	0.2656	7.867e-05	4.906e-06
Acad12	ENSMUSG00000042647	acyl-Coenzyme A dehydrogenase family, member 12 [Source:MGI Symbol;Acc:MGI:2443320]	0.3524	0.005312	0.001168
Acad8	ENSMUSG00000031969	acyl-Coenzyme A dehydrogenase family, member 8 [Source:MGI Symbol;Acc:MGI:1914198]	-0.1243	0.08721	0.03917
Acad9	ENSMUSG00000027710	acyl-Coenzyme A dehydrogenase family, member 9 [Source:MGI Symbol;Acc:MGI:1914272]	-0.07828	0.1874	0.1034
Acadl	ENSMUSG00000026003	acyl-Coenzyme A dehydrogenase, long-chain [Source:MGI Symbol;Acc:MGI:87866]	0.1884	0.1199	0.05836
Acadm	ENSMUSG00000062908	acyl-Coenzyme A dehydrogenase, medium chain [Source:MGI Symbol;Acc:MGI:87867]	-0.2298	0.002557	0.0004612
Acads	ENSMUSG00000029545	acyl-Coenzyme A dehydrogenase, short chain [Source:MGI Symbol;Acc:MGI:87868]	-0.1824	0.3101	0.1992
Acadsb	ENSMUSG00000030861	acyl-Coenzyme A dehydrogenase, short/branched chain [Source:MGI Symbol;Acc:MGI:1914135]	-0.05943	0.424	0.3027
Acadvl	ENSMUSG00000018574	acyl-Coenzyme A dehydrogenase, very long chain [Source:MGI Symbol;Acc:MGI:895149]	-0.3769	3.922e-05	1.903e-06
Acan	ENSMUSG00000030607	aggrecan [Source:MGI Symbol;Acc:MGI:99602]	0.1899		0.1966
Acap1	ENSMUSG00000001588	ArfGAP with coiled-coil, ankyrin repeat and PH domains 1 [Source:MGI Symbol;Acc:MGI:2388270]	0.1335	0.5562	0.4345
Acap2	ENSMUSG00000049076	ArfGAP with coiled-coil, ankyrin repeat and PH domains 2 [Source:MGI Symbol;Acc:MGI:1925868]	0.03318	0.5263	0.4027
Acap3	ENSMUSG00000029033	ArfGAP with coiled-coil, ankyrin repeat and PH domains 3 [Source:MGI Symbol;Acc:MGI:2153589]	-0.1038	0.05764	0.02338
Acat1	ENSMUSG00000032047	acetyl-Coenzyme A acetyltransferase 1 [Source:MGI Symbol;Acc:MGI:87870]	-0.07566	0.4278	0.3066
Acat2	ENSMUSG00000023832	acetyl-Coenzyme A acetyltransferase 2 [Source:MGI Symbol;Acc:MGI:87871]	-0.06181	0.572	0.4508
Acat3	ENSMUSG00000062480	acetyl-Coenzyme A acetyltransferase 3 [Source:MGI Symbol;Acc:MGI:109182]	-0.1547		0.2269
Acbd3	ENSMUSG00000026499	acyl-Coenzyme A binding domain containing 3 [Source:MGI Symbol;Acc:MGI:2181074]	-0.05238	0.5155	0.3917
Acbd4	ENSMUSG00000056938	acyl-Coenzyme A binding domain containing 4 [Source:MGI Symbol;Acc:MGI:1914381]	-0.146	0.04278	0.01609
Acbd5	ENSMUSG00000026781	acyl-Coenzyme A binding domain containing 5 [Source:MGI Symbol;Acc:MGI:1921409]	-0.03802	0.5837	0.463
Acbd6	ENSMUSG00000033701	acyl-Coenzyme A binding domain containing 6 [Source:MGI Symbol;Acc:MGI:1919732]	-0.219	0.007239	0.001722
Acbd7	ENSMUSG00000026644	acyl-Coenzyme A binding domain containing 7 [Source:MGI Symbol;Acc:MGI:1925495]	-0.3828	0.08512	0.03805
Accs	ENSMUSG00000040272	1-aminocyclopropane-1-carboxylate synthase (non-functional) [Source:MGI Symbol;Acc:MGI:1919717]	0.205	0.1312	0.06559
Accsl	ENSMUSG00000075023	1-aminocyclopropane-1-carboxylate synthase (non-functional)-like [Source:MGI Symbol;Acc:MGI:3584519]	0.1616	0.4669	0.3442
Acd	ENSMUSG00000038000	adrenocortical dysplasia [Source:MGI Symbol;Acc:MGI:87873]	-0.219	0.003269	0.0006313
Ace	ENSMUSG00000020681	angiotensin I converting enzyme (peptidyl-dipeptidase A) 1 [Source:MGI Symbol;Acc:MGI:87874]	0.4805	0.004504	0.0009466
Ace2	ENSMUSG00000015405	angiotensin I converting enzyme (peptidyl-dipeptidase A) 2 [Source:MGI Symbol;Acc:MGI:1917258]	0.03796	0.9009	0.8557
Ace3	ENSMUSG00000101605	angiotensin I converting enzyme (peptidyl-dipeptidase A) 3 [Source:MGI Symbol;Acc:MGI:3644400]	-0.04552		0.6332
Acer1	ENSMUSG00000045019	alkaline ceramidase 1 [Source:MGI Symbol;Acc:MGI:2181962]	0	1	1
Acer2	ENSMUSG00000038007	alkaline ceramidase 2 [Source:MGI Symbol;Acc:MGI:1920932]	0.165	0.02241	0.007128
Acer3	ENSMUSG00000030760	alkaline ceramidase 3 [Source:MGI Symbol;Acc:MGI:1913440]	0.0215	0.8014	0.7211
Ache	ENSMUSG00000023328	acetylcholinesterase [Source:MGI Symbol;Acc:MGI:87876]	-0.1763	0.008974	0.002247
Acin1	ENSMUSG00000022185	apoptotic chromatin condensation inducer 1 [Source:MGI Symbol;Acc:MGI:1891824]	-0.02848	0.5174	0.3938
Ackr1	ENSMUSG00000037872	atypical chemokine receptor 1 (Duffy blood group) [Source:MGI Symbol;Acc:MGI:1097689]	0.09348	0.2319	0.1357
Ackr2	ENSMUSG00000044534	atypical chemokine receptor 2 [Source:MGI Symbol;Acc:MGI:1891697]	0.2438		0.1456
Ackr3	ENSMUSG00000044337	atypical chemokine receptor 3 [Source:MGI Symbol;Acc:MGI:109562]	-0.1624	0.6427	0.5306
Ackr4	ENSMUSG00000079355	atypical chemokine receptor 4 [Source:MGI Symbol;Acc:MGI:2181676]	-0.4046		0.05355
Acly	ENSMUSG00000020917	ATP citrate lyase [Source:MGI Symbol;Acc:MGI:103251]	0.1188	0.02601	0.008662
Acmsd	ENSMUSG00000026348	amino carboxymuconate semialdehyde decarboxylase [Source:MGI Symbol;Acc:MGI:2386323]	0	1	1
Acnat1	ENSMUSG00000070985	acyl-coenzyme A amino acid N-acyltransferase 1 [Source:MGI Symbol;Acc:MGI:2140197]	-0.02923		0.7567
Acnat2	ENSMUSG00000060317	acyl-coenzyme A amino acid N-acyltransferase 2 [Source:MGI Symbol;Acc:MGI:2444345]	0	1	1
Aco1	ENSMUSG00000028405	aconitase 1 [Source:MGI Symbol;Acc:MGI:87879]	0.1359	0.02482	0.008149
Aco2	ENSMUSG00000022477	aconitase 2, mitochondrial [Source:MGI Symbol;Acc:MGI:87880]	0.2399	0.0001597	1.249e-05
Acod1	ENSMUSG00000022126	aconitate decarboxylase 1 [Source:MGI Symbol;Acc:MGI:103206]	0.1223		0.03496
Acot1	ENSMUSG00000072949	acyl-CoA thioesterase 1 [Source:MGI Symbol;Acc:MGI:1349396]	-0.3638	0.04958	0.01928
Acot10	ENSMUSG00000047565	acyl-CoA thioesterase 10 [Source:MGI Symbol;Acc:MGI:1928940]	-0.04893		0.1347
Acot11	ENSMUSG00000034853	acyl-CoA thioesterase 11 [Source:MGI Symbol;Acc:MGI:1913736]	0.4022	7.867e-05	4.909e-06
Acot12	ENSMUSG00000021620	acyl-CoA thioesterase 12 [Source:MGI Symbol;Acc:MGI:1921406]	-0.06216	0.7993	0.7184
Acot13	ENSMUSG00000006717	acyl-CoA thioesterase 13 [Source:MGI Symbol;Acc:MGI:1914084]	-0.01228	0.9048	0.8613
Acot2	ENSMUSG00000021226	acyl-CoA thioesterase 2 [Source:MGI Symbol;Acc:MGI:2159605]	-0.06542	0.8111	0.734
Acot3	ENSMUSG00000021228	acyl-CoA thioesterase 3 [Source:MGI Symbol;Acc:MGI:2159619]	-0.05694		0.7157
Acot4	ENSMUSG00000052392	acyl-CoA thioesterase 4 [Source:MGI Symbol;Acc:MGI:2159621]	0.2561	0.2016	0.1132
Acot5	ENSMUSG00000042540	acyl-CoA thioesterase 5 [Source:MGI Symbol;Acc:MGI:2384969]	-0.02176		0.2516
Acot6	ENSMUSG00000043487	acyl-CoA thioesterase 6 [Source:MGI Symbol;Acc:MGI:1921287]	-0.05778	0.7072	0.6062
Acot7	ENSMUSG00000028937	acyl-CoA thioesterase 7 [Source:MGI Symbol;Acc:MGI:1917275]	0.2151	0.002555	0.0004608
Acot8	ENSMUSG00000017307	acyl-CoA thioesterase 8 [Source:MGI Symbol;Acc:MGI:2158201]	-0.1464	0.1646	0.08757
Acot9	ENSMUSG00000025287	acyl-CoA thioesterase 9 [Source:MGI Symbol;Acc:MGI:1928939]	0.03532	0.7783	0.6928
Acox1	ENSMUSG00000020777	acyl-Coenzyme A oxidase 1, palmitoyl [Source:MGI Symbol;Acc:MGI:1330812]	0.1634	0.0004978	5.549e-05
Acox2	ENSMUSG00000021751	acyl-Coenzyme A oxidase 2, branched chain [Source:MGI Symbol;Acc:MGI:1934852]	-0.2612		0.209
Acox3	ENSMUSG00000029098	acyl-Coenzyme A oxidase 3, pristanoyl [Source:MGI Symbol;Acc:MGI:1933156]	-0.006458	0.9288	0.8956
Acoxl	ENSMUSG00000027380	acyl-Coenzyme A oxidase-like [Source:MGI Symbol;Acc:MGI:1921371]	0.1699	0.4163	0.2952
Acp1	ENSMUSG00000044573	acid phosphatase 1, soluble [Source:MGI Symbol;Acc:MGI:87881]	0.04263	0.6452	0.5336
Acp2	ENSMUSG00000002103	acid phosphatase 2, lysosomal [Source:MGI Symbol;Acc:MGI:87882]	0.1948	0.001456	0.0002245
Acp4	ENSMUSG00000012777	acid phosphatase 4 [Source:MGI Symbol;Acc:MGI:3644563]	0.04983		0.2736
Acp5	ENSMUSG00000001348	acid phosphatase 5, tartrate resistant [Source:MGI Symbol;Acc:MGI:87883]	-0.0339		0.8507
Acp6	ENSMUSG00000028093	acid phosphatase 6, lysophosphatidic [Source:MGI Symbol;Acc:MGI:1931010]	-0.3354	0.002748	0.0005042
Acp7	ENSMUSG00000037469	acid phosphatase 7, tartrate resistant [Source:MGI Symbol;Acc:MGI:2142121]	0.021		0.8785
Acpp	ENSMUSG00000032561	acid phosphatase, prostate [Source:MGI Symbol;Acc:MGI:1928480]	0.3656	0.05771	0.02342
Acr	ENSMUSG00000022622	acrosin prepropeptide [Source:MGI Symbol;Acc:MGI:87884]	-0.049		0.7638
Acrbp	ENSMUSG00000072770	proacrosin binding protein [Source:MGI Symbol;Acc:MGI:1859515]	-0.2769	0.05447	0.02175
Acrv1	ENSMUSG00000032110	acrosomal vesicle protein 1 [Source:MGI Symbol;Acc:MGI:104590]	0	1	1
Acsbg1	ENSMUSG00000032281	acyl-CoA synthetase bubblegum family member 1 [Source:MGI Symbol;Acc:MGI:2385656]	-0.05592		0.7162
Acsbg2	ENSMUSG00000024207	acyl-CoA synthetase bubblegum family member 2 [Source:MGI Symbol;Acc:MGI:3587728]	-0.05213		0.1798
Acsf2	ENSMUSG00000076435	acyl-CoA synthetase family member 2 [Source:MGI Symbol;Acc:MGI:2388287]	0.2955	0.0473	0.01815
Acsf3	ENSMUSG00000015016	acyl-CoA synthetase family member 3 [Source:MGI Symbol;Acc:MGI:2182591]	0.2087	0.03628	0.01313
Acsl1	ENSMUSG00000018796	acyl-CoA synthetase long-chain family member 1 [Source:MGI Symbol;Acc:MGI:102797]	0.09005	0.2396	0.1414
Acsl3	ENSMUSG00000032883	acyl-CoA synthetase long-chain family member 3 [Source:MGI Symbol;Acc:MGI:1921455]	-0.1504	0.01238	0.003375
Acsl4	ENSMUSG00000031278	acyl-CoA synthetase long-chain family member 4 [Source:MGI Symbol;Acc:MGI:1354713]	0.007264	0.9204	0.8834
Acsl5	ENSMUSG00000024981	acyl-CoA synthetase long-chain family member 5 [Source:MGI Symbol;Acc:MGI:1919129]	0.272	0.009543	0.002428
Acsl6	ENSMUSG00000020333	acyl-CoA synthetase long-chain family member 6 [Source:MGI Symbol;Acc:MGI:894291]	-0.009525	0.8669	0.8091
Acsm1	ENSMUSG00000033533	acyl-CoA synthetase medium-chain family member 1 [Source:MGI Symbol;Acc:MGI:2152200]	0.5325		0.01112
Acsm2	ENSMUSG00000030945	acyl-CoA synthetase medium-chain family member 2 [Source:MGI Symbol;Acc:MGI:2385289]	0.02474		0.2281
Acsm3	ENSMUSG00000030935	acyl-CoA synthetase medium-chain family member 3 [Source:MGI Symbol;Acc:MGI:99538]	0.07066		0.07875
Acsm4	ENSMUSG00000047026	acyl-CoA synthetase medium-chain family member 4 [Source:MGI Symbol;Acc:MGI:2681844]	-0.02291		0.2516
Acsm5	ENSMUSG00000030972	acyl-CoA synthetase medium-chain family member 5 [Source:MGI Symbol;Acc:MGI:2444086]	0.0518		0.453
Acss1	ENSMUSG00000027452	acyl-CoA synthetase short-chain family member 1 [Source:MGI Symbol;Acc:MGI:1915988]	0.1328		0.4045
Acss2	ENSMUSG00000027605	acyl-CoA synthetase short-chain family member 2 [Source:MGI Symbol;Acc:MGI:1890410]	0.01942	0.8359	0.7669
Acss3	ENSMUSG00000035948	acyl-CoA synthetase short-chain family member 3 [Source:MGI Symbol;Acc:MGI:2685720]	0.02768	0.9228	0.8873
Acta1	ENSMUSG00000031972	actin, alpha 1, skeletal muscle [Source:MGI Symbol;Acc:MGI:87902]	0.1732	0.3492	0.2338
Acta2	ENSMUSG00000035783	actin, alpha 2, smooth muscle, aorta [Source:MGI Symbol;Acc:MGI:87909]	0.1739	0.8692	0.8123
Actb	ENSMUSG00000029580	actin, beta [Source:MGI Symbol;Acc:MGI:87904]	-0.09725	0.3314	0.2179
Actbl2	ENSMUSG00000055194	actin, beta-like 2 [Source:MGI Symbol;Acc:MGI:2444552]	0.0963		0.5767
Actc1	ENSMUSG00000068614	actin, alpha, cardiac muscle 1 [Source:MGI Symbol;Acc:MGI:87905]	0.371	0.08201	0.0362
Actg1	ENSMUSG00000062825	actin, gamma, cytoplasmic 1 [Source:MGI Symbol;Acc:MGI:87906]	-0.4499	1.011e-05	3.032e-07
Actg2	ENSMUSG00000059430	actin, gamma 2, smooth muscle, enteric [Source:MGI Symbol;Acc:MGI:104589]	-0.1502		0.3114
Actl10	ENSMUSG00000078129	actin-like 10 [Source:MGI Symbol;Acc:MGI:1917612]	-0.08449		0.1744
Actl11	ENSMUSG00000066368	actin-like 11 [Source:MGI Symbol;Acc:MGI:1914972]	0.05124		0.3037
Actl6a	ENSMUSG00000027671	actin-like 6A [Source:MGI Symbol;Acc:MGI:1861453]	-0.1771	0.009365	0.002367
Actl6b	ENSMUSG00000029712	actin-like 6B [Source:MGI Symbol;Acc:MGI:1933548]	-0.1328	0.137	0.06963
Actl7a	ENSMUSG00000070979	actin-like 7a [Source:MGI Symbol;Acc:MGI:1343051]	0	1	1
Actl7b	ENSMUSG00000070980	actin-like 7b [Source:MGI Symbol;Acc:MGI:1343053]	0.003598		0.9355
Actl9	ENSMUSG00000092519	actin-like 9 [Source:MGI Symbol;Acc:MGI:1916731]	0.02474		0.2281
Actn1	ENSMUSG00000015143	actinin, alpha 1 [Source:MGI Symbol;Acc:MGI:2137706]	0.07019	0.4131	0.2922
Actn2	ENSMUSG00000052374	actinin alpha 2 [Source:MGI Symbol;Acc:MGI:109192]	0.06372	0.7476	0.6553
Actn3	ENSMUSG00000006457	actinin alpha 3 [Source:MGI Symbol;Acc:MGI:99678]	0.3509	0.05921	0.02417
Actn4	ENSMUSG00000054808	actinin alpha 4 [Source:MGI Symbol;Acc:MGI:1890773]	0.02883	0.6464	0.535
Actr10	ENSMUSG00000021076	ARP10 actin-related protein 10 [Source:MGI Symbol;Acc:MGI:1891654]	0.09443	0.05318	0.02104
Actr1a	ENSMUSG00000025228	ARP1 actin-related protein 1A, centractin alpha [Source:MGI Symbol;Acc:MGI:1858964]	0.1789	0.0005157	5.825e-05
Actr1b	ENSMUSG00000037351	ARP1 actin-related protein 1B, centractin beta [Source:MGI Symbol;Acc:MGI:1917446]	-0.009647	0.8636	0.8047
Actr2	ENSMUSG00000020152	ARP2 actin-related protein 2 [Source:MGI Symbol;Acc:MGI:1913963]	0.07199	0.1874	0.1034
Actr3	ENSMUSG00000026341	ARP3 actin-related protein 3 [Source:MGI Symbol;Acc:MGI:1921367]	-0.1241	0.00857	0.002122
[truncated: 24,114 more rows]

## Sheet: 14-48h-ZH over Normoxia
Gene name	Identifier	Description	log2FC	FDR	pValue
[truncated: 25,700 more rows]

[truncated: 3 more sheets: 14-11w-ZH over Normoxia, 14-48h-JFJ over Normoxia, 14-07w-JFJ over Normoxia]
